# Supplementary material for: Evaluation of counting methods for monitoring populations of a cryptic alpine passerine, the rock wren (Passeriformes, Acanthisittidae, Xenicus gilviventris)
Source: PLoS One. 2021 Mar 4;16(3):e0247873. doi: 10.1371/journal.pone.0247873 (PMC7932173; doi:10.1371/journal.pone.0247873)
Supplement: S1 Table — (XLSX) [file pone.0247873.s001.xlsx]

## Sheet: Territory mapping
Study area	Season	Territory	Nest No.	Male Bands	Female Bands
Homer-Gertrude	2012-13	1	1	Unbanded	Unbanded
Homer-Gertrude	2012-13	2	2	Unbanded	dG/Y-Pk/M
Homer-Gertrude	2012-13	3	3	O/dB-R/M	Pu/R-Pk/M*
Homer-Gertrude	2012-13		4	renest	renest
Homer-Gertrude	2012-13	4		Unbanded	Pk/Y-Pk/M
Homer-Gertrude	2012-13	5	5	R/Pk-Pk/M	R/Pu-Pk/M
Homer-Gertrude	2012-13	6		dB/W-R/M	R/M-dB/R
Homer-Gertrude	2012-13	7	6	Unbanded	Unbanded
Homer-Gertrude	2012-13	8		R/W-Pk/M	R/Y-Pk/M
Homer-Gertrude	2012-13	9		dB/W-O/M	Unbanded
Homer-Gertrude	2012-13	10		Unbanded	Pk/Pu-Pk/M
Homer-Gertrude	2012-13	11		R/Y-R/M	0
Homer-Gertrude	2012-13	12		R/O-Pk/M	0
Homer-Gertrude	2012-13	13		0	O/Pk-Pk/M
Homer-Gertrude	2012-13	14	7	W/Pk-R/M	O/dB-Pk/M
Homer-Gertrude	2012-13	15	8	O/Y-Pk/M	Unbanded
Homer-Gertrude	2012-13	16	9	lB/lB-dG/M	Unbanded
Homer-Gertrude	2012-13	17	10	W/dG-Y/M	W/R-R/M
Homer-Gertrude	2012-13	18	11	dB/Y-R/M	O/dG-Pk/M
Homer-Gertrude	2012-13	19	12	Pu/Pu-R/M	O/O-R/M
Homer-Gertrude	2012-13	20	13	O/Pk-R/M	Unbanded
Homer-Gertrude	2012-13	21	14	R/R-Y/M	W/Pk-Y/M
Homer-Gertrude	2012-13	22	15	O/Y-R/M	W/R-Y/M
Homer-Gertrude	2012-13	23	16	Y/Y-R/M	Pk/Pk-Y/M
Homer-Gertrude	2012-13	24		Unbanded	Unbanded
Homer-Gertrude	2012-13	25	17	R/W-R/M	R/O-R/M
Homer-Gertrude	2012-13	26	18	W/dB-Pk/M	Y/O-PkM
Homer-Gertrude	2012-13	27	19	same	R/O-R/M
Homer-Gertrude	2012-13	28		Unbanded	BBYM
Homer-Gertrude	2012-13	29		0	R/dB-R/M
Homer-Gertrude	2012-13	30		Unbanded	0
Homer-Gertrude	2012-13	31		Pu/Pu-R/M	lB/lB-Y/M
Homer-Gertrude	2012-13	32		dB/Pu-Pk/M	0
Homer-Gertrude	2013-14	1	1	Unbanded	Unbanded
Homer-Gertrude	2013-14	2		Unbanded	0
Homer-Gertrude	2013-14	3		Unbanded	0
Homer-Gertrude	2013-14	4		Unbanded	0
Homer-Gertrude	2013-14	5	2	Unbanded	YY/BM
Homer-Gertrude	2013-14	6	3	Unbanded	Unbanded
Homer-Gertrude	2013-14	7	4	RR/YM	Unbanded
Homer-Gertrude	2013-14	8	5	BY/WM	YO/YM
Homer-Gertrude	2013-14	9	6	YY/RM	PkPk/YM
Homer-Gertrude	2013-14	24	7	OY/PkM	Unbanded
Homer-Gertrude	2013-14	10	8	YW/WM	Opk/RM
Homer-Gertrude	2013-14	11	9	Unbanded	Unbanded
Homer-Gertrude	2013-14	12	10	Unbanded	OG/PkM
Homer-Gertrude	2013-14	13	11	Unbanded	Unbanded
Homer-Gertrude	2013-14	14		RY/RM	0
Homer-Gertrude	2013-14	15		0	Unbanded
Homer-Gertrude	2013-14	16	12	Unbanded	0
Homer-Gertrude	2013-14	17		RM/BR	BW/RM
Homer-Gertrude	2013-14	18	13	Unbanded	Unbanded
Homer-Gertrude	2013-14	19	14	BW/OM	Unbanded
Homer-Gertrude	2013-14	20	15	PKPk/PkM	Unbanded
Homer-Gertrude	2013-14	21	16	OB/RM	Opk/PkM
Homer-Gertrude	2013-14	22	17	BG/OM	Unbanded
Homer-Gertrude	2013-14	23	18	RW/PkM	O/?/Pk?M
Homer-Gertrude	2013-14	25	19	Unbanded	WO/WM
Homer-Gertrude	2014-15	1		OY-PkM	Unbanded
Homer-Gertrude	2014-15	2	1	Unbanded	Unbanded
Homer-Gertrude	2014-15	3	2	BY/WM	Unbanded
Homer-Gertrude	2014-15	4	3	WG/PuM	Unbanded
Homer-Gertrude	2014-15	5	4	WB/PkM	Ypk/WM
Homer-Gertrude	2014-15	6	5	YY/RM	PkPk/YM
Homer-Gertrude	2014-15	7	6	YY/RM	PkPk/YM
Homer-Gertrude	2014-15	8	7	BR/PuM	YW/PuM
Homer-Gertrude	2014-15	9	8	BR/PuM	YW/PuM
Homer-Gertrude	2014-15	10	9	YW/WM	OPk/RM
Homer-Gertrude	2014-15	11		RR/YM	Unbanded
Homer-Gertrude	2014-15	12	10	OO/PuM	Unbanded
Homer-Gertrude	2014-15	13	11	Unbanded	Unbanded
Homer-Gertrude	2014-15	14	12	RM/BR	Unbanded
Homer-Gertrude	2014-15	15	13	OB/RM	Opk/PkM
Homer-Gertrude	2014-15	16	14	OB/RM	Opk/PkM
Homer-Gertrude	2014-15	17	15	YR/PuM	BW/PuM
Homer-Gertrude	2014-15	18	16	BW/OM	YY/PuM
Homer-Gertrude	2014-15	19		RW/PkM	RY/PkM
Homer-Gertrude	2014-15	20		Unbanded	Unbanded
Homer-Gertrude	2014-15	21		OG/PkM	Unbanded
Homer-Gertrude	2015-16	1	1	Unbanded	Unbanded
Homer-Gertrude	2015-16	2		Unbanded	0
Homer-Gertrude	2015-16	3		Unbanded	Unbanded
Homer-Gertrude	2015-16	5	3	WB/PkM	YPk/WM
Homer-Gertrude	2015-16	6	4	YY/RM	PkPk/YM
Homer-Gertrude	2015-16	7		BR/PuM	Unbanded
Homer-Gertrude	2015-16	8	5	BPk/RM	OPk/RM
Homer-Gertrude	2015-16	9	6	RR/YM	Unbanded
Homer-Gertrude	2015-16	10	7	OO/PuM	Unbanded
Homer-Gertrude	2015-16	11	8	Unbanded	Unbanded
Homer-Gertrude	2015-16	12	9	RM/BR	BO/PuM
Homer-Gertrude	2015-16	13	10	Unbanded	OPk/PkM
Homer-Gertrude	2015-16	14	11	PkB/RM	BW/PuM
Homer-Gertrude	2015-16	15	12	BW/OM	Unbanded
Homer-Gertrude	2015-16	16	13	RW/PkM	RY/PkM
Homer-Gertrude	2015-16	17	14	Unbanded	Unbanded
Homer-Gertrude	2015-16	18	15	RY/YM	Unbanded
Homer-Gertrude	2015-16	19		Unbanded	0
Homer-Gertrude	2015-16	20		Unbanded	0
Homer-Gertrude	2015-16	21		Unbanded	Unbanded
Homer-Gertrude	2015-16	22	16	RPu/RM	PkPk/RM
Homer-Gertrude	2015-16	23		WO/RM	Unbanded
Homer-Gertrude	2015-16	24		Unbanded	Unbanded
Homer-Gertrude	2015-16	25	17	Unbanded	Unbanded
Homer-Gertrude	2015-16	26	18	Unbanded	YY/PuM
Homer-Gertrude	2015-16	27		Unbanded	Unbanded
Homer-Gertrude	2015-16	28	19	PkW/RM	Unbanded
Homer-Gertrude	2015-16	29	20	Unbanded	Unbanded
Homer-Gertrude	2015-16	30	27	Unbanded	Unbanded
Homer-Gertrude	2015-16	31	2	WG/PuM	Unbanded
Homer-Gertrude	2015-16	32	22	Unbanded	Unbanded
Homer-Gertrude	2015-16	33	23	BY/WM	Unbanded
Homer-Gertrude	2015-16	34	24	GR/RM	YP/RM
Homer-Gertrude	2015-16	35	25	Unbanded	OR/RM
Homer-Gertrude	2015-16	36	26	OG/PkM	Unbanded
Homer-Gertrude	2015-16	37	21	PuO/WM	BY/WM
Homer-Gertrude	2016-17	1	3	RRYM	Unbanded
Homer-Gertrude	2016-17	2	6	Unbanded	Unbanded
Homer-Gertrude	2016-17	3	21	YORM	WYRM
Homer-Gertrude	2016-17	4	2	Unbanded	WPOM
Homer-Gertrude	2016-17	5	9	PBRM	Unbanded
Homer-Gertrude	2016-17	6	16	Unbanded	Unbanded
Homer-Gertrude	2016-17	7	18	GPWM	Unbanded
Homer-Gertrude	2016-17	8	19	RWPM	RYPM
Homer-Gertrude	2016-17	9	5	YRRM	OWWM
Homer-Gertrude	2016-17	10	4	Unbanded	PWRM
Homer-Gertrude	2016-17	11	7	YRWM	YWRM
Homer-Gertrude	2016-17	12	14	Unbanded	PWRM
Homer-Gertrude	2016-17	13	17	RRYM	Unbanded
Homer-Gertrude	2016-17	14	23	Unbanded	Unbanded
Homer-Gertrude	2016-17	15	1	RMBR	BOVM
Homer-Gertrude	2016-17	16	8	OPRM	YGRM
Homer-Gertrude	2016-17	17	10	Unbanded	Unbanded
Homer-Gertrude	2016-17	18	11	YORM	PPYM
Homer-Gertrude	2016-17	19	12	Unbanded	Unbanded
Homer-Gertrude	2016-17	20	13	RVWM	BORM
Homer-Gertrude	2016-17	21	15	OOWM	Unbanded
Homer-Gertrude	2016-17	22	20	Unbanded	VOWM
Homer-Gertrude	2016-17	23	22	WYWM	Unbanded
Homer-Gertrude	2016-17	24	24	Unbanded	YYWM
Homer-Gertrude	2016-17	25		Unbanded	Unbanded
Homer-Gertrude	2016-17	26		Unbanded	Unbanded
Homer-Gertrude	2016-17	27		BWOM	Unbanded
Homer-Gertrude	2016-17	28		Unbanded	Unbanded
Homer-Gertrude	2016-17	29		Unbanded	PPRM
Homer-Gertrude	2016-17	30		BYWM	0
Homer-Gertrude	2016-17	31		WGVM	Unbanded
Homer-Gertrude	2016-17	32		WBWM	0
Homer-Gertrude	2016-17	33		Unbanded	Unbanded
Homer-Gertrude	2016-17	34		RPRM	PORM
Homer-Gertrude	2017-18	1	1	Unbanded	Unbanded
Homer-Gertrude	2017-18	2	2	WYWM	Unbanded
Homer-Gertrude	2017-18	3	3	WGPuM	Unbanded
Homer-Gertrude	2017-18	4	4	Unbanded	Unbanded
Homer-Gertrude	2017-18	5	5	GPkWM	OPkOM
Homer-Gertrude	2017-18		6	"	"
Homer-Gertrude	2017-18	6	7	Unbanded	Unbanded
Homer-Gertrude	2017-18	7	8	RPkRM	Unbanded
Homer-Gertrude	2017-18	8	9	PuPuWM	YGRM
Homer-Gertrude	2017-18		10	"	"
Homer-Gertrude	2017-18	9	11	RRYM	OWGM
Homer-Gertrude	2017-18	10	12	Unbanded	Unbanded
Homer-Gertrude	2017-18	11	13	ROGM	GPkOM
Homer-Gertrude	2017-18		14	"	"
Homer-Gertrude	2017-18	12	15	BRRM	OGPkM
Homer-Gertrude	2017-18	13	16	Unbanded	Unbanded
Homer-Gertrude	2017-18		17	"	"
Homer-Gertrude	2017-18	14	18	Unbanded	Unbanded
Homer-Gertrude	2017-18	15	19	Unbanded	Unbanded
Homer-Gertrude	2017-18	16	20	OOPuM	PuWGM
Homer-Gertrude	2017-18	17	21	Unbanded	Unbanded
Homer-Gertrude	2017-18	18	22	Unbanded	Unbanded
Homer-Gertrude	2017-18	19	23	PuGGM	OYGM
Homer-Gertrude	2017-18	20	24	PkBRM	Unbanded
Homer-Gertrude	2017-18		25	"	"
Homer-Gertrude	2017-18	21	26	Unbanded	Unbanded
Homer-Gertrude	2017-18	22	27	Unbanded	Unbanded
Homer-Gertrude	2017-18	23	28	ORGM	PuPkGM
Homer-Gertrude	2017-18	24	29	BWOM	YGGM
Homer-Gertrude	2017-18		30	"	"
Haast	2012-13	1		Unbanded	PkBYM
Haast	2012-13	2		PkWYM	PkYYM
Haast	2012-13	3	1	Unbanded	WBRM
Haast	2012-13	4		Unbanded	Unbanded
Haast	2012-13	5	2	RYYM	Unbanded
Haast	2012-13	6		WYRM	Unbanded
Haast	2012-13	7	3	RRPkM	PkPkPkM
Haast	2012-13	7a		ROGM	Unbanded
Haast	2012-13	7c		RPkGM	RWGM
Haast	2012-13	8		RBYM	Unbanded
Haast	2012-13	9		RPuGM	RRGM
Haast	2012-13	10		PkBWM	PkOWM
Haast	2012-13	11	4	PuYGM	Unbanded
Haast	2012-13	12		PkWWM	0
Haast	2012-13	13		Unbanded	OWGM
Haast	2012-13	14		OYGM	OPuGM
Haast	2012-13	15		OYYM	OBYM
Haast	2012-13	16		Unbanded	Unbanded
Haast	2012-13	17		RWRM	Metal only
Haast	2012-13	18		Unbanded	Unbanded
Haast	2012-13	19	5	YWRM	Unbanded
Haast	2012-13	20	6	Unbanded	ORYM
Haast	2012-13	21	7	Unbanded	Unbanded
Haast	2012-13	22		PuPuYM	Unbanded
Haast	2012-13	23	8	Unbanded	PuYWM
Haast	2012-13	24		RRYM	Unbanded
Haast	2012-13	25		Unbanded	OWYM
Haast	2012-13	26	9	Unbanded	ROYM
Haast	2012-13	27		PkYWM	Unbanded
Haast	2012-13	28		PuPuWM	WRGM
Haast	2012-13	29		RWYM	Unbanded
Haast	2012-13	30	10	OOYM	Unbanded
Haast	2012-13	31		WGGM	WYGM
Haast	2012-13	32	11	OBGM	OOGM
Haast	2012-13	33	12	OGGM	Unbanded
Haast	2012-13	34	13	Unbanded	OPkGM
Haast	2012-13	35	14	PuPkWM	Unbanded
Haast	2012-13	36		Unbanded	Unbanded
Haast	2012-13	37		Unbanded	Unbanded
Haast	2012-13	38		YBRM	Unbanded
Haast	2013-14	1	1	Pk/W-Y/M	Pk/Y-O/M
Haast	2013-14	2		Unbanded	Unbanded
Haast	2013-14	3	2	OO-OM	PkW-OM
Haast	2013-14	4		Unbanded	Unbanded
Haast	2013-14	5	3	W/dB-O/M	Unbanded
Haast	2013-14	6	4	R/Y-Y/M	Y/dG-O/M
Haast	2013-14	7		RR-PkM	Unbanded
Haast	2013-14	8	5	R/O-dG/M	Unbanded
Haast	2013-14	9	6	R/Pu-dG/M	R/R-dG/M
Haast	2013-14	10	7	Unbanded	O/W-dG/M
Haast	2013-14	11		Unbanded	Unbanded
Haast	2013-14	12		YB-RM	Unbanded
Haast	2013-14	13	8	O/Y-Y/M	O/dB-Y/M
Haast	2013-14	14	9	Y/R-O/M	Y/Y-OM
Haast	2013-14	15	10	Unbanded	Unbanded
Haast	2013-14	16		Unbanded	Unbanded
Haast	2013-14	17		Unbanded	Unbanded
Haast	2013-14	18		Unbanded	0
Haast	2013-14	19		Unbanded	Unbanded
Haast	2013-14	20		YW-OM	Unbanded
Haast	2013-14	21		RO-YM	WW-OM
Haast	2013-14	22	11	Pu/Pu-Y/M	W/R-dG/M
Haast	2013-14	23		Unbanded	0
Haast	2013-14	24	12	O/M-O/O	Unbanded
Haast	2013-14	25		BY-OM	BR-OM
Haast	2013-14	26		0	YB-OM
Haast	2013-14	27		Unbanded	Unbanded
Haast	2013-14	28	13	RdB/OM	Unbanded
Haast	2013-14	29		Unbanded	Opk-GM
Haast	2013-14	30		PuPk-WM	Unbanded
Haast	2013-14	31	14	Unbanded	Unbanded
Haast	2013-14	32		Unbanded	Unbanded
Haast	2014-15	1	7	dGY/OM	PkY/OM
Haast	2014-15		8	same	same
Haast	2014-15	2	1	OO/OM	PkW/OM
Haast	2014-15	3		Unbanded	Unbanded
Haast	2014-15	4		RRPkM	0
Haast	2014-15	5	12	RBYM	Unbanded
Haast	2014-15	6		RRYM	Unbanded
Haast	2014-15	7		Unbanded	0
Haast	2014-15	8		PkBOM	0
Haast	2014-15	9		RPuGM	RRGM
Haast	2014-15	10		Unbanded	Unbanded
Haast	2014-15	11		YGRM	0
Haast	2014-15	12		Unbanded	Unbanded
Haast	2014-15	13		BPuOM	RGOM
Haast	2014-15	14		YROM	Unbanded
Haast	2014-15	15		Unbanded	0
Haast	2014-15	16		Unbanded	Unbanded
Haast	2014-15	17		??-?M	0
Haast	2014-15	18		PuMBY	Unbanded
Haast	2014-15	19	14	Unbanded	Unbanded
Haast	2014-15	20		Unbanded	0
Haast	2014-15	21		Unbanded	0
Haast	2014-15	22		OYYM	Unbanded
Haast	2014-15	23		PuPuYM	ROWM
Haast	2014-15	24	2	ROYM	OOOM
Haast	2014-15		13	same	same
Haast	2014-15	25		Unbanded	0
Haast	2014-15	26		PuBOM	0
Haast	2014-15	27	3	OMOO	Unbanded
Haast	2014-15		11	same	same
Haast	2014-15	28	6	BYOM	RBOM
Haast	2014-15	29	5	BROM	Unbanded
Haast	2014-15	30		RRPkM	Unbanded
Haast	2014-15	31		Unbanded	PuBOM
Haast	2014-15	32		PuPkWM	OPkGM
Haast	2014-15	33	9	YBPuM	WRPuM
Haast	2014-15	34	4	Unbanded	Unbanded
Haast	2014-15		10	same	same
Haast	2015-16	1		Unbanded	0
Haast	2015-16	2	16	dGY/OM	PkY/OM
Haast	2015-16	3		OO/OM	0
Haast	2015-16	4		Unbanded	YO/WM
Haast	2015-16	5		Unbanded	Unbanded
Haast	2015-16	6		Unbanded	0
Haast	2015-16	7	15	RdB/YM	Unbanded
Haast	2015-16	8	3	Unbanded	RR/PuM
Haast	2015-16		12	Same	Same
Haast	2015-16	9	17	YG/WM	Unbanded
Haast	2015-16	10	14	PkdB/OM	Unbanded
Haast	2015-16	11	6	RR/PkM	Unbanded
Haast	2015-16	12		Unbanded	PkY/WM
Haast	2015-16	13		Unknown	Unknown
Haast	2015-16	14	4	YR/OM	Unbanded
Haast	2015-16		9	Same	Same
Haast	2015-16	15		Unbanded	0
Haast	2015-16	16	5	Unbanded	Unbanded
Haast	2015-16	17		Unbanded	0
Haast	2015-16	18		Unbanded	Unbanded
Haast	2015-16	19	11	dGR/OM	Unbanded
Haast	2015-16	20	7	Unbanded	Ypu/WM
Haast	2015-16	21	8	Unbanded	Opk/dGM
Haast	2015-16	22	1	RdB/OM	OO/WM
Haast	2015-16		10	Same	Same
Haast	2015-16	23	2	Unbanded	PudB/OM
Haast	2015-16	24		OM/OO	Unbanded
Haast	2015-16	25		0	BPk/WM
Haast	2016-17	1	14	Unbanded	Unbanded
Haast	2016-17	2	17	PkY/OM	dGY/OM
Haast	2016-17	3	10	dBR/PkM	dBdG/PkM
Haast	2016-17	4	1	RdG/PkM	RO/PkM
Haast	2016-17		20	same	same
Haast	2016-17	5	4	YO/WM	WdB/WM
Haast	2016-17		24	same	same
Haast	2016-17	6		YdG/WM	OY/PkM
Haast	2016-17		21	same	same
Haast	2016-17	7	3	Unbanded	Unbanded
Haast	2016-17	8	2	WR/WM	PkdB/OM
Haast	2016-17		13	same	same
Haast	2016-17	9	6	unbanded	PYk/WM
Haast	2016-17		23	same	same
Haast	2016-17	10	5	unbanded	YR/OM
Haast	2016-17	11	22	YPu/PkM	dBW/PkM
Haast	2016-17	12	7	unbanded	PuPu/YM
Haast	2016-17		19	same	same
Haast	2016-17	13	11	Unbanded	dGR/OM
Haast	2016-17		18	same	same
Haast	2016-17	14	9	dBPk/WM	Unbanded
Haast	2016-17	15	15	YY/WM	YPu/WM
Haast	2016-17	16a		RB/OM	OO/WM
Haast	2016-17	16	16	Unbanded	OO/WM
Haast	2016-17	17	12	Unbanded	Unbanded
Haast	2016-17	18	8	Unbanded	Unbanded
Haast	2016-17	19		YW/PkM	0
Haast	2017-18	1	1	Pk/dB O/M	W/R W/M
Haast	2017-18	"	47	"	"
Haast	2017-18	2	2	W/dG Pu/M	O/Pk R/M
Haast	2017-18	3	3	Y/R Pk/M	Unbanded
Haast	2017-18	"	38	"	"
Haast	2017-18	4	4	R/O Pk/M	R/dG Pk/M
Haast	2017-18	"	48	"	"
Haast	2017-18	5	5	Y/Pk W/M	O/Pk Pu/M
Haast	2017-18	"	46	"	"
Haast	2017-18	6	6	Unbanded	Unbanded
Haast	2017-18	7	7	Unbanded	Unbanded
Haast	2017-18	8	8	dG/R O/M	Unbanded
Haast	2017-18	"	45	"	"
Haast	2017-18	9	9	R/Y Pk/M	Unbanded
Haast	2017-18	10	10	Unbanded	Unbanded
Haast	2017-18	11	11	Pk/Y Pk/M	Unbanded
Haast	2017-18	12	12	Pu/Y R/M	Unbanded
Haast	2017-18	"	44	"	"
Haast	2017-18	13	13	R/Pu Pu/M	Pu/Y Pu/M
Haast	2017-18	14	14	W/dG R/M	Y/Pk R/M
Haast	2017-18	15	15	W/O Pk/M	Y/Pu Pk/M
Haast	2017-18	16	16	Y/R O/M	Unbanded
Haast	2017-18	"	54	"	"
Haast	2017-18	17	17	R/R Pk/M	Unbanded
Haast	2017-18	"	61	"	"
Haast	2017-18	18	18	dG/Y O/M	Pk/Y O/M
Haast	2017-18	"	60	"	"
Haast	2017-18	19	19	Unbanded	O/O W/M
Haast	2017-18	20	20	Unbanded	Unbanded
Haast	2017-18	21	21	Y/Pu W/M	Y/Y W/M
Haast	2017-18	22	22	Unbanded	dB/Pk W/M
Haast	2017-18	23	23	R/dG R/M	Unbanded
Haast	2017-18	"	57	"	"
Haast	2017-18	24	24	Unbanded	Pk/dG Pk/M
Haast	2017-18	25	25	Pk/O Pk/M	Y/dG dG/M
Haast	2017-18	26	26	W/dB W/M	Y/O W/M
Haast	2017-18	"	51	"	"
Haast	2017-18	27	27	Unbanded	Unbanded
Haast	2017-18	28	28	Unbanded	Y/dG Pk/M
Haast	2017-18	29	29	O/Y Pk/M	Y/dG W/M
Haast	2017-18	"	56	"	"
Haast	2017-18	30	30	dG/O dG/M	Unbanded
Haast	2017-18	"	58	"	"
Haast	2017-18	31	31	Unbanded	W/Y Pu/M
Haast	2017-18	32	32	dB/W Pk/M	Unbanded
Haast	2017-18	"	59	"	"
Haast	2017-18	33	33	Unbanded	Unbanded
Haast	2017-18	34	34	R/R R/M	Unbanded
Haast	2017-18	35	35	dG/Pk Pu/M	W/Pu Pu/M
Haast	2017-18	36	36	Unbanded	Unbanded
Haast	2017-18	37	37	W/O R/M	Y/Pu R/M
Haast	2017-18	38	39	Unbanded	Unbanded
Haast	2017-18	39	40	dB/dG Pk/M	dB/R Pk/M
Haast	2017-18	40	41	Unbanded	Unbanded
Haast	2017-18	41	42	dG/Pu Pu/M	Unbanded
Haast	2017-18	42	43	dG/W Pk/M	dG/Y Pk/M
Haast	2017-18	43	49	Unbanded	dG/dB Pk/M
Haast	2017-18	44	50	Unbanded	Unbanded
Haast	2017-18	45	52	R/dB Pu/M	Unbanded
Haast	2017-18	46	53	Unbanded	W/W dG/M
Haast	2017-18	47	55	Pu/Pu Y/M	Unbanded
Haast	2017-18	48	100	R/W Pu/M	Unbanded
Haast	2017-18	49	101	Unbanded	Y/dG W/M
Haast	2017-18	50		O/Y Y/M	0
Haast	2017-18	51		Unbanded	0
Haast	2017-18	52		Unbanded	0
Haast	2017-18	53		Unbanded	0
Haast	2017-18	54		Unbanded	0
Haast	2017-18	55		Unbanded	0
Haast	2017-18	56		Unbanded	0
Haast	2017-18	57		Unbanded	0
Haast	2017-18	58		Unbanded	0
Haast	2017-18	59		Unbanded	0

## Sheet: Mark-resight
Session	Date	Study area	Survey	Observer	Route	Start time	End time	Left Leg	Right leg	Colour Band	Unbanded	Unidentified	Easting	Northing
1	27/01/2014	Haast	1	Jo Carpenter	C	10.3	17	dBR	OM	dBROM			1262172	5109404
1	27/01/2014	Haast	1	Jo Carpenter	C	10.3	17	dBY	OM	dBYOM			1262172	5109404
1	27/01/2014	Haast	1	Jo Carpenter	C	10.3	17	RdB	OM	RdBOM			1262024	5109160
1	27/01/2014	Haast	1	Jo Carpenter	C	10.3	17				Male		1261491	5109269
1	27/01/2014	Haast	1	David Webb	A	10.3	18.15				Male		1263006	5110522
1	27/01/2014	Haast	1	David Webb	A	10.3	18.15					Unknown	1263006	5110522
1	27/01/2014	Haast	1	David Webb	A	10.3	18.15				Male		1262922	5110976
1	27/01/2014	Haast	1	David Webb	A	10.3	18.15				Female		1262922	5110976
1	27/01/2014	Haast	1	David Webb	A	10.3	18.15	WdB	OM	WdBOM			1263188	5110670
1	27/01/2014	Haast	1	David Webb	A	10.3	18.15				Female		1263188	5110670
1	27/01/2014	Haast	1	David Webb	A	10.3	18.15	RR	PkM	RRPkM			1263055	5110404
1	27/01/2014	Haast	1	David Webb	A	10.3	18.15				Female		1263055	5110404
1	27/01/2014	Haast	1	David Webb	A	10.3	18.15				Female		1263055	5110404
1	28/01/2014	Haast	2	Kerry Uren	A	8.3	18				Female		1263147	5111657
1	28/01/2014	Haast	2	Kerry Uren	A	8.3	18				Male		1263147	5111657
1	30/01/2014	Haast	4	Kerry Uren	C	9	16.3					Unknown	1262119	5109397
1	30/01/2014	Haast	4	Kerry Uren	C	9	16.3					Unknown	1262016	5109318
1	30/01/2014	Haast	4	Kerry Uren	C	9	16.3				Female		1261788	5109244
1	30/01/2014	Haast	4	Kerry Uren	C	9	16.3				Male		1261788	5109244
1	30/01/2014	Haast	4	Kerry Uren	C	9	16.3	PuPk	WM	PuPkWM			1261661	5109244
1	30/01/2014	Haast	4	Kerry Uren	C	9	16.3	dBR	OM	dBROM			1262136	5109078
1	30/01/2014	Haast	4	Kerry Uren	C	9	16.3				Female		1262160	5109051
1	30/01/2014	Haast	4	Kerry Uren	C	9	16.3				Male		1262160	5109051
1	28/01/2014	Haast	2	Jo Carpenter	D	8.45	15				Male		1263760	5109408
1	28/01/2014	Haast	2	Jo Carpenter	D	8.45	15				Female		1263684	5109230
1	28/01/2014	Haast	2	Jo Carpenter	D	8.45	15					Unknown	1263431	5108619
1	28/01/2014	Haast	2	Jo Carpenter	D	8.45	15				Male		1263179	5108344
1	29/01/2014	Haast	3	Jo Carpenter	A	8.4	15	PkY	OM	PkYOM			1263189	5111458
1	29/01/2014	Haast	3	Jo Carpenter	A	8.4	15				Male		1263189	5111458
1	29/01/2014	Haast	3	Jo Carpenter	A	8.4	15				Female		1263081	5110594
1	29/01/2014	Haast	3	Jo Carpenter	A	8.4	15					Unknown	1263081	5110594
1	29/01/2014	Haast	3	Jo Carpenter	A	8.4	15				Male		1263017	5110389
1	30/01/2014	Haast	4	Jo Carpenter	B	9	15.3	OW	dBM	OWdBM			1263041	5110097
1	30/01/2014	Haast	4	Jo Carpenter	B	9	15.3				Male		1263041	5110097
1	30/01/2014	Haast	4	Jo Carpenter	B	9	15.3					Unknown	1263190	5109948
1	28/01/2014	Haast	2	David Webb	B	9	10.2
1	28/01/2014	Haast	2	David Webb	A	10.2	10.38
1	28/01/2014	Haast	2	David Webb	B	10.38	16				Male		1263548	5110014
1	28/01/2014	Haast	2	David Webb	B	10.38	16					Unknown	1263548	5110014
1	28/01/2014	Haast	2	David Webb	B	10.38	16				Male		1263555	5109617
1	28/01/2014	Haast	2	David Webb	A	16	16.3
1	29/01/2014	Haast	3	David Webb	C	8.35	15				Male		1262181	5109012
1	29/01/2014	Haast	3	David Webb	C	8.35	15				Female		1262181	5109012
1	29/01/2014	Haast	3	David Webb	C	8.35	15				Juvenile		1262018	5109160
1	29/01/2014	Haast	3	David Webb	C	8.35	15				Male		1261655	5109230
1	29/01/2014	Haast	3	David Webb	C	8.35	15				Male		1261405	5109269
1	29/01/2014	Haast	3	David Webb	C	8.35	15				Female		1261405	5109269
1	29/01/2014	Haast	3	David Webb	C	8.35	15				Male		1261657	5109203
1	29/01/2014	Haast	3	David Webb	C	8.35	15				Male		1261657	5109203
1	29/01/2014	Haast	3	David Webb	C	8.35	15				Female		1261657	5109203
1	29/01/2014	Haast	3	David Webb	C	8.35	15				Male		1261764	5109127
1	29/01/2014	Haast	3	David Webb	C	8.35	15				Juvenile		1261764	5109127
1	29/01/2014	Haast	3	David Webb	C	8.35	15	RdB	OM	RdBOM			1261999	5109240
1	29/01/2014	Haast	3	David Webb	C	8.35	15				Male		1261999	5109240
1	30/01/2014	Haast	4	David Webb	D	10	15				Male		1263520	5108896
1	30/01/2014	Haast	4	David Webb	D	10	15				Male		1263635	5109213
1	30/01/2014	Haast	4	David Webb	D	10	15				Female		1263635	5109213
1	27/01/2014	Haast	2	Ian Clark	B	10.48	16.42				Female		1263193	5109937
1	27/01/2014	Haast	2	Ian Clark	B	10.48	16.42				Male		1263426	5110175
1	27/01/2014	Haast	2	Ian Clark	B	10.48	16.42				Female		1263426	5110175
1	27/01/2014	Haast	2	Ian Clark	B	10.48	16.42	YdB	RM	YdBRM			1263569	5109970
1	27/01/2014	Haast	2	Ian Clark	A	15.26	16.12
1	28/01/2014	Haast	2	Ian Clark	C	9.59	15.55	RdB	OM	RdBOM			1261659	5109276
1	28/01/2014	Haast	2	Ian Clark	C	9.59	15.55				Male		1261913	5109258
1	28/01/2014	Haast	2	Ian Clark	C	9.59	15.55	OPk	dGM	OPkdGM			1261882	5109251
1	28/01/2014	Haast	2	Ian Clark	C	9.59	15.55	PuPk	WM	PuPkWM			1261691	5109252
1	28/01/2014	Haast	2	Ian Clark	C	9.59	15.55	PuPk	WM	PuPkWM			1261851	5109194
1	28/01/2014	Haast	2	Ian Clark	C	9.59	15.55				Female		1261851	5109194
1	28/01/2014	Haast	2	Ian Clark	C	9.59	15.55	dBR	OM	dBROM			1262067	5109250
1	29/01/2014	Haast	2	Ian Clark	D	8.41	12.25				Female		1263667	5109238
1	29/01/2014	Haast	2	Ian Clark	D	8.41	12.25				Male		1263514	5108921
1	29/01/2014	Haast	2	Ian Clark	D	8.41	12.25	RO	YM	ROYM			1262421	5108448
1	29/01/2014	Haast	2	Ian Clark	D	8.41	12.25	WW	OM	WWOM			1262421	5108448
1	30/01/2014	Haast	2	Ian Clark	A	10.25	17.3	PkY	OM	PkYOM			1263044	5111154
1	30/01/2014	Haast	2	Ian Clark	A	10.25	17.3	PkW	YM	PkWYM			1263044	5111154
1	30/01/2014	Haast	2	Ian Clark	A	10.25	17.3	PkY	OM	PkYOM			1263109	5111165
1	30/01/2014	Haast	2	Ian Clark	A	10.25	17.3				Male		1263109	5111165
1	30/01/2014	Haast	2	Ian Clark	A	10.25	17.3				Female		1263009	5110907
1	30/01/2014	Haast	2	Ian Clark	A	10.25	17.3					Unknown	1263162	5110692
1	30/01/2014	Haast	2	Ian Clark	A	10.25	17.3					Unknown	1263162	5110692
1	30/01/2014	Haast	2	Ian Clark	A	10.25	17.3	WdB	OM	WdBOM			1263116	5110841
1	30/01/2014	Haast	2	Ian Clark	A	10.25	17.3				Female		1263116	5110841
1	30/01/2014	Haast	2	Ian Clark	A	10.25	17.3				Male		1263116	5110841
1	30/01/2014	Haast	2	Ian Clark	A	10.25	17.3				Male		1263116	5110841
1	30/01/2014	Haast	2	Ian Clark	A	10.25	17.3					Unknown	1263150	5110492
2	21/03/2014	Haast	1	Antje Leseberg	B	8.3	17
2	22/03/2014	Haast	2	Antje Leseberg	C	8.3	16				Female		1261989	5109178
2	22/03/2014	Haast	2	Antje Leseberg	C	8.3	16	OPk	dGM	OPkdGM			1261896	5109215
2	22/03/2014	Haast	2	Antje Leseberg	C	8.3	16				Male		1261397	5109275
2	22/03/2014	Haast	2	Antje Leseberg	C	8.3	16	RdB	OM	RdBOM			1261996	5109127
2	23/03/2014	Haast	3	Antje Leseberg	D	8.5	15				Female		1262416	5108485
2	23/03/2014	Haast	3	Antje Leseberg	D	8.5	15	OO	YM	OOYM			1262365	5108583
2	23/03/2014	Haast	3	Antje Leseberg	D	8.5	15	RO	YM	ROYM			1262365	5108583
2	24/03/2014	Haast	4	Antje Leseberg	A	8.3	15	RR	PkM	RRPkM			1263051	5110374
2	24/03/2014	Haast	4	Antje Leseberg	A	8.3	15	RPu	dGM	RPudGM			1263153	5110497
2	24/03/2014	Haast	4	Antje Leseberg	A	8.3	15	RR	dGM	RRdGM			1263153	5110497
2	24/03/2014	Haast	4	Antje Leseberg	A	8.3	15	PkY	OM	PkYOM			1263087	5111047
2	21/03/2014	Haast	1	Jo Carpenter	C	8.45	15.3				Male		1262093	5108667
2	21/03/2014	Haast	1	Jo Carpenter	C	8.45	15.3				Female		1262093	5108667
2	21/03/2014	Haast	1	Jo Carpenter	C	8.45	15.3	Dbr	OM	DbrOM			1262113	5109356
2	21/03/2014	Haast	1	Jo Carpenter	C	8.45	15.3	?	OM	?OM			1262113	5109356
2	22/03/2014	Haast	2	Jo Carpenter	D	9	16	YR	OM	YROM			1263410	5109403
2	22/03/2014	Haast	2	Jo Carpenter	D	9	16				Female		1263410	5109403
2	22/03/2014	Haast	2	Jo Carpenter	D	9	16				Female		1262425	5108488
2	22/03/2014	Haast	2	Jo Carpenter	D	9	16	OO	YM	OOYM			1262425	5108488
2	23/03/2014	Haast	3	Jo Carpenter	A	8.45	15.3	PkDg	OM	PkDgOM			1263211	5110653
2	23/03/2014	Haast	3	Jo Carpenter	A	8.45	15.3	?	OM	?OM			1263211	5110653
2	23/03/2014	Haast	3	Jo Carpenter	A	8.45	15.3	RR	PkM	RRPkM			1262856	5110364
2	23/03/2014	Haast	3	Jo Carpenter	A	8.45	15.3					Female	1262856	5110364
2	24/03/2014	Haast	4	Jo Carpenter	B	8	14
2	21/03/2014	Haast	1	Iris Broekema	D	9.21	17.04	YR	OM	YROM			1263361	5109457
2	21/03/2014	Haast	1	Iris Broekema	D	9.21	17.04				Female		1263361	5109457
2	21/03/2014	Haast	1	Iris Broekema	D	9.21	17.04	PudG	OM	PudGOM			1262959	5108404
2	21/03/2014	Haast	1	Iris Broekema	D	9.21	17.04				Female		1262959	5108404
2	22/03/2014	Haast	2	Iris Broekema	A	8.45	17.3
2	23/03/2014	Haast	3	Iris Broekema	B	9	14.3
2	24/03/2014	Haast	4	Iris Broekema	C	8	14	dBR	OM	dBROM			1262126	5109300
2	24/03/2014	Haast	4	Iris Broekema	C	8	14	dBY	OM	dBYOM			1262126	5109300
2	24/03/2014	Haast	4	Iris Broekema	C	8	14				Female		1261981	5109177
2	24/03/2014	Haast	4	Iris Broekema	C	8	14				Male		1261981	5109177
2	21/03/2014	Haast	1	Rebecca Jackson	A	9.1	5
2	22/03/2014	Haast	2	Rebecca Jackson	B	9.2	15.3	RdG	OM	RdGOM			1263602	5109616
2	22/03/2014	Haast	2	Rebecca Jackson	B	9.2	15.3	OY	YM	OYYM			1263378	5109994
2	23/03/2014	Haast	3	Rebecca Jackson	C	8.45	14	PuPk	WM	PuPkWM			1261862	5109226
2	23/03/2014	Haast	3	Rebecca Jackson	C	8.45	14	RdB	OM	RdBOM			1261905	5109320
2	23/03/2014	Haast	3	Rebecca Jackson	C	8.45	14				Female		1261905	5109320
2	23/03/2014	Haast	3	Rebecca Jackson	C	8.45	14	dBY	OM	dBYOM			1262143	5109407
2	24/03/2014	Haast	4	Rebecca Jackson	D	8.2	12.4
3	12/12/2014	Haast	1	David Webb	A	10.15	17.1	PkY	OM	PkYOM			1263098	5111093
3	12/12/2014	Haast	1	David Webb	A	10.15	17.1	dGY	OM	dGYOM			1263098	5111093
3	12/12/2014	Haast	1	David Webb	A	10.15	17.1				Male		1263132	5111041
3	12/12/2014	Haast	1	David Webb	A	10.15	17.1				Female		1263132	5111041
3	12/12/2014	Haast	1	David Webb	A	10.15	17.1				Fledgling		1263132	5111041
3	12/12/2014	Haast	1	David Webb	A	10.15	17.1				Fledgling		1263132	5111041
3	13/12/2014	Haast	2	David Webb	D	9	15.45				Male		1263519	5108856
3	13/12/2014	Haast	2	David Webb	D	9	15.45					Unknown	1263519	5108856
3	14/12/2014	Haast	3	David Webb	C	8.45	15.25	PuPk	WM	PuPkWM			1261670	5109224
3	14/12/2014	Haast	3	David Webb	C	8.45	15.25	OPk	dGM	OPkdGM			1261670	5109224
3	14/12/2014	Haast	3	David Webb	C	8.45	15.25	dBY	OM	dBYOM			1262069	5109153
3	14/12/2014	Haast	3	David Webb	C	8.45	15.25	RdB	OM	RdBOM			1262069	5109153
3	14/12/2014	Haast	3	David Webb	C	8.45	15.25				Male		1262069	5109153
3	14/12/2014	Haast	3	David Webb	C	8.45	15.25				Female		1262069	5109153
3	15/12/2014	Haast	4	David Webb	B	8.5	14.5				Female		1263513	5109787
3	15/12/2014	Haast	4	David Webb	B	8.5	14.5				Male		1263513	5109787
3	15/12/2014	Haast	4	David Webb	B	8.5	14.5				Female		1263217	5109984
3	15/12/2014	Haast	4	David Webb	B	8.5	14.5				Male		1263217	5109984
3	15/12/2014	Haast	4	David Webb	B	8.5	14.5				Female		1263420	5110190
3	15/12/2014	Haast	4	David Webb	A	14.5	16.05
3	12/12/2014	Haast	1	Katherine Affeld	C	10.25	16.2
3	13/12/2014	Haast	2	Katherine Affeld	B	9.45	15.25				Male		1263198	5110058
3	13/12/2014	Haast	2	Katherine Affeld	B	9.45	15.25				Female		1263198	5110058
3	14/12/2014	Haast	3	Katherine Affeld	A	9.15	16.35
3	15/12/2014	Haast	4	Katherine Affeld	D	8.45	15.15
3	12/12/2014	Haast	1	Jamie MaCaulay	B	10.01	15.47				Male		1263195	5109939
3	12/12/2014	Haast	1	Jamie MaCaulay	B	10.01	15.47				Female		1263195	5109939
3	12/12/2014	Haast	1	Jamie MaCaulay	B	10.01	15.47					Unknown	1263198	5110368
3	12/12/2014	Haast	1	Jamie MaCaulay	B	10.01	15.47					Unknown	1263516	5110034
3	12/12/2014	Haast	1	Jamie MaCaulay	B	10.01	15.47					Unknown	1263515	5109782
3	12/12/2014	Haast	1	Jamie MaCaulay	B	10.01	15.47	RdG	OM	RdGOM			1263578	5109627
3	12/12/2014	Haast	1	Jamie MaCaulay	A	15.52	17.08				Juvenile		1263174	5110417
3	12/12/2014	Haast	1	Jamie MaCaulay	A	15.52	17.08				Juvenile		1263174	5110417
3	12/12/2014	Haast	1	Jamie MaCaulay	A	15.52	17.08	RPu	dGM	RPudGM			1263174	5110417
3	12/12/2014	Haast	1	Jamie MaCaulay	A	15.52	17.08	RR	dGM	RRdGM			1263174	5110417
3	12/12/2014	Haast	1	Jamie MaCaulay	A	15.52	17.08	RR	PkM	RRPkM			1263090	5110447
3	12/12/2014	Haast	1	Jamie MaCaulay	A	15.52	17.08	PkdB	OM	PkdBOM			1263090	5110447
3	13/12/2014	Haast	2	Jamie MaCaulay	A	8.42	16	dGY	OM	dGYOM			1263074	5111100
3	13/12/2014	Haast	2	Jamie MaCaulay	A	8.42	16	RR	dGM	RRdGM			1263177	5110422
3	13/12/2014	Haast	2	Jamie MaCaulay	A	8.42	16				Juvenile		1263177	5110422
3	13/12/2014	Haast	2	Jamie MaCaulay	A	8.42	16				Juvenile		1263177	5110422
3	13/12/2014	Haast	2	Jamie MaCaulay	A	8.42	16				Juvenile		1263177	5110422
3	13/12/2014	Haast	2	Jamie MaCaulay	A	8.42	16					Unknown	1263056	5110373
3	14/12/2014	Haast	3	Jamie MaCaulay	D	8.43	9.3					Unknown	1263596	5109274
3	14/12/2014	Haast	3	Jamie MaCaulay	D	8.43	9.3					Unknown	1263428	5108561
3	14/12/2014	Haast	3	Jamie MaCaulay	D	8.43	9.3	OO	YM	OOYM			1262521	5108412
3	14/12/2014	Haast	3	Jamie MaCaulay	D	8.43	9.3					Unknown	1262426	5108252
3	15/12/2014	Haast	4	Jamie MaCaulay	C	9.38	15				Male		1262086	5109104
3	15/12/2014	Haast	4	Jamie MaCaulay	C	9.38	15				Female		1262086	5109104
3	15/12/2014	Haast	4	Jamie MaCaulay	C	9.38	15	PuPk	WM	PuPkWM			1261815	5109188
3	15/12/2014	Haast	4	Jamie MaCaulay	C	9.38	15	OPk	dBM	OPkdBM			1261815	5109188
3	12/12/2014	Haast	1	Fraser Maddigan	D	10.25	17.35	YO?	?				1.26343e+06	5.10948e+06
3	12/12/2014	Haast	1	Fraser Maddigan	D	10.25	17.35					Unknown	1.2636e+06	5.10933e+06
3	12/12/2014	Haast	1	Fraser Maddigan	D	10.25	17.35				Female		1.26351e+06	5.10888e+06
3	12/12/2014	Haast	1	Fraser Maddigan	D	10.25	17.35				Male		1.26342e+06	5.10875e+06
3	12/12/2014	Haast	1	Fraser Maddigan	D	10.25	17.35				Female		1.26342e+06	5.10874e+06
3	12/12/2014	Haast	1	Fraser Maddigan	D	10.25	17.35					Unknown	1.26343e+06	5.10853e+06
3	12/12/2014	Haast	1	Fraser Maddigan	D	10.25	17.35				Male		1.26342e+06	5.10846e+06
3	12/12/2014	Haast	1	Fraser Maddigan	D	10.25	17.35					Unknown	1.26282e+06	5.1081e+06
3	13/12/2014	Haast	2	Fraser Maddigan	C	9.1	15					Unknown	1.26212e+06	5.10932e+06
3	13/12/2014	Haast	2	Fraser Maddigan	A	15.38	15.59
3	14/12/2014	Haast	3	Fraser Maddigan	B	9.3	14.2					Unknown	1.26359e+06	5.10964e+06
3	14/12/2014	Haast	3	Fraser Maddigan	B	9.3	14.2				Male		1.2636e+06	5.10967e+06
3	14/12/2014	Haast	3	Fraser Maddigan	B	9.3	14.2					Unknown	1.26321e+06	5.11033e+06
3	14/12/2014	Haast	3	Fraser Maddigan	B	9.3	14.2				Unknown		1.26329e+06	5.11029e+06
3	14/12/2014	Haast	3	Fraser Maddigan	A	14.35	14.58					Unknown	1.26285e+06	5.11018e+06
3	14/12/2014	Haast	3	Fraser Maddigan	B	15.1	16.22
3	15/12/2014	Haast	4	Fraser Maddigan	A	9	16					Unknown	1.26325e+06	5.11163e+06
3	15/12/2014	Haast	4	Fraser Maddigan	A	9	16					Unknown	1.2631e+06	5.11102e+06
3	15/12/2014	Haast	4	Fraser Maddigan	A	9	16	PkdB	OM	PkdBOM			1.26312e+06	5.11046e+06
3	15/12/2014	Haast	4	Fraser Maddigan	A	9	16					Unknown	1.26314e+06	5.1104e+06
4	2015-02-10	Haast	1	David Webb	C	10:15:00	12:45:00				Female		1262273	5109557
4	2015-02-10	Haast	1	David Webb	C	10:15:00	12:45:00				Male		1261954	5109181
4	2015-02-10	Haast	1	David Webb	C	10:15:00	12:45:00				Male		1261529	5109250
4	2015-02-10	Haast	1	David Webb	C	10:15:00	12:45:00				Male		1261698	5109216
4	2015-02-10	Haast	1	David Webb	C	10:15:00	12:45:00	R/dB	O/M	R/dBO/M			1261963	5109271
4	2015-02-10	Haast	1	David Webb	C	10:15:00	12:45:00				Female		1261963	5109271
4	2015-02-10	Haast	1	David Webb	B	12:45:00	17:12:00				Female		1263539	5110003
4	2015-02-10	Haast	1	David Webb	B	12:45:00	17:12:00				Male		1263489	5110110
4	2015-02-10	Haast	1	David Webb	D	17:12:00	17:36:00
4	2015-02-11	Haast	2	David Webb	C	08:55:00	11:20:00	O/M	O/O	O/MO/O			1262337	5109266
4	2015-02-11	Haast	2	David Webb	C	08:55:00	11:20:00				Female		1262337	5109266
4	2015-02-11	Haast	2	David Webb	D	11:20:00	16:20:00				Male		1263767	5109366
4	2015-02-11	Haast	2	David Webb	D	11:20:00	16:20:00				Female		1263767	5109366
4	2015-02-12	Haast	3	David Webb	A	08:30:00	16:45:00	R/R	Pk/M	R/RPk/M			1262914	5110378
4	2015-02-12	Haast	3	David Webb	A	08:30:00	16:45:00				Female		1262914	5110378
4	2015-02-12	Haast	3	David Webb	A	08:30:00	16:45:00	Pk/dB	O/M	Pk/dBO/M			1262948	5110378
4	2015-02-12	Haast	3	David Webb	A	08:30:00	16:45:00	O/O	O/M	O/OO/M			1262974	5110996
4	2015-02-12	Haast	3	David Webb	A	08:30:00	16:45:00	R/R	Pu/M	R/RPu/M			1262974	5110996
4	2015-02-12	Haast	3	David Webb	A	08:30:00	16:45:00				Male		1263042	5111165
4	2015-02-12	Haast	3	David Webb	A	08:30:00	16:45:00				Male		1263160	5110729
4	2015-02-12	Haast	3	David Webb	A	08:30:00	16:45:00				Male		1263118	5110652
4	2015-02-12	Haast	3	David Webb	A	08:30:00	16:45:00				Female		1263081	5110601
4	2015-02-12	Haast	3	David Webb	A	08:30:00	16:45:00					Male	1263081	5110601
4	2015-02-12	Haast	3	David Webb	A	08:30:00	16:45:00				Male		1262654	5110543
4	2015-02-13	Haast	4	David Webb	B	11:00:00	15:06:00				Male		1263498	5109502
4	2015-02-13	Haast	4	David Webb	B	11:00:00	15:06:00				Male		1263498	5109502
4	2015-02-13	Haast	4	David Webb	B	11:00:00	15:06:00				Female		1263498	5109502
4	2015-02-13	Haast	4	David Webb	B	11:00:00	15:06:00					Unknown	1263498	5109502
4	2015-02-13	Haast	4	David Webb	B	11:00:00	15:06:00				Male		1263206	5110077
4	2015-02-13	Haast	4	David Webb	B	11:00:00	15:06:00	Pu/dB	O/M	Pu/dBO/M			1261679	5109225
4	2015-02-10	Haast	1	Jamie McAulay	A	09:51:00	16:00:00	R/R	Pu/M	R/RPu/M			1262975	5110970
4	2015-02-10	Haast	1	Jamie McAulay	A	09:51:00	16:00:00				Male		1262995	5111057
4	2015-02-10	Haast	1	Jamie McAulay	A	09:51:00	16:00:00	Pk/Y	O/M	Pk/YO/M			1263055	5111123
4	2015-02-10	Haast	1	Jamie McAulay	A	09:51:00	16:00:00				Male		1263106	5110636
4	2015-02-10	Haast	1	Jamie McAulay	A	09:51:00	16:00:00	Pk/dB	O/M	Pk/dBO/M			1263160	5110356
4	2015-02-10	Haast	1	Jamie McAulay	A	09:51:00	16:00:00				Female		1262884	5110167
4	2015-02-11	Haast	2	Jamie McAulay	C	08:50:00	11:40:00					Unknown	1261797	51099232
4	2015-02-11	Haast	2	Jamie McAulay	C	08:50:00	11:40:00	R/dB	O/M	R/dBO/M			1261966	5109183
4	2015-02-11	Haast	2	Jamie McAulay	C	08:50:00	11:40:00					Unknown	1262255	5109486
4	2015-02-11	Haast	2	Jamie McAulay	B	11:40:00	15:49:00	R/Pu	dG/M	R/PudG/M			1263264	5110358
4	2015-02-11	Haast	2	Jamie McAulay	D	15:49:00	16:10:00
4	2015-02-12	Haast	3	Jamie McAulay	D	08:30:00	13:30:00				Male		1263658	5109230
4	2015-02-12	Haast	3	Jamie McAulay	D	08:30:00	13:30:00				Male		1262567	5108339
4	2015-02-12	Haast	3	Jamie McAulay	C	13:30:00	15:30:00
4	2015-02-12	Haast	3	Jamie McAulay	B	15:30:00	16:00:00
4	2015-02-13	Haast	4	Jamie McAulay	A	10:40:00	16:54:00	Pk/dB	O/M	Pk/dBO/M			1263012	5110398
4	2015-02-13	Haast	4	Jamie McAulay	A	10:40:00	16:54:00	Y/dB	O/M	Y/dBO/M			1263081	5111216
4	2015-02-13	Haast	4	Jamie McAulay	A	10:40:00	16:54:00				Female		1262997	5110528
4	2015-02-13	Haast	4	Jamie McAulay	A	10:40:00	16:54:00					Unknown	1262997	5110528
4	2015-02-13	Haast	4	Jamie McAulay	C	16:55:00	17:50:00
4	2015-02-10	Haast	1	Kerry Weston	C	10:40:00	17:28:00
4	2015-02-11	Haast	2	Kerry Weston	A	09:00:00	15:15:00					Unknown	1263086	5111178
4	2015-02-11	Haast	2	Kerry Weston	A	09:00:00	15:15:00	Pk/dB	O/M	Pk/dBO/M			1263053	5110403
4	2015-02-12	Haast	3	Kerry Weston	B	08:30:00	16:39:00				Unknown		1263585	5109610
4	2015-02-13	Haast	4	Kerry Weston	D	10:30:00	16:45:00					Unknown	1263641	5109421
4	2015-02-13	Haast	4	Kerry Weston	D	10:30:00	16:45:00					Unknown	1262657	5108661
4	2015-02-13	Haast	4	Kerry Weston	D	10:30:00	16:45:00				Unknown		1262657	5108661
5	2015-04-08	Haast	1	Sanjay Thakur	C	08:59:00	13:20:00				Unknown		1261650	1509221
5	2015-04-08	Haast	1	Sanjay Thakur	C	08:59:00	13:20:00				Unknown		1261650	1509221
5	2015-04-08	Haast	2	Sanjay Thakur	D	13:21:00	16:40:00
5	2015-04-08	Haast	1	Anne Schlesselmann	D	08:48:00	15:50:00				Male		1263602	5109139
5	2015-04-08	Haast	2	Anne Schlesselmann	C	15:50:00	17:30:00
5	2015-04-08	Haast	1	Jamie McAulay	A	08:56:00	13:50:00				Female		1263064	5110390
5	2015-04-08	Haast	1	Jamie McAulay	A	08:56:00	13:50:00	RR	PkM	RRPkM			1263064	5110390
5	2015-04-08	Haast	1	Jamie McAulay	A	08:56:00	13:50:00				Male		1263108	5110844
5	2015-04-08	Haast	2	Jamie McAulay	B	14:20:00	16:25:00
5	2015-04-08	Haast	2	Jamie McAulay	D	16:25:00	16:55:00				Female		1263642	5109289
5	2015-04-09	Haast	3	Anne Schlesselmann	B	08:30:00	13:40:00				Male		1263204	5110046
5	2015-04-09	Haast	2	Jamie McAulay	D	08:15:00	09:03:00
5	2015-04-09	Haast	3	Jamie McAulay	D	09:04:00	13:50:00
5	2015-04-10	Haast	4	Jamie McAulay	C	09:25:00	10:14:00
5	2015-04-10	Haast	4	Jamie McAulay	C	10:14:00	13:35:00
5	2015-04-10	Haast	4	Jamie McAulay	B	13:48:00	14:42:00
5	2015-04-10	Haast	4	Jamie McAulay	A	14:43:00	15:05:00
5	2015-04-08	Haast	1	Jo Carpenter	B	09:00:00	13:00:00				Male		1263549	5109728
5	2015-04-08	Haast	2	Jo Carpenter	A	13:00:00	16:00:00				Male		1263125	5110648
5	2015-04-08	Haast	2	Jo Carpenter	A	13:00:00	16:00:00				Female		1263125	5110648
5	2015-04-09	Haast	3	Jo Carpenter	C	08:00:00	09:45:00
5	2015-04-09	Haast	2	Jo Carpenter	C	09:45:00	11:30:00
5	2015-04-09	Haast	3	Jo Carpenter	C	11:30:00	14:00:00	OO	OM	OOOM			1261724	5109226
5	2015-04-10	Haast	4	Jo Carpenter	C	09:30:00	14:30:00	PuPu	OM	PuPuOM			1262450	5108472
5	2015-04-10	Haast	4	Jo Carpenter	D	09:30:00	14:30:00				Female		1262450	5108472
5	2015-04-09	Haast	2	Sanjay Thakur	A	08:20:00	11:35:00
5	2015-04-09	Haast	3	Sanjay Thakur	A	11:36:00	16:35:00	PkY	OM	PkYOM			1262954	5111053
5	2015-04-10	Haast	4	Sanjay Thakur	B	09:40:00	15:20:00
5	2015-04-10	Haast	4	Anne Schlesselmann	A	09:45:00	16:45:00				Male		1263126	5110674
6	2015-12-16	Haast	1	Kerry Weston	B	11:05:00	16:40:00
6	2015-12-16	Haast	1	Kerry Weston	A	16:45:00	17:45:00
6	2015-12-17	Haast	2	Kerry Weston	C	09:30:00	16:00:00				Female		1262122	5109080
6	2015-12-17	Haast	2	Kerry Weston	C	09:30:00	16:00:00				Female		1262122	5109080
6	2015-12-17	Haast	2	Kerry Weston	C	09:30:00	16:00:00				Female		1267017	5109164
6	2015-12-17	Haast	2	Kerry Weston	C	09:30:00	16:00:00	PkdB	OM	PkdB/OM			1261994	5109165
6	2015-12-17	Haast	2	Kerry Weston	C	09:30:00	16:00:00				Female		1262200	5109164
6	2015-12-18	Haast	3	Kerry Weston	D	09:35:00	16:00:00				Female		1263441	5109404
6	2015-12-18	Haast	3	Kerry Weston	D	09:35:00	16:00:00				Female		1262448	5108454
6	2015-12-18	Haast	3	Kerry Weston	D	09:35:00	16:00:00	dBPk	OM	dBPk/OM			1262448	5108440
6	2015-12-19	Haast	4	Kerry Weston	A	09:05:00	15:30:00					Male	1263061	5111215
6	2015-12-19	Haast	4	Kerry Weston	A	09:05:00	15:30:00					Male	1263023	5111183
6	2015-12-19	Haast	4	Kerry Weston	A	09:05:00	15:30:00				Male		1263119	5110872
6	2015-12-19	Haast	4	Kerry Weston	A	09:05:00	15:30:00				Male		1263119	5110872
6	2015-12-19	Haast	4	Kerry Weston	A	09:05:00	15:30:00				Female		1263119	5110872
6	2015-12-19	Haast	4	Kerry Weston	A	09:05:00	15:30:00				Male		1263118	5110655
6	2015-12-19	Haast	4	Kerry Weston	A	09:05:00	15:30:00	Opk	dBM	Opk/dBM			1263149	5110491
6	2015-12-19	Haast	4	Kerry Weston	A	09:05:00	15:30:00				Female		1263147	5110491
6	2015-12-19	Haast	4	Kerry Weston	A	09:05:00	15:30:00				Male		1263147	5110491
6	2015-12-19	Haast	4	Kerry Weston	A	09:05:00	15:30:00				Female		1263147	5110491
6	2015-12-16	Haast	1	Flo Gaud	D	10:46:00	17:25:00					Unknown	1262450	5108480
6	2015-12-17	Haast	2	Flo Gaud	A	09:26:00	17:20:00					Unknown	1263032	5110531
6	2015-12-17	Haast	2	Flo Gaud	A	09:26:00	17:20:00					Unknown	1263038	5110597
6	2015-12-17	Haast	2	Flo Gaud	A	09:26:00	17:20:00				Female		1263120	5110665
6	2015-12-17	Haast	2	Flo Gaud	A	09:26:00	17:20:00				Male		1263081	5111178
6	2015-12-17	Haast	2	Flo Gaud	A	09:26:00	17:20:00				Female		1263081	5111178
6	2015-12-17	Haast	2	Flo Gaud	A	09:26:00	17:20:00				Juvenile		1263081	5111178
6	2015-12-18	Haast	3	Flo Gaud	B	09:40:00	17:25:00				Male		1263167	5110200
6	2015-12-19	Haast	4	Flo Gaud	C	08:40:00	16:15:00				Female		1262328	5109113
6	2015-12-19	Haast	4	Flo Gaud	C	08:40:00	16:15:00				Female		1261975	5109160
6	2015-12-19	Haast	4	Flo Gaud	C	08:40:00	16:15:00				Female		1262113	5109136
6	2015-12-19	Haast	4	Flo Gaud	C	08:40:00	16:15:00				Male		1262113	5109136
6	2015-12-19	Haast	4	Flo Gaud	C	08:40:00	16:15:00				Male		1262113	5109136
6	2015-12-16	Haast	1	Adam Ingram	C	10:45:00	17:28:00				Male		1262129	5109079
6	2015-12-16	Haast	1	Adam Ingram	C	10:45:00	17:28:00				Female		1262129	5109079
6	2015-12-16	Haast	1	Adam Ingram	C	10:45:00	17:28:00				Fledgling		1262129	5109079
6	2015-12-16	Haast	1	Adam Ingram	C	10:45:00	17:28:00				Fledgling		1262129	5109079
6	2015-12-16	Haast	1	Adam Ingram	C	10:45:00	17:28:00				Female		1261966	5109153
6	2015-12-16	Haast	1	Adam Ingram	C	10:45:00	17:28:00	RdB	OM	RdB/OM			1261966	5109153
6	2015-12-17	Haast	2	Adam Ingram	D	10:12:00	17:15:00	dBR	OM	dBR/OM			1262424	5108487
6	2015-12-17	Haast	2	Adam Ingram	D	10:12:00	17:15:00				Female		1262424	5108487
6	2015-12-18	Haast	3	Adam Ingram	A	09:25:00	18:50:00				Fledgling		1263160	5110733
6	2015-12-18	Haast	3	Adam Ingram	A	09:25:00	18:50:00				Fledgling		1263160	5110733
6	2015-12-18	Haast	3	Adam Ingram	A	09:25:00	18:50:00				Fledgling		1263160	5110733
6	2015-12-18	Haast	3	Adam Ingram	A	09:25:00	18:50:00				Fledgling		1263121	5110883
6	2015-12-18	Haast	3	Adam Ingram	A	09:25:00	18:50:00				Fledgling		1263121	5110883
6	2015-12-18	Haast	3	Adam Ingram	A	09:25:00	18:50:00				Fledgling		1263121	5110883
6	2015-12-18	Haast	3	Adam Ingram	A	09:25:00	18:50:00	PkY	OM	PkY/OM			1263121	5110883
6	2015-12-18	Haast	3	Adam Ingram	A	09:25:00	18:50:00	dGY	OM	dGY/OM			1263007	5111005
6	2015-12-18	Haast	3	Adam Ingram	A	09:25:00	18:50:00				Female		1263122	5110649
6	2015-12-18	Haast	3	Adam Ingram	A	09:25:00	18:50:00				Male		1263146	5110625
6	2015-12-18	Haast	4	Adam Ingram	B	08:50:00	16:13:00
6	2015-12-18	Haast	1	Jo Carpenter	A	10:45:00	17:30:00				Fledgeling		1263179	5110694
6	2015-12-18	Haast	1	Jo Carpenter	A	10:45:00	17:30:00	PkY	OM	PkY/OM			1263114	5111007
6	2015-12-18	Haast	1	Jo Carpenter	A	10:45:00	17:30:00	dGY	OM	dGY/OM			1263114	5111007
6	2015-12-18	Haast	1	Jo Carpenter	A	10:45:00	17:30:00				Fledgling		1263114	5111007
6	2015-12-18	Haast	1	Jo Carpenter	A	10:45:00	17:30:00				Male		1263014	5110840
6	2015-12-18	Haast	1	Jo Carpenter	A	10:45:00	17:30:00				Fledgling		1263014	5110840
6	2015-12-18	Haast	1	Jo Carpenter	A	10:45:00	17:30:00				Male		1262977	5110974
6	2015-12-18	Haast	1	Jo Carpenter	A	10:45:00	17:30:00				Female		1262889	5110400
6	2015-12-18	Haast	1	Jo Carpenter	A	10:45:00	17:30:00				Male		1262889	5110400
6	2015-12-17	Haast	2	Jo Carpenter	B	09:30:00	15:00:00					Male	1263204	5110042
6	2015-12-17	Haast	2	Jo Carpenter	B	09:30:00	15:00:00					Female	1263204	5110042
6	2015-12-17	Haast	2	Jo Carpenter	A	15:00:00	16:15:00
6	2015-12-17	Haast	2	Jo Carpenter	B	16:15:00	17:00:00
6	2015-12-18	Haast	3	Jo Carpenter	C	09:20:00	16:45:00				Male		1262120	5109084
6	2015-12-18	Haast	3	Jo Carpenter	C	09:20:00	16:45:00				Female		1262120	5109084
6	2015-12-18	Haast	3	Jo Carpenter	C	09:20:00	16:45:00				Fledgling		1262120	5109084
6	2015-12-18	Haast	3	Jo Carpenter	C	09:20:00	16:45:00				Fledgling		1262120	5109084
6	2015-12-19	Haast	4	Jo Carpenter	D	08:30:00	16:45:00				Fledgling		1263461	5108721
7	2016-02-22	Haast	2	Becky Bell	A	10:00:00	19:00:00				Female		1261390	5109270
7	2016-02-22	Haast	2	Becky Bell	A	10:00:00	19:00:00				Male		1262110	5109121
7	2016-02-22	Haast	2	Becky Bell	A	10:00:00	19:00:00			dGR-OM			1262471	5108458
7	2016-02-22	Haast	2	Becky Bell	A	10:00:00	19:00:00				Female		1262471	5108458
7	2016-02-22	Haast	2	Becky Bell	A	10:00:00	19:00:00			PkPk-YM			1262506	5108420
7	2016-02-22	Haast	2	Becky Bell	A	10:00:00	19:00:00				Female		1262506	5108420
7	2016-02-21	Haast	1	Lucy Rossiter	C	12:30:00	12:35:00					Unknown	1263648	5109531
7	2016-02-23	Haast	3	Lucy Rossiter	A	12:25:00	12:30:00				Male		1262133	5109073
7	2016-02-23	Haast	3	Lucy Rossiter	A	12:25:00	12:30:00				Male		1262133	5109073
7	2016-02-23	Haast	3	Lucy Rossiter	A	12:25:00	12:30:00				Male		1262133	5109073
7	2016-02-23	Haast	3	Lucy Rossiter	A	15:00:00	15:11:00			OO-WM			1261912	5109286
7	2016-02-23	Haast	3	Lucy Rossiter	A	15:00:00	15:11:00			dBR-OM			1261912	5109286
7	2016-02-22	Haast	2	Jo Tilson	C	16:20:00						Unknown	1263418	5110267
7	2016-02-23	Haast	3	Jo Tilson	B								1263577	5109619
7	2016-02-21	Haast	1	James Maunder	A	11:32:00	17:33:00	OO	WM	OO-WM			1262111	5109318
7	2016-02-21	Haast	1	James Maunder	A	11:32:00	17:33:00					Unknown	1262111	5109318
7	2016-02-22	Haast	2	James Maunder	B	09:46:00	17:44:00				Female		1263467	5108557
7	2016-02-22	Haast	2	James Maunder	B	09:46:00	17:44:00					Female	1263566	5109815
7	2016-02-22	Haast	2	James Maunder	B	09:46:00	17:44:00				Male		1263566	5109815
7	2016-02-22	Haast	2	James Maunder	B	09:46:00	17:44:00				Male		1263646	5109541
8	2017-03-02	Haast	1	Jim Watts	A	09:00:00	13:20:00				Male		1263028	5111019
8	2017-03-02	Haast	1	Jim Watts	A	09:00:00	13:20:00				Female		1263028	5111019
8	2017-03-02	Haast	1	Jim Watts	A	09:00:00	13:20:00				Male		1263006	5110954
8	2017-03-02	Haast	1	Jim Watts	A	09:00:00	13:20:00					Unknown	1263200	5110420
8	2017-03-02	Haast	1	Jim Watts	B	13:21:00	15:45:00				Male		1263344	5110292
8	2017-03-02	Haast	1	Jim Watts	B	13:21:00	15:45:00				Female		1263344	5110292
8	2017-03-02	Haast	1	Jim Watts	B	13:21:00	15:45:00				Male		1263466	5109977
8	2017-03-02	Haast	1	Jim Watts	B	13:21:00	15:45:00				Female		1263466	5109977
8	2017-03-04	Haast	2	Jim Watts	B	08:40:00	09:11:00
8	2017-03-04	Haast	2	Jim Watts	A	09:12:00	10:20:00				Female		1262714	5110202
8	2017-03-04	Haast	2	Jim Watts	C	10:55:00	15:55:00				Female		1262366	5109111
8	2017-03-04	Haast	2	Jim Watts	C	10:55:00	15:55:00				Male		1262386	5109115
8	2017-03-04	Haast	2	Jim Watts	C	10:55:00	15:55:00					Unknown
8	2017-03-04	Haast	2	Jim Watts	C	10:55:00	15:55:00				Male		1261993	5109289
8	2017-03-04	Haast	2	Jim Watts	C	10:55:00	15:55:00				Female		1261993	5109289
8	2017-03-04	Haast	2	Jim Watts	C	10:55:00	15:55:00				Male		1261993	5109289
8	2017-03-04	Haast	2	Jim Watts	C	10:55:00	15:55:00				Female		1261818	5109270
8	2017-03-04	Haast	2	Jim Watts	C	10:55:00	15:55:00				Female		1261812	5109246
8	2017-03-05	Haast	3	Jim Watts	A	09:25:00	13:40:00				Female		1262967	5110735
8	2017-03-05	Haast	3	Jim Watts	A	09:25:00	13:40:00					Unknown
8	2017-03-05	Haast	3	Jim Watts	A	09:25:00	13:40:00					Unknown	1263031	5110773
8	2017-03-05	Haast	3	Jim Watts	A	09:25:00	13:40:00				Unknown		1263022	5110807
8	2017-03-05	Haast	3	Jim Watts	A	09:25:00	13:40:00					Unknown	1262946	5111195
8	2017-03-05	Haast	3	Jim Watts	A	09:25:00	13:40:00					Unknown	1263078	5111171
8	2017-03-05	Haast	3	Jim Watts	A	09:25:00	13:40:00				Male		1263167	5111367
8	2017-03-02	Haast	1	Sarah Forder	C	08:50:00	14:20:00				Female		1262180	5109018
8	2017-03-02	Haast	1	Sarah Forder	C	08:50:00	14:20:00				Female		1261815	5109222
8	2017-03-02	Haast	1	Sarah Forder	C	08:50:00	14:20:00					Unknown	1261815	5109222
8	2017-03-02	Haast	1	Sarah Forder	C	08:50:00	14:20:00					Unknown	1261389	5109297
8	2017-03-02	Haast	1	Sarah Forder	C	08:50:00	14:20:00				Male		1261827	5109227
8	2017-03-02	Haast	1	Sarah Forder	C	08:50:00	14:20:00				Male		1261922	5109284
8	2017-03-02	Haast	1	Sarah Forder	C	08:50:00	14:20:00	OO	WM	OO/WM	Female		1262040	5109314
8	2017-03-02	Haast	1	Sarah Forder	C	08:50:00	14:20:00				Male		1262086	5109318
8	2017-03-02	Haast	1	Sarah Forder	C	08:50:00	14:20:00				Female		1262086	5109318
8	2017-03-02	Haast	1	Sarah Forder	C	08:50:00	14:20:00	YR	PkM	YR/PkM	Male		1262181	5109277
8	2017-03-02	Haast	1	Sarah Forder	C	08:50:00	14:20:00				Female		1262181	5109277
8	2017-03-02	Haast	1	Sarah Forder	C	08:50:00	14:20:00				Male		1262263	5109134
8	2017-03-02	Haast	1	Sarah Forder	A	14:20:00	15:22:00
8	2017-03-02	Haast	1	Sarah Forder	B	15:22:00	16:00:00
8	2017-03-04	Haast	2	Sarah Forder	D	09:00:00	14:36:00	RY	WM	RY/WM	Male		1262488	5108436
8	2017-03-04	Haast	2	Sarah Forder	D	09:00:00	14:36:00					Unknown	1262488	5108436
8	2017-03-04	Haast	2	Sarah Forder	D	09:00:00	14:36:00				Male		1263523	5108941
8	2017-03-04	Haast	2	Sarah Forder	D	09:00:00	14:36:00				Female		1263523	5108941
8	2017-03-04	Haast	2	Sarah Forder	D	09:00:00	14:36:00				Male		1263657	5109244
8	2017-03-04	Haast	2	Sarah Forder	D	09:00:00	14:36:00				Female		1263657	5109244
8	2017-03-04	Haast	2	Sarah Forder	D	09:00:00	14:36:00					Unknown	1263517	5109360
8	2017-03-04	Haast	2	Sarah Forder	D	09:00:00	14:36:00	PkO	PkM	PkO/PkM	Male		1263295	5109532
8	2017-03-04	Haast	2	Sarah Forder	B	14:36:00	16:40:00					Unknown	1263179	5109997
8	2017-03-04	Haast	2	Sarah Forder	B	14:36:00	16:40:00				Female		1263179	5109997
8	2017-03-04	Haast	2	Sarah Forder	B	14:36:00	16:40:00				Female		1263179	5109997
8	2017-03-04	Haast	2	Sarah Forder	B	14:36:00	16:40:00				Male		1263179	5109997
8	2017-03-04	Haast	2	Sarah Forder	B	14:36:00	16:40:00					Unknown	1263144	5110343
8	2017-03-04	Haast	2	Sarah Forder	B	14:36:00	16:40:00	WR	WM	WR/WM	Female		1263144	5110343
8	2017-03-05	Haast	3	Sarah Forder	D	09:15:00	12:42:00	PkO	PkM	PkO/PkM			1263405	5109395
8	2017-03-05	Haast	3	Sarah Forder	D	09:15:00	12:42:00					Unknown	1263405	5109395
8	2017-03-05	Haast	3	Sarah Forder	B	12:42:00	16:00:00				Male		1263576	5109633
8	2017-03-05	Haast	3	Sarah Forder	B	12:42:00	16:00:00				Female		1263576	5109633
8	2017-03-05	Haast	3	Sarah Forder	B	12:42:00	16:00:00					Unknown	1263176	5109936
1	18/12/2012	Homer-Gertrude	1	Dan Palmer		13:00:00	20:00:00	lBlB	dGM	lBlBdGM
1	18/12/2012	Homer-Gertrude	1	Dan Palmer		13:00:00	20:00:00	lBlB	YM	lBlBYM
1	18/12/2012	Homer-Gertrude	1	Dan Palmer		13:00:00	20:00:00	dBY	RM	dBYRM
1	18/12/2012	Homer-Gertrude	1	Dan Palmer		13:00:00	20:00:00	OdG	PkM	OdGPkM
1	18/12/2012	Homer-Gertrude	1	Jo Monks		13:00:00	20:00:00	OY	PkM	OYPkM
1	18/12/2012	Homer-Gertrude	1	Jo Monks		13:00:00	20:00:00				Female
1	18/12/2012	Homer-Gertrude	1	Jo Monks		13:00:00	20:00:00				Female
1	18/12/2012	Homer-Gertrude	1	Jo Monks		13:00:00	20:00:00	PuPu	RM	PuPuRM
1	18/12/2012	Homer-Gertrude	1	Jo Monks		13:00:00	20:00:00	YY	RM	YYRM
1	18/12/2012	Homer-Gertrude	1	Jo Monks		13:00:00	20:00:00	OO	RM	OORM
1	18/12/2012	Homer-Gertrude	1	Jo Monks		13:00:00	20:00:00	WPk	RM	WPkRM
1	18/12/2012	Homer-Gertrude	1	Antje Leseberg		13:00:00	20:00:00	RPk	PkM	RPkPkM
1	19/12/2012	Homer-Gertrude	2	Dan Palmer		13:00:00	16:30:00	OdB	PkM	OdBPkM
1	19/12/2012	Homer-Gertrude	2	Dan Palmer		13:00:00	16:30:00	WPk	RM	WPkRM
1	19/12/2012	Homer-Gertrude	2	Dan Palmer		13:00:00	16:30:00				Male
1	19/12/2012	Homer-Gertrude	2	Dan Palmer		13:00:00	16:30:00	RO	RM	RORM
1	19/12/2012	Homer-Gertrude	2	Dan Palmer		13:00:00	16:30:00	YY	RM	YYRM
1	19/12/2012	Homer-Gertrude	2	Jo Monks		13:00:00	16:30:00	OdB	RM	OdBRM
1	19/12/2012	Homer-Gertrude	2	Jo Monks		13:00:00	16:30:00	PuR	PkM	PuRPkM
1	20/12/2012	Homer-Gertrude	3	Dan Palmer							Male
1	20/12/2012	Homer-Gertrude	3	Dan Palmer							Male
1	20/12/2012	Homer-Gertrude	3	Dan Palmer				WdB	PkM	WdBPkM
1	20/12/2012	Homer-Gertrude	3	Dan Palmer				RR	YM	RRYM
1	20/12/2012	Homer-Gertrude	3	Dan Palmer				lBlB	dGM	lBlBdGM
1	20/12/2012	Homer-Gertrude	3	Antje Leseberg							Male
1	20/12/2012	Homer-Gertrude	3	Antje Leseberg				dGY	PkM	dGYPkM
1	20/12/2012	Homer-Gertrude	3	Antje Leseberg				OdB	RM	OdBRM
1	20/12/2012	Homer-Gertrude	3	Antje Leseberg				PuR	PkM	PuRPkM
1	20/12/2012	Homer-Gertrude	3	Antje Leseberg				RPk	PkM	RPkPkM
1	20/12/2012	Homer-Gertrude	3	Antje Leseberg				RPu	PkM	RPuPkM
1	20/12/2012	Homer-Gertrude	3	Jo Monks				OY	RM	OYRM
2	18/02/2013	Homer-Gertrude	1	Dan	line 10-13	1115	1600	WPk	RM	WPkRM			1203998	503128
2	18/02/2013	Homer-Gertrude	1	Dan	line 10-13	1115	1600				Male		1203998	503128
2	18/02/2013	Homer-Gertrude	1	Dan	line 10-13	1115	1600	PuPu	RM	PuPuRM			1203577	5031735
2	19/02/2013	Homer-Gertrude	2	Antje	line 12-17	08:50:00	16:30:00				Male		1203094	5031592
2	19/02/2013	Homer-Gertrude	2	Antje	line 12-17	08:50:00	16:30:00				Female		1203204	5031507
2	19/02/2013	Homer-Gertrude	2	Antje	line 12-17	08:50:00	16:30:00	RR	YM	RRYM			1203499	5031426
2	19/02/2013	Homer-Gertrude	2	Antje	line 12-17	08:50:00	16:30:00				Female		1203499	5031426
2	19/02/2013	Homer-Gertrude	2	Antje	line 12-17	08:50:00	16:30:00	WdG	YM	WdGYM			1203790	5031216
2	19/02/2013	Homer-Gertrude	2	Antje	line 12-17	08:50:00	16:30:00	RW	RM	RWRM			1203790	5031216
2	19/02/2013	Homer-Gertrude	2	Dan	line 1-8, 10, 11	09:15:00	16:30:00				Male		1205537	5032668
2	19/02/2013	Homer-Gertrude	2	Dan	line 1-8, 10, 12	09:15:00	16:30:00				Female		1205537	5032668
2	20/02/2013	Homer-Gertrude	3	Antje	line 1-8, 10	09:30:00	16:30:00	PkPu	PkM	PkPuPkM			1205506	5032434
2	20/02/2013	Homer-Gertrude	3	Antje	line 1-8, 10	09:30:00	16:30:00				Male		1205506	5032434
2	20/02/2013	Homer-Gertrude	3	Antje	line 1-8, 10	09:30:00	16:30:00				Male		1205676	5032413
2	20/02/2013	Homer-Gertrude	3	Antje	line 1-8, 10	09:30:00	16:30:00				Female		1205676	5032413
2	20/02/2013	Homer-Gertrude	3	Dan	Line 11-17	08:45:00	16:30:00				Female		1203033	5031250
2	20/02/2013	Homer-Gertrude	3	Dan	Line 11-17	08:45:00	16:30:00	WdB	PkM	WdBPkM			1203022	5031250
2	20/02/2013	Homer-Gertrude	3	Dan	Line 11-17	08:45:00	16:30:00				Male		1202807	5031454
2	20/02/2013	Homer-Gertrude	3	Dan	Line 11-17	08:45:00	16:30:00				Male		1203524	5031421
2	20/02/2013	Homer-Gertrude	3	Dan	Line 11-17	08:45:00	16:30:00				Female		1203524	5031421
2	20/02/2013	Homer-Gertrude	3	Dan	Line 11-17	08:45:00	16:30:00	WPk	RM	WPkRM			1203664	5031363
2	20/02/2013	Homer-Gertrude	3	Dan	Line 11-17	08:45:00	16:30:00	dBPu	PkM	dBPuPkM			1203664	5031363
2	20/02/2013	Homer-Gertrude	3	Dan	Line 11-17	08:45:00	16:30:00	WdG	YM	WdGYM			1203810	5031167
2	20/02/2013	Homer-Gertrude	3	Dan	Line 11-17	08:45:00	16:30:00	WR	RM	WRRM			1203810	5031167
2	20/02/2013	Homer-Gertrude	3	Dan	Line 11-17	08:45:00	16:30:00				Male		1203930	5031280
2	20/02/2013	Homer-Gertrude	3	Dan	Line 11-17	08:45:00	16:30:00				Female		1203930	5031280
2	21/02/2013	Homer-Gertrude	4	Dan	line 1-8, 10	09:45:00	16:30:00	dBW	OM	dBWOM			1205601	5032815
2	21/02/2013	Homer-Gertrude	4	Dan	line 1-8, 10	09:45:00	16:30:00				Male		1205601	5032815
2	21/02/2013	Homer-Gertrude	4	Dan	line 1-8, 10	09:45:00	16:30:00				Male		1205544	5032459
2	21/02/2013	Homer-Gertrude	4	Dan	line 1-8, 10	09:45:00	16:30:00				Female		1205544	5032459
2	21/02/2013	Homer-Gertrude	4	Dan	line 1-8, 10	09:45:00	16:30:00	dBW	RM	dBWRM			1265427	5032141
2	21/02/2013	Homer-Gertrude	4	Kerry	Line 12-17	10:00:00	16:00:00	YY	RM	YYRM			1203009	5031355
2	21/02/2013	Homer-Gertrude	4	Kerry	Line 12-17	10:00:00	16:00:00				Male		1203009	5031355
2	21/02/2013	Homer-Gertrude	4	Kerry	Line 12-17	10:00:00	16:00:00	PkPk	YM	PkPkYM			1203113	5031294
2	21/02/2013	Homer-Gertrude	4	Kerry	Line 12-17	10:00:00	16:00:00	dBdB	YM	dBdBYM			1203581	5031330
2	21/02/2013	Homer-Gertrude	4	Kerry	Line 12-17	10:00:00	16:00:00	PuPu	RM	PuPuRM			1203581	5031330
2	21/02/2013	Homer-Gertrude	4	Kerry	Line 12-17	10:00:00	16:00:00	WdG	YM	WdGYM			1203892	5031314
2	21/02/2013	Homer-Gertrude	4	Kerry	Line 12-17	10:00:00	16:00:00				Female		1202827	5031468
2	21/02/2013	Homer-Gertrude	4	Kerry	Line 12-17	10:00:00	16:00:00				Female		1202827	5031468
2	21/02/2013	Homer-Gertrude	4	Kerry	Line 12-17	10:00:00	16:00:00				Male		1202827	5031468
2	22/02/2013	Homer-Gertrude	5	Kerry	Line 1-8,10	10:00:00	16:00:00				Male		1205776	5032796
2	22/02/2013	Homer-Gertrude	5	Kerry	Line 1-8,10	10:00:00	16:00:00				Female		1205776	5032796
2	22/02/2013	Homer-Gertrude	5	Kerry	Line 1-8,10	10:00:00	16:00:00				Female		1205770	5032796
2	22/02/2013	Homer-Gertrude	5	Kerry	Line 1-8,10	10:00:00	16:00:00				Male		1205648	5032713
2	22/02/2013	Homer-Gertrude	5	Kerry	Line 1-8,10	10:00:00	16:00:00				Female		1205648	5032713
2	23/02/2013	Homer-Gertrude	6	Kerry	Lines 1-4	10:00:00	17:00:00	OdB	RM	OdBRM			1205634	5032695
2	23/02/2013	Homer-Gertrude	6	Kerry	Lines 1-4	10:00:00	17:00:00				Male		1205784	5032736
2	23/02/2013	Homer-Gertrude	6	Kerry	Lines 1-4	10:00:00	17:00:00				Female		1205784	5032736
2	23/02/2013	Homer-Gertrude	6	Kerry	Lines 1-4	10:00:00	17:00:00	PkPu	PkM	PkPuPkM			1205552	5032424
2	22/02/2013	Homer-Gertrude	5	Antje	Lines 11-17	09:00:00	16:15:00				Female		1203061	5031478
2	22/02/2013	Homer-Gertrude	5	Antje	Lines 11-17	09:00:00	16:15:00				Female		1203199	5031183
2	22/02/2013	Homer-Gertrude	5	Antje	Lines 11-17	09:00:00	16:15:00	PuPu	RM	PuPuRM			1203533	5031418
2	22/02/2013	Homer-Gertrude	5	Antje	Lines 11-17	09:00:00	16:15:00	lBlB	YM	lBlBYM			1203533	5031418
2	23/02/2013	Homer-Gertrude	6	Dan	Lines 12-17	09:15:00	14:20:00				Female		1203422	5031215
2	23/02/2013	Homer-Gertrude	6	Dan	Lines 12-17	09:15:00	14:20:00	OY	PkM	OYPkM			1203037	5031604
2	23/02/2013	Homer-Gertrude	6	Dan	Lines 12-17	09:15:00	14:20:00				Female		1203037	5031604
2	23/02/2013	Homer-Gertrude	6	Dan	Lines 12-17	09:15:00	14:20:00				Male		1203037	5031604
2	23/02/2013	Homer-Gertrude	6	Dan	Lines 12-17	09:15:00	14:20:00				Male		1202904	5031657
2	23/02/2013	Homer-Gertrude	6	Dan	Lines 12-17	09:15:00	14:20:00				Male		1203998	5031297
2	23/02/2013	Homer-Gertrude	6	Dan	Lines 12-17	09:15:00	14:20:00				Female		1203998	5031297
3	7/05/2013	Homer-Gertrude	1	Dan Palmer	Line 1 to Line 4	12:00:00	17:00:00
3	8/05/2013	Homer-Gertrude	2	Dan Palmer	Line 13 to line 17	10:30:00	17:00:00				Male		1202985	5031616
3	8/05/2013	Homer-Gertrude	2	Dan Palmer	Line 13 to line 17	10:30:00	17:00:00				Female		1203083	5031649
3	8/05/2013	Homer-Gertrude	2	Dan Palmer	Line 13 to line 17	10:30:00	17:00:00	YY	RM	YYRM			1203259	5031375
3	8/05/2013	Homer-Gertrude	2	Dan Palmer	Line 13 to line 17	10:30:00	17:00:00	PkPk	YM	PkPkYM			1203259	5031375
3	10/05/2013	Homer-Gertrude	3	Dan Palmer	Line 3,4 &Line 10,11,12	11:00:00	17:00:00
3	11/05/2013	Homer-Gertrude	4	Dan Palmer	Line 1 to Line 3 plus to Black Lake	11:00:00	16:00:00
3	7/05/2013	Homer-Gertrude	1	Jason van de Wetering	Line 17 to Line 12	11:30:00	16:00:00				Female		1203451	5031219
3	8/05/2013	Homer-Gertrude	2	Jason van de Wetering	Line 5 & 8, Line 10, 11, 12	11:00:00	17:00:00				Male		1204179	5031193
3	8/05/2013	Homer-Gertrude	2	Jason van de Wetering	Line 5 & 8, Line 10, 11, 12	11:00:00	17:00:00				Female		1204143	5031165
3	8/05/2013	Homer-Gertrude	2	Jason van de Wetering	Line 5 & 8, Line 10, 11, 12	11:00:00	17:00:00	OdG	PM	OdGPM			1203951	5031273
3	10/05/2013	Homer-Gertrude	3	Jason van de Wetering	Line 1 & 2, Lines 13, 14, 15	11:00:00	17:00:00
3	11/05/2013	Homer-Gertrude	4	Jason van de Wetering	Lines 10, 11, 12	10:30:00	12:30:00
3	7/05/2013	Homer-Gertrude	1	Maddie van de Wetering	Lines 5, 8, 11	12:00:00	17:00:00
3	8/05/2013	Homer-Gertrude	2	Maddie van de Wetering	Lines 1 to 4	11:00:00	17:00:00
3	10/05/2013	Homer-Gertrude	3	Maddie van de Wetering	Lines 5, 8, 17, 16	10:30:00	17:30:00
3	11/05/2013	Homer-Gertrude	4	Maddie van de Wetering	Lines 4, 5, 8	11:00:00	14:00:00
4	17/12/2013	Homer-Gertrude	1	David Webb	Line 11 to 5	10	17.05				Male		1204315	5031425
4	17/12/2013	Homer-Gertrude	1	David Webb	Line 11 to 5	10	17.05				Male		1205342	5032015
4	18/12/2013	Homer-Gertrude	2	David Webb	Line 11 to 6	10	17.05				Male		1205293	5031983
4	17/12/2013	Homer-Gertrude	1	David Webb	Line 11 to 5	10	17.05				Female		1205293	5031983
4	17/12/2013	Homer-Gertrude	1	Rebecca Jackson	Line 12 to 17	9.3	16	WY	WM	WYWM			1203425	5031047
4	17/12/2013	Homer-Gertrude	1	Rebecca Jackson	Line 12 to 17	9.3	16	dBO	PkM	dBOPkM			1203241	5030994
4	17/12/2013	Homer-Gertrude	1	Rebecca Jackson	Line 12 to 17	9.3	16				Female		1203241	5030994
4	17/12/2013	Homer-Gertrude	1	Rebecca Jackson	Line 12 to 17	9.3	16				Male		1203887	5031297
4	17/12/2013	Homer-Gertrude	1	Rebecca Jackson	Line 12 to 17	9.3	16				Juvenile		1203903	5031342
4	19/12/2013	Homer-Gertrude	2	David Webb	Line 12 to 17	9.15	14.45	YY	RM	YYRM	Male		1203214	5031351
4	19/12/2013	Homer-Gertrude	2	David Webb	Line 12 to 17	9.15	14.45	PkPk	YM	PkPkYM	Female		1203214	5031351
4	19/12/2013	Homer-Gertrude	2	David Webb	Line 12 to 17	9.15	14.45				Juvenile		1203214	5031351
4	19/12/2013	Homer-Gertrude	2	David Webb	Line 12 to 17	9.15	14.45				Juvenile		1203214	5031351
4	19/12/2013	Homer-Gertrude	2	David Webb	Line 12 to 17	9.15	14.45				Juvenile		1203214	5031351
4	19/12/2013	Homer-Gertrude	2	David Webb	Line 12 to 17	9.15	14.45	WO	WM	WOWM	Female		1202783	5031490
4	19/12/2013	Homer-Gertrude	2	David Webb	Line 12 to 17	9.15	14.45					Male	1202783	5031490
4	19/12/2013	Homer-Gertrude	2	David Webb	Line 12 to 17	9.15	14.45					Female	1203671	5031371
4	19/12/2013	Homer-Gertrude	2	David Webb	Line 12 to 17	9.15	14.45					Male	1203671	5031371
4	19/12/2013	Homer-Gertrude	3	David Webb	Line 11 to 5	14.45	16.2				Juvenile		1204106	5031264
4	17/12/2013	Homer-Gertrude	1	Jo Carpenter	Line 1 to 4	10.3	17					Female	1205861	5032781
4	17/12/2013	Homer-Gertrude	1	Jo Carpenter	Line 1 to 4	10.3	17					Male	1205956	5032885
4	17/12/2013	Homer-Gertrude	1	Jo Carpenter	Line 1 to 4	10.3	17	Pk?	OM	Pk?OM			1205956	5032885
4	17/12/2013	Homer-Gertrude	1	Jo Carpenter	Line 1 to 4	10.3	17	RW	OM	RWOM			1205769	5032753
4	19/12/2013	Homer-Gertrude	2	Jo Carpenter	Line 11 to 5	9.15	13
4	19/12/2013	Homer-Gertrude	3	Jo Carpenter	Line 1 to 4	13	17					Male	1205888	5032881
4	19/12/2013	Homer-Gertrude	3	Jo Carpenter	Line 1 to 4	13	17					Female	1205888	5032881
4	20/12/2013	Homer-Gertrude	3	Jo Carpenter	Line 12 to 17	10	15					Male	1203880	5031307
4	20/12/2013	Homer-Gertrude	3	Jo Carpenter	Line 12 to 17	10	15				Male		1203699	5031321
4	20/12/2013	Homer-Gertrude	3	Jo Carpenter	Line 12 to 17	10	15	YW	WM	YWWM			1203387	5031135
4	20/12/2013	Homer-Gertrude	3	Jo Carpenter	Line 12 to 17	10	15				Female		1203101	5031674
4	19/12/2013	Homer-Gertrude	2	Rebecca Jackson	Line 1 to 4	9.45	13.05	dBW	OM	dBWOM			1205796	5032768
4	19/12/2013	Homer-Gertrude	3	Rebecca Jackson	Line 11 to 5	13.05	15.35
4	19/12/2013	Homer-Gertrude	3	Rebecca Jackson	Line 1 to 4	15.35	16.15
4	20/12/2013	Homer-Gertrude	4	Rebecca Jackson	Line 11 to 5	10	14
4	20/12/2013	Homer-Gertrude	3	Rebecca Jackson	Line 12 to 17	14.3	15.1				Female		1203261	5030985
4	20/12/2013	Homer-Gertrude	3	Rebecca Jackson	Line 12 to 17	14.3	15.1					Unknown	1203231	5030995
4	22/12/2013	Homer-Gertrude	4	Rebecca Jackson	Line 12 to 17	12.3	17.4	YW	WM	YWWM			1203456	5031082
4	22/12/2013	Homer-Gertrude	4	Rebecca Jackson	Line 12 to 17	12.3	17.4	OPk	RM	OPkRM			1203456	5031082
4	22/12/2013	Homer-Gertrude	4	Rebecca Jackson	Line 12 to 17	12.3	17.4	dBY	WM	dBYWM			1202867	5031426
4	22/12/2013	Homer-Gertrude	4	Rebecca Jackson	Line 12 to 17	12.3	17.4				Juvenile		1203205	5031260
4	22/12/2013	Homer-Gertrude	4	Rebecca Jackson	Line 12 to 17	12.3	17.4				Female		1203205	5031260
4	22/12/2013	Homer-Gertrude	4	Rebecca Jackson	Line 12 to 17	12.3	17.4	PkPk	YM	PkPkYM			1203205	5031260
4	22/12/2013	Homer-Gertrude	4	Rebecca Jackson	Line 12 to 17	12.3	17.4				Juvenile		1203205	5031260
4	22/12/2013	Homer-Gertrude	4	Rebecca Jackson	Line 12 to 17	12.3	17.4	RR	YM	RRYM			1203495	5031443
4	22/12/2013	Homer-Gertrude	4	Rebecca Jackson	Line 12 to 17	12.3	17.4				Juvenile		1203707	5031336
4	22/12/2013	Homer-Gertrude	4	Rebecca Jackson	Line 12 to 17	12.3	17.4				Female		1203955	5031111
4	22/12/2013	Homer-Gertrude	4	Rebecca Jackson	Line 12 to 17	12.3	17.4				Male		1203955	5031111
5	15/01/2014	Homer-Gertrude	1	Jo Carpenter	Line 1 to 8	10	14.2	dBW	OM	dBWOM			1205869	5032772
5	15/01/2014	Homer-Gertrude	1	Jo Carpenter	Line 1 to 8	10	14.2				Male		1205869	5032772
5	15/01/2014	Homer-Gertrude	1	Jo Carpenter	Line 1 to 8	10	14.2	OPk	PkM	OPkPkM			1205548	5032468
5	15/01/2014	Homer-Gertrude	1	Jo Carpenter	Line 1 to 8	10	14.2				Male		1205548	5032468
5	15/01/2014	Homer-Gertrude	1	Jo Carpenter	Line 1 to 8	10	14.2					Female	1205548	5032468
5	15/01/2014	Homer-Gertrude	1	Rebecca Jackson	Line 10 to 17	9.5	15.15				Male		1203050	50311981
5	15/01/2014	Homer-Gertrude	1	Rebecca Jackson	Line 10 to 18	9.5	15.15				Female		1203050	50311981
5	15/01/2014	Homer-Gertrude	1	Rebecca Jackson	Line 10 to 19	9.5	15.15	YY	RM	YYRM
5	15/01/2014	Homer-Gertrude	1	Rebecca Jackson	Line 10 to 20	9.5	15.15				Male		1203579	5031364
5	15/01/2014	Homer-Gertrude	1	Rebecca Jackson	Line 10 to 21	9.5	15.15				Female		1203924	5031223
5	15/01/2014	Homer-Gertrude	1	Rebecca Jackson	Line 10 to 22	9.5	15.15	OdB	PkM	OdBPkM			1203924	5031223
5	15/01/2014	Homer-Gertrude	1	Rebecca Jackson	Line 10 to 23	9.5	15.15				Male		1203924	5031223
5	16/01/2014	Homer-Gertrude	2	Rebecca Jackson	Line 1 to 8	13.45	17.45	dBW	OM	dBWOM			1205811	5032841
5	16/01/2014	Homer-Gertrude	2	Rebecca Jackson	Line 1 to 8	13.45	17.45				Female		1205811	5032841
5	16/01/2014	Homer-Gertrude	2	Rebecca Jackson	Line 1 to 8	13.45	17.45				Female		1205811	5032841
5	16/01/2014	Homer-Gertrude	2	Rebecca Jackson	Line 1 to 8	13.45	17.45				Female		1205811	5032841
5	16/01/2014	Homer-Gertrude	2	Rebecca Jackson	Line 1 to 8	13.45	17.45				Male		1205811	5032841
5	16/01/2014	Homer-Gertrude	2	Rebecca Jackson	Line 1 to 8	13.45	17.45				Male		1205507	5032418
5	16/01/2014	Homer-Gertrude	2	Rebecca Jackson	Line 1 to 8	13.45	17.45				Male		1205464	5031917
5	16/01/2014	Homer-Gertrude	2	Jo Carpenter	Line 10 to 17	13.25	19				Male
5	16/01/2014	Homer-Gertrude	2	Jo Carpenter	Line 10 to 17	13.25	19				Male		1204252	5031355
5	16/01/2014	Homer-Gertrude	2	Jo Carpenter	Line 10 to 17	13.25	19				Male		1204252	5031355
5	16/01/2014	Homer-Gertrude	2	Jo Carpenter	Line 10 to 17	13.25	19				Male		1204252	5031355
5	16/01/2014	Homer-Gertrude	2	Jo Carpenter	Line 10 to 17	13.25	19				Male		1204252	5031355
5	16/01/2014	Homer-Gertrude	2	Jo Carpenter	Line 10 to 17	13.25	19				Female		1204252	5031355
5	16/01/2014	Homer-Gertrude	2	Jo Carpenter	Line 10 to 17	13.25	19	YW	WM	YWWM			1203444	5031088
5	16/01/2014	Homer-Gertrude	2	Jo Carpenter	Line 10 to 17	13.25	19				Female		1203444	5031088
5	16/01/2014	Homer-Gertrude	2	Jo Carpenter	Line 10 to 17	13.25	19				Male		1203057	5031483
5	16/01/2014	Homer-Gertrude	2	Jo Carpenter	Line 10 to 17	13.25	19	dBY	WM	dBYWM			1202909	5031458
5	16/01/2014	Homer-Gertrude	2	Jo Carpenter	Line 10 to 17	13.25	19				Male		1202909	5031458
5	16/01/2014	Homer-Gertrude	2	Jo Carpenter	Line 10 to 17	13.25	19	YO	YM	YOYM
5	16/01/2014	Homer-Gertrude	2	Jo Carpenter	Line 10 to 17	13.25	19	OY	PkM	OYPkM			1203088	5031703
5	16/01/2014	Homer-Gertrude	2	Jo Carpenter	Line 10 to 17	13.25	19				Female		1203088	5031703
5	17/01/2014	Homer-Gertrude	3	Jo Carpenter	Line 10 to 17	10.15	15				Male		1204180	5031353
5	17/01/2014	Homer-Gertrude	3	Jo Carpenter	Line 10 to 17	10.15	15				Female		1203088	5031569
5	17/01/2014	Homer-Gertrude	3	David Webb	Line 1 to 8	10.3	15.3	dBW	OM	dBWOM			1205753	5032779
5	18/01/2014	Homer-Gertrude	4	Jo Carpenter	Line 1 to 8	10	16				Male		1205268	5031436
5	18/01/2014	Homer-Gertrude	4	Jo Carpenter	Line 1 to 8	10	16	OdB	RM	OdBRM			1205606	5032570
5	18/01/2014	Homer-Gertrude	4	Jo Carpenter	Line 1 to 8	10	16				Male		1205790	5032746
5	18/01/2014	Homer-Gertrude	4	Jo Carpenter	Line 1 to 8	10	16				Female		1205790	5032746
5	18/01/2014	Homer-Gertrude	4	Jo Carpenter	Line 1 to 8	10	16				Female		1205790	5032746
5	18/01/2014	Homer-Gertrude	4	Jo Carpenter	Line 1 to 8	10	16	dBW	OM	dBWOM			1205790	5032746
5	18/01/2014	Homer-Gertrude	4	Jo Carpenter	Line 1 to 8	10	16				Female		1205296	5032147
5	18/01/2014	Homer-Gertrude	4	David Webb	Line 10 to 17	9.35	16				Male		1203952	5031347
5	18/01/2014	Homer-Gertrude	4	David Webb	Line 10 to 18	9.35	16	OdG	PkM	OdGPkM			1203952	5031347
5	18/01/2014	Homer-Gertrude	4	David Webb	Line 10 to 19	9.35	16				Male		1204117	5031215
5	18/01/2014	Homer-Gertrude	4	David Webb	Line 10 to 20	9.35	16				Male		1204117	5031215
5	18/01/2014	Homer-Gertrude	4	David Webb	Line 10 to 21	9.35	16				Female		1203575	5031101
5	18/01/2014	Homer-Gertrude	4	David Webb	Line 10 to 22	9.35	16	RR	YM	RRYM			1203504	5031470
5	18/01/2014	Homer-Gertrude	4	David Webb	Line 10 to 23	9.35	16				Male		1203504	5031470
5	18/01/2014	Homer-Gertrude	4	David Webb	Line 10 to 24	9.35	16				Male		1203276	5031467
5	18/01/2014	Homer-Gertrude	4	David Webb	Line 10 to 25	9.35	16				Female		1203276	5031467
6	10/03/2014	Homer-Gertrude	1	Jo Carpenter	Gertrude	10.15	17.3				Male		1205625	5032492
6	10/03/2014	Homer-Gertrude	1	Jo Carpenter	Gertrude	10.15	17.3				Female		1205625	5032492
6	10/03/2014	Homer-Gertrude	1	Jo Carpenter	Gertrude	10.15	17.3	RW	PkM	RWPkM			1205880	5032855
6	10/03/2014	Homer-Gertrude	1	Jo Carpenter	Gertrude	10.15	17.3				Female		1205771	5032772
6	10/03/2014	Homer-Gertrude	1	Jo Carpenter	Gertrude	10.15	17.3				Male		1205317	5032288
6	10/03/2014	Homer-Gertrude	1	Jo Carpenter	Gertrude	10.15	17.3				Male		1205317	5032288
6	10/03/2014	Homer-Gertrude	1	Jo Carpenter	Gertrude	10.15	17.3				Female		1205317	5032288
6	10/03/2014	Homer-Gertrude	1	Jo Carpenter	Gertrude	10.15	17.3				Female		1205317	5032288
6	11/03/2014	Homer-Gertrude	2	Jo Carpenter	Homer	10.3	17.3				Male		1203452	5031056
6	11/03/2014	Homer-Gertrude	2	Jo Carpenter	Homer	10.3	17.3				Female		1203452	5031056
6	11/03/2014	Homer-Gertrude	2	Jo Carpenter	Homer	10.3	17.3	Y?W	WM	Y?WWM	Female		1203447	5031316
6	11/03/2014	Homer-Gertrude	2	Jo Carpenter	Homer	10.3	17.3				Unknown		1203447	5031316
6	11/03/2014	Homer-Gertrude	2	Jo Carpenter	Homer	10.3	17.3				Male		1202919	5031628
6	11/03/2014	Homer-Gertrude	2	Jo Carpenter	Homer	10.3	17.3				Female		1202919	5031628
6	12/03/2014	Homer-Gertrude	3	Jo Carpenter	Gertrude	10.3	15				Female		1205765	5032800
6	10/03/2014	Homer-Gertrude	1	Rebecca Jackson	Homer	10.25	17				Female		1202990	5031411
6	11/03/2014	Homer-Gertrude	2	Rebecca Jackson	Gertrude	10.45	17.2	dBW	OM	dBWOM			1205777	5032773
6	11/03/2014	Homer-Gertrude	2	Rebecca Jackson	Gertrude	10.45	17.2				Female		1205827	5032843
6	11/03/2014	Homer-Gertrude	2	Rebecca Jackson	Gertrude	10.45	17.2	RW	PkM	RWPkM			1205925	5032885
6	11/03/2014	Homer-Gertrude	2	Rebecca Jackson	Gertrude	10.45	17.2	O?	PkM	O?PkM			1205925	5032885
6	11/03/2014	Homer-Gertrude	2	Rebecca Jackson	Gertrude	10.45	17.2				Female		1205591	5032644
6	11/03/2014	Homer-Gertrude	2	Rebecca Jackson	Gertrude	10.45	17.2				Male		1205591	5032644
6	12/03/2014	Homer-Gertrude	3	Rebecca Jackson	Homer	10.15	15				Female		1203192	5031021
6	12/03/2014	Homer-Gertrude	3	Rebecca Jackson	Homer	10.15	15	YY	RM	YYRM			1203239	5031361
6	12/03/2014	Homer-Gertrude	3	Rebecca Jackson	Homer	10.15	15	YW	WM	YWWM			1203387	5031259
6	12/03/2014	Homer-Gertrude	3	Rebecca Jackson	Homer	10.15	15				Male		1203884	5031272
6	12/03/2014	Homer-Gertrude	3	Rebecca Jackson	Homer	10.15	15				Female		1204273	5031304
6	14/03/2014	Homer-Gertrude	4	Jo Carpenter	Homer	9	15				Male		1203880	5031302
6	14/03/2014	Homer-Gertrude	4	Jo Carpenter	Homer	9	15	OdG	PkM	OdGPkM			1203880	5031302
6	14/03/2014	Homer-Gertrude	4	Rebecca Jackson	Gertrude	9.4	14.45				Female		1205768	5032756
7	2/12/2014	Homer-Gertrude	1	Colin O'Donnell	Homer-Gertrude	09:15:00	17:10:00				Unknown		L5
7	2/12/2014	Homer-Gertrude	1	Colin O'Donnell	Homer-Gertrude	09:15:00	17:10:00				Unknown		L5
7	2/12/2014	Homer-Gertrude	1	Colin O'Donnell	Homer-Gertrude	09:15:00	17:10:00	OPk	RM	OPkRM			1203405	5031044
7	2/12/2014	Homer-Gertrude	1	Colin O'Donnell	Homer-Gertrude	09:15:00	17:10:00	OdB	RM	OdBRM			1205548	5032453
7	2/12/2014	Homer-Gertrude	1	Jo Monks	Homer-Gertrude	09:15:00	17:10:00	WdB	PkM	WdBPkM			1203063	5031164
7	2/12/2014	Homer-Gertrude	1	Jo Monks	Homer-Gertrude	09:15:00	17:10:00	YPk	WM	YPkWM			1203063	5031164
7	2/12/2014	Homer-Gertrude	1	Jo Monks	Homer-Gertrude	09:15:00	17:10:00				Female		1205356	5032235
7	5/12/2014	Homer-Gertrude	2	Jo Monks	Homer-Gertrude	10:10:00	17:50:00	OPk	PkM	OPkPkM			1205520	5032496
7	5/12/2014	Homer-Gertrude	2	Jo Monks	Homer-Gertrude	10:10:00	17:50:00	OdB	RM	OdBRM			1205520	5032496
7	5/12/2014	Homer-Gertrude	2	Jo Monks	Homer-Gertrude	10:10:00	17:50:00	YW	WM	YWWM			1203400	5031109
7	5/12/2014	Homer-Gertrude	2	Jo Monks	Homer-Gertrude	10:10:00	17:50:00	OPk	RM	OPkRM			1203400	5031109
7	5/12/2014	Homer-Gertrude	2	Jo Monks	Homer-Gertrude	10:10:00	17:50:00	YY	RM	YYRM			1203206	5031314
7	5/12/2014	Homer-Gertrude	2	Jo Monks	Homer-Gertrude	10:10:00	17:50:00	PkPk	YM	PkPkYM			1203206	5031314
7	5/12/2014	Homer-Gertrude	3	Rebecca Jackson	Homer-Gertrude	13:00:00	19:00:00	YW	WM	YWWM			1203404	5031188
7	5/12/2014	Homer-Gertrude	3	Rebecca Jackson	Homer-Gertrude	13:00:00	19:00:00				Male		1205594	5032628
7	5/12/2014	Homer-Gertrude	3	Rebecca Jackson	Homer-Gertrude	13:00:00	19:00:00				Juvenile		1205594	5032628
7	6/12/2014	Homer-Gertrude	3	Colin O'Donnell	Homer-Gertrude	10:30:00	14:30:00	YW	WM	YWWM			1203395	5031049
7	6/12/2014	Homer-Gertrude	3	Colin O'Donnell	Homer-Gertrude	10:30:00	14:30:00	OPk	RM	OPkRM			1203395	5031049
7	6/12/2014	Homer-Gertrude	3	Colin O'Donnell	Homer-Gertrude	10:30:00	14:30:00	YY	RM	YYRM			1203246	5031298
7	6/12/2014	Homer-Gertrude	3	Colin O'Donnell	Homer-Gertrude	10:30:00	14:30:00	PkPk	YM	PkPkYM			1203246	5031298
7	6/12/2014	Homer-Gertrude	3	Colin O'Donnell	Homer-Gertrude	10:30:00	14:30:00	WdB	PkM	WdBPkM			1203009	5031234
7	6/12/2014	Homer-Gertrude	3	Colin O'Donnell	Homer-Gertrude	10:30:00	14:30:00	YPk	WM	YPkWM			1203009	5031234
7	6/12/2014	Homer-Gertrude	3	Colin O'Donnell	Homer-Gertrude	10:30:00	14:30:00				Male		1203051	5031568
7	6/12/2014	Homer-Gertrude	3	Colin O'Donnell	Homer-Gertrude	10:30:00	14:30:00				Female		1203051	5031586
7	7/12/2014	Homer-Gertrude	4	Colin O'Donnell	Homer-Gertrude	13:00:00	17:00:00				Male
7	7/12/2014	Homer-Gertrude	4	Colin O'Donnell	Homer-Gertrude	13:00:00	17:00:00				Female
7	7/12/2014	Homer-Gertrude	4	Colin O'Donnell	Homer-Gertrude	13:00:00	17:00:00	RM	dBR	RMdBR
7	7/12/2014	Homer-Gertrude	4	Colin O'Donnell	Homer-Gertrude	13:00:00	17:00:00	OdB	RM	OdBRM			1205548	5032453
7	7/12/2014	Homer-Gertrude	4	Colin O'Donnell	Homer-Gertrude	13:00:00	17:00:00				Male
7	7/12/2014	Homer-Gertrude	4	Colin O'Donnell	Homer-Gertrude	13:00:00	17:00:00				Female
7	8/12/2014	Homer-Gertrude	4	Colin O'Donnell	Homer-Gertrude	09:40:00	14:30:00	OPk	RM	OPkRM			1205520	5032496
7	8/12/2014	Homer-Gertrude	4	Colin O'Donnell	Homer-Gertrude	09:40:00	14:30:00				Male
7	8/12/2014	Homer-Gertrude	4	Colin O'Donnell	Homer-Gertrude	09:40:00	14:30:00				Female
7	8/12/2014	Homer-Gertrude	4	Colin O'Donnell	Homer-Gertrude	09:40:00	14:30:00				Male
7	8/12/2014	Homer-Gertrude	4	Colin O'Donnell	Homer-Gertrude	09:40:00	14:30:00				Female
7	8/12/2014	Homer-Gertrude	4	Colin O'Donnell	Homer-Gertrude	09:40:00	14:30:00				Fledgling
7	8/12/2014	Homer-Gertrude	4	Colin O'Donnell	Homer-Gertrude	09:40:00	14:30:00				Fledgling
7	5/12/2014	Homer-Gertrude	3	Jo Carpenter	Homer-Gertrude	13:30:00	18:40:00				Juvenile
7	5/12/2014	Homer-Gertrude	3	Jo Carpenter	Homer-Gertrude	13:30:00	18:40:00				Male
7	8/12/2014	Homer-Gertrude	4	Colin O'Donnell	Homer-Gertrude	09:40:00	14:30:00	dBY	WM	dBYWM			1202917	5031471
7	8/12/2014	Homer-Gertrude	4	Colin O'Donnell	Homer-Gertrude	09:40:00	14:30:00	YPk	WM	YPkWM			1203068	5031283
7	8/12/2014	Homer-Gertrude	4	Colin O'Donnell	Homer-Gertrude	09:40:00	14:30:00				Male		1203244	5031000
7	8/12/2014	Homer-Gertrude	4	Colin O'Donnell	Homer-Gertrude	09:40:00	14:30:00				Female		1203244	5031000
7	8/12/2014	Homer-Gertrude	4	Colin O'Donnell	Homer-Gertrude	09:40:00	14:30:00	YY	RM	YYRM			1203246	5031298
7	8/12/2014	Homer-Gertrude	4	Colin O'Donnell	Homer-Gertrude	09:40:00	14:30:00	PkPk	YM	PkPkYM			1203246	5031298
7	8/12/2014	Homer-Gertrude	4	Colin O'Donnell	Homer-Gertrude	09:40:00	14:30:00	YW	WM	YWWM			1203423	5031048
7	8/12/2014	Homer-Gertrude	4	Colin O'Donnell	Homer-Gertrude	09:40:00	14:30:00	OPk	RM	OPkRM			1203423	5031048
8	24/02/2015	Homer-Gertrude	2	Jo Carpenter	Gertrude	09:00:00	16:15:00				Male		1205774	5032787
8	24/02/2015	Homer-Gertrude	2	Jo Carpenter	Gertrude	09:00:00	16:15:00	YY	PuM	YYPuM			1205606	5032773
8	24/02/2015	Homer-Gertrude	2	Jo Carpenter	Gertrude	09:00:00	16:15:00				Male		1205581	5032746
8	24/02/2015	Homer-Gertrude	2	Jo Carpenter	Gertrude	09:00:00	16:15:00				Female		1205434	5032019
8	24/02/2015	Homer-Gertrude	2	Jo Carpenter	Gertrude	09:00:00	16:15:00	OO	PuM	OOPuM			1205434	5032019
8	26/02/2015	Homer-Gertrude	4	Rebecca Jackson	Gertrude	11:35:00	17:10:00				Male		1204982	5031524
8	26/02/2015	Homer-Gertrude	4	Rebecca Jackson	Gertrude	11:35:00	17:10:00				Female		1205860	5032843
8	26/02/2015	Homer-Gertrude	4	Rebecca Jackson	Gertrude	11:35:00	17:10:00				Female		1205772	5032776
8	26/02/2015	Homer-Gertrude	4	Rebecca Jackson	Gertrude	11:35:00	17:10:00	dBO	PuM	dBOPuM			1205543	5032425
8	26/02/2015	Homer-Gertrude	4	Rebecca Jackson	Gertrude	11:35:00	17:10:00	RM	dBR	RMdBR			1205543	5032425
8	26/02/2015	Homer-Gertrude	4	Rebecca Jackson	Gertrude	11:35:00	17:10:00				Male		1205046	5031495
8	26/02/2015	Homer-Gertrude	4	Rebecca Jackson	Gertrude	11:35:00	17:10:00				Female		1205046	5031495
8	26/02/2015	Homer-Gertrude	3	Jo Carpenter	Gertrude	11:35:00	17:10:00				Male		1205013	5031479
8	26/02/2015	Homer-Gertrude	3	Jo Carpenter	Gertrude	11:35:00	17:10:00				Male		1205013	5031479
8	26/02/2015	Homer-Gertrude	3	Jo Carpenter	Gertrude	11:35:00	17:10:00	dBO	PkM	dBOPkM			1205496	5032437
8	26/02/2015	Homer-Gertrude	3	Jo Carpenter	Gertrude	11:35:00	17:10:00	RM	dBR	RMdBR			1205496	5032437
8	26/02/2015	Homer-Gertrude	3	Jo Carpenter	Gertrude	11:35:00	17:10:00				Male		1205613	5032759
8	26/02/2015	Homer-Gertrude	3	Jo Carpenter	Gertrude	11:35:00	17:10:00	dBW	OM	dBWOM			1205784	5032781
8	26/02/2015	Homer-Gertrude	3	Jo Carpenter	Gertrude	11:35:00	17:10:00				Female		1205784	5032781
8	26/02/2015	Homer-Gertrude	3	Jo Carpenter	Gertrude	11:35:00	17:10:00				Male		1205864	5032770
8	26/02/2015	Homer-Gertrude	3	Jo Carpenter	Gertrude	11:35:00	17:10:00				Male		1205864	5032770
8	26/02/2015	Homer-Gertrude	4	Jason van De Wetering	Homer	11:45:00	17:00:00	OdG	PkM	OdGPkM			1204001	5031237
8	26/02/2015	Homer-Gertrude	4	Jason van De Wetering	Homer	11:45:00	17:00:00				Male		1204001	5031237
8	26/02/2015	Homer-Gertrude	4	Jason van De Wetering	Homer	11:45:00	17:00:00				Male		1204001	5031237
8	26/02/2015	Homer-Gertrude	4	Jason van De Wetering	Homer	11:45:00	17:00:00				Female		1204001	5031237
8	26/02/2015	Homer-Gertrude	4	Jason van De Wetering	Homer	11:45:00	17:00:00				Male		1203607	5031268
8	26/02/2015	Homer-Gertrude	4	Jason van De Wetering	Homer	11:45:00	17:00:00				Female		1203607	5031268
8	26/02/2015	Homer-Gertrude	4	Jason van De Wetering	Homer	11:45:00	17:00:00				Male		1202993	5031362
8	26/02/2015	Homer-Gertrude	4	Jason van De Wetering	Homer	11:45:00	17:00:00	WdG	PuM	WdGPuM			1202810	5031523
8	26/02/2015	Homer-Gertrude	4	Jason van De Wetering	Homer	11:45:00	17:00:00				Female		1202810	5031523
8	26/02/2015	Homer-Gertrude	3	Maddie van de Wetering	Homer	11:30:00	17:30:00				Unknown		1203381	5031239
8	26/02/2015	Homer-Gertrude	3	Maddie van de Wetering	Homer	11:30:00	17:30:00				Unknown		1203381	5031239
8	26/02/2015	Homer-Gertrude	3	Maddie van de Wetering	Homer	11:30:00	17:30:00				Unknown		1203092	5031227
8	26/02/2015	Homer-Gertrude	3	Maddie van de Wetering	Homer	11:30:00	17:30:00				Unknown		1203092	5031227
8	23/02/2015	Homer-Gertrude	1	Rebecca Jackson	Gertrude	11:05:00	19:15:00				Male		1204981	5031537
8	23/02/2015	Homer-Gertrude	1	Rebecca Jackson	Gertrude	11:05:00	19:15:00				Female		1204981	5031537
8	23/02/2015	Homer-Gertrude	1	Rebecca Jackson	Gertrude	11:05:00	19:15:00	PuO	PuM	PuOPuM			1205268	5032303
8	23/02/2015	Homer-Gertrude	1	Rebecca Jackson	Gertrude	11:05:00	19:15:00				Female		1205268	5032303
8	23/02/2015	Homer-Gertrude	1	Rebecca Jackson	Gertrude	11:05:00	19:15:00				Female		1205630	5032566
8	23/02/2015	Homer-Gertrude	1	Rebecca Jackson	Gertrude	11:05:00	19:15:00				Male		1205630	5032566
8	23/02/2015	Homer-Gertrude	1	Rebecca Jackson	Gertrude	11:05:00	19:15:00	RW	PkM	RWPkM			1205888	5032843
8	24/02/2015	Homer-Gertrude	2	Rebecca Jackson	Homer	08:55:00	16:05:00	YW	PuM	YWPuM			1203263	5031040
8	24/02/2015	Homer-Gertrude	2	Rebecca Jackson	Homer	08:55:00	16:05:00				Female		1203263	5031040
8	24/02/2015	Homer-Gertrude	2	Rebecca Jackson	Homer	08:55:00	16:05:00				Male		1203196	5031018
8	24/02/2015	Homer-Gertrude	2	Rebecca Jackson	Homer	08:55:00	16:05:00				Female		1203085	5031593
8	24/02/2015	Homer-Gertrude	2	Rebecca Jackson	Homer	08:55:00	16:05:00				Male		1203085	5031593
8	24/02/2015	Homer-Gertrude	2	Rebecca Jackson	Homer	08:55:00	16:05:00	YY	RM	YYRM			1203224	5031317
8	24/02/2015	Homer-Gertrude	2	Rebecca Jackson	Homer	08:55:00	16:05:00				Male		1203438	5031322
8	24/02/2015	Homer-Gertrude	2	Rebecca Jackson	Homer	08:55:00	16:05:00				Female		1203438	5031322
8	24/02/2015	Homer-Gertrude	2	Rebecca Jackson	Homer	08:55:00	16:05:00	Opk	RM	OpkRM			1203721	5031412
8	24/02/2015	Homer-Gertrude	2	Rebecca Jackson	Homer	08:55:00	16:05:00				Female		1203664	5031339
8	23/02/2015	Homer-Gertrude	1	Rebecca Jackson	Gertrude	11:05:00	19:15:00				Male		1205268	5032303
8	23/02/2015	Homer-Gertrude	1	Jo Carpenter	Homer	10:40:00	18:30:00				Male		1203934	5031326
8	23/02/2015	Homer-Gertrude	1	Jo Carpenter	Homer	10:40:00	18:30:00	OY	PkM	OYPkM			1203006	5031681
8	23/02/2015	Homer-Gertrude	1	Jo Carpenter	Homer	10:40:00	18:30:00				Female		1203006	5031681
8	23/02/2015	Homer-Gertrude	1	Jo Carpenter	Homer	10:40:00	18:30:00				Male		1203286	5031501
8	23/02/2015	Homer-Gertrude	1	Jo Carpenter	Homer	10:40:00	18:30:00				Male		1203286	5031501
8	23/02/2015	Homer-Gertrude	1	Jo Carpenter	Homer	10:40:00	18:30:00	Opk	RM	OpkRM			1203455	5031057
8	23/02/2015	Homer-Gertrude	1	Jo Carpenter	Homer	10:40:00	18:30:00	YW	WM	YWWM			1203455	5031057
8	24/02/2015	Homer-Gertrude	2	Jo Carpenter	Gertrude	09:00:00	16:15:00				Male		1205211	5031416
8	24/02/2015	Homer-Gertrude	2	Jo Carpenter	Gertrude	09:00:00	16:15:00				Female		1205211	5031416
8	24/02/2015	Homer-Gertrude	2	Jo Carpenter	Gertrude	09:00:00	16:15:00				Female		1205784	5032012
8	24/02/2015	Homer-Gertrude	2	Jo Carpenter	Gertrude	09:00:00	16:15:00	YR	PuM	YRPuM			1205593	5032613
8	24/02/2015	Homer-Gertrude	2	Jo Carpenter	Gertrude	09:00:00	16:15:00	dBW	PuM	dBWPuM			1205593	5032613
8	24/02/2015	Homer-Gertrude	2	Jo Carpenter	Gertrude	09:00:00	16:15:00				Female		1205774	5032456
8	24/02/2015	Homer-Gertrude	2	Jo Carpenter	Gertrude	09:00:00	16:15:00				Female		1205774	5032456
9	2015-04-23	Homer-Gertrude	3	Jamie McAulay	Gertrude	09:08:00	14:05:00				Male		1205765	5032774
9	2015-04-23	Homer-Gertrude	3	Jamie McAulay	Gertrude	09:08:00	14:05:00	OR	RM	ORRM			1205765	5032774
9	2015-04-23	Homer-Gertrude	1	Jamie McAulay	Homer	14:25:00	15:18:00	YW	WM	YWWM			1203513	5031088
9	2015-04-23	Homer-Gertrude	1	Jamie McAulay	Homer	14:25:00	15:18:00	PkW	RM	PkWRM			1203559	5031309
9	2015-04-24	Homer-Gertrude	4	Jamie McAulay	Homer	08:59:00	15:20:00	PkPk	YM	PkPkYM			1203163	5031239
9	2015-04-21	Homer-Gertrude	1	Jo Carpenter	Homer	09:00:00	15:30:00	OdB	RM	OdBRM			1203682	5031346
9	2015-04-21	Homer-Gertrude	1	Jo Carpenter	Homer	09:00:00	15:30:00				Female		1203682	5031346
9	2015-04-21	Homer-Gertrude	1	Jo Carpenter	Homer	09:00:00	15:30:00	YY	RM	YYRM			1203164	5031241
9	2015-04-21	Homer-Gertrude	1	Jo Carpenter	Homer	09:00:00	15:30:00	PkPk	YM	PkPkYM			1203164	5031241
9	2015-04-22	Homer-Gertrude	1	Jo Carpenter	Gertrude	14:30:00	16:15:00
9	2015-04-22	Homer-Gertrude	2	Jo Carpenter	Gertrude	09:00:00	14:30:00				Female		1205642	5031928
9	2015-04-22	Homer-Gertrude	2	Jo Carpenter	Gertrude	09:00:00	14:30:00				Male		1205642	5031928
9	2015-04-22	Homer-Gertrude	2	Jo Carpenter	Gertrude	09:00:00	14:30:00	dBW	PuM	dBWPuM			1205564	5032557
9	2015-04-22	Homer-Gertrude	2	Jo Carpenter	Gertrude	09:00:00	14:30:00	YR	PuM	YRPuM			1205564	5032557
9	2015-04-22	Homer-Gertrude	2	Jo Carpenter	Gertrude	09:00:00	14:30:00	PkPk	RM	PkPkRM			1205772	5032788
9	2015-04-22	Homer-Gertrude	2	Jo Carpenter	Gertrude	09:00:00	14:30:00	Rpu	RM	RpuRM			1205772	5032788
9	2015-04-22	Homer-Gertrude	2	Jo Carpenter	Gertrude	09:00:00	14:30:00	??	PkM	??PkM			1205879	5032779
9	2015-04-22	Homer-Gertrude	2	Jo Carpenter	Gertrude	09:00:00	14:30:00	YY	PuM	YYPuM			1205599	5032766
9	2015-04-22	Homer-Gertrude	2	Jo Carpenter	Gertrude	09:00:00	14:30:00				Male		1205599	5032766
9	2015-04-22	Homer-Gertrude	2	Jo Carpenter	Gertrude	09:00:00	14:30:00					Unknown	1205599	5032766
9	2015-04-22	Homer-Gertrude	2	Jo Carpenter	Gertrude	09:00:00	14:30:00	dBO	PuM	dBOPuM			1205582	5032409
9	2015-04-22	Homer-Gertrude	2	Jo Carpenter	Gertrude	09:00:00	14:30:00	dBO	RM	dBORM			1205582	5032409
9	2015-04-22	Homer-Gertrude	2	Jo Carpenter	Gertrude	09:00:00	14:30:00				Male		1205550	5031328
9	2015-04-22	Homer-Gertrude	2	Jo Carpenter	Gertrude	09:00:00	14:30:00				Female		1205550	5031328
9	2015-04-22	Homer-Gertrude	2	Jo Carpenter	Gertrude	16:15:00	17:00:00
9	2015-04-23	Homer-Gertrude	3	Jo Carpenter	Homer	08:45:00	14:15:00	OdG	PkM	OdGPkM			1203877	5031328
9	2015-04-23	Homer-Gertrude	3	Jo Carpenter	Homer	08:45:00	14:15:00	??	PkM	??PkM			1203877	5031328
9	2015-04-23	Homer-Gertrude	3	Jo Carpenter	Homer	08:45:00	14:15:00	YW	YM	YWYM			1203402	5031249
9	2015-04-23	Homer-Gertrude	3	Jo Carpenter	Homer	08:45:00	14:15:00	PkdB	RM	PkdBRM			1203215	5031243
9	2015-04-23	Homer-Gertrude	3	Jo Carpenter	Homer	08:45:00	14:15:00	PkPk	?M	PkPk?M			1203215	5031243
9	2015-04-23	Homer-Gertrude	3	Jo Carpenter	Homer	08:45:00	14:15:00				Female		1203008	5031362
9	2015-04-23	Homer-Gertrude	2	Jo Carpenter	Homer	14:15:00	15:00:00	YY	RM	YYRM			1203175	5031232
9	2015-04-23	Homer-Gertrude	2	Jo Carpenter	Homer	14:15:00	15:00:00				Female		1203270	5031456
9	2015-04-24	Homer-Gertrude	4	Jo Carpenter	Gertrude	08:45:00	15:30:00	OR	RM	ORRM			1205760	5032727
9	2015-04-24	Homer-Gertrude	4	Jo Carpenter	Gertrude	08:45:00	15:30:00				Male		1205760	5032727
9	2015-04-24	Homer-Gertrude	4	Jo Carpenter	Gertrude	08:45:00	15:30:00	PkPk	RM	PkPkRM			1205772	5032788
9	2015-04-24	Homer-Gertrude	4	Jo Carpenter	Gertrude	08:45:00	15:30:00	Rpu	RM	RpuRM			1205772	5032788
9	2015-04-24	Homer-Gertrude	4	Jo Carpenter	Gertrude	08:45:00	15:30:00	OPk	PkM	OPkPkM			1205550	5032453
9	2015-04-24	Homer-Gertrude	4	Jo Carpenter	Gertrude	08:45:00	15:30:00	OdB	RM	OdBRM			1205550	5032453
9	2015-04-24	Homer-Gertrude	4	Jo Carpenter	Gertrude	08:45:00	15:30:00	dBO	PuM	dBOPuM			1205550	5032453
9	2015-04-24	Homer-Gertrude	4	Jo Carpenter	Gertrude	08:45:00	15:30:00	dBO	RM	dBORM			1205550	5032453
9	2015-04-24	Homer-Gertrude	4	Jo Carpenter	Gertrude	08:45:00	15:30:00	OO	PuM	OOPuM			1205392	5032105
9	2015-04-24	Homer-Gertrude	4	Jo Carpenter	Gertrude	08:45:00	15:30:00	RR?	OM?	RR?OM?			1205392	5032105
10	2015-12-04	Homer-Gertrude	1	Iris Broekema	Lines 10-17	10:30:00	18:00:00	OG	PkM	OGPkM			1203929	5031266
10	2015-12-04	Homer-Gertrude	1	Iris Broekema	Lines 10-17	10:30:00	18:00:00				Unknown		1203929	5031266
10	2015-12-04	Homer-Gertrude	1	Iris Broekema	Lines 10-17	10:30:00	18:00:00	PkPk	YM	PkPkYM			1203302	5031337
10	2015-12-04	Homer-Gertrude	1	Iris Broekema	Lines 10-17	10:30:00	18:00:00	YY	RM	YYRM			1203302	5031337
10	2015-12-04	Homer-Gertrude	1	Colin O'Donnell	Lines 10-17	10:30:00	18:00:00				Unknown		1203431	5031053
10	2015-12-04	Homer-Gertrude	1	Colin O'Donnell	Lines 10-17	10:30:00	18:00:00	OPk	RM	OPkRM			1203259	5031182
10	2015-12-04	Homer-Gertrude	1	Colin O'Donnell	Lines 10-17	10:30:00	18:00:00	WB	PkM	WBPkM			1203069	5031161
10	2015-12-04	Homer-Gertrude	1	Colin O'Donnell	Lines 10-17	10:30:00	18:00:00	YPk	WM	YPkWM			1203070	5031165
10	2015-12-04	Homer-Gertrude	1	Colin O'Donnell	Lines 10-17	10:30:00	18:00:00				Unknown		1202972	5031653
10	2015-12-04	Homer-Gertrude	1	Colin O'Donnell	Lines 10-17	10:30:00	18:00:00	BR	PkM	BRPkM			1203153	5031074
10	2015-12-06	Homer-Gertrude	1	Iris Broekema	Lines 1-8	10:30:00	19:10:00				Female		1205293	5032327
10	2015-12-06	Homer-Gertrude	1	Iris Broekema	Lines 1-8	10:30:00	19:10:00					Unknown	1205293	5032327
10	2015-12-06	Homer-Gertrude	1	Iris Broekema	Lines 1-8	10:30:00	19:10:00	OPk	PkM	OPkPkM	Female		1205533	5032499
10	2015-12-06	Homer-Gertrude	1	Iris Broekema	Lines 1-8	10:30:00	19:10:00				Male		1205533	5032499
10	2015-12-06	Homer-Gertrude	1	Iris Broekema	Lines 1-8	10:30:00	19:10:00	BW	PuM	BWPuM	Female		1205613	5032697
10	2015-12-06	Homer-Gertrude	1	Iris Broekema	Lines 1-8	10:30:00	19:10:00					Unknown	1205613	5032697
10	2015-12-06	Homer-Gertrude	1	Iris Broekema	Lines 1-8	10:30:00	19:10:00	BW	OM	BWOM	Male		1205757	5032749
10	2015-12-06	Homer-Gertrude	1	Iris Broekema	Lines 1-8	10:30:00	19:10:00				Female		1205757	5032749
10	2015-12-06	Homer-Gertrude	1	Iris Broekema	Lines 1-8	10:30:00	19:10:00	RM	BR	RMBR	Male		1205588	5032403
10	2015-12-06	Homer-Gertrude	1	Iris Broekema	Lines 1-8	10:30:00	19:10:00	BO	PuM	BOPuM	Female		1205588	5032403
10	2015-12-06	Homer-Gertrude	1	Iris Broekema	Lines 1-8	10:30:00	19:10:00				Male		1205328	5032108
10	2015-12-06	Homer-Gertrude	1	Iris Broekema	Lines 1-8	10:30:00	19:10:00				Male		1205075	5031535
10	2015-12-06	Homer-Gertrude	1	Iris Broekema	Lines 1-8	10:30:00	19:10:00				Female		1205075	5031535
10	2015-12-06	Homer-Gertrude	2	Colin O'Donnell	Lines 1-8	10:30:00	19:10:00				Male		1205340	5031952
10	2015-12-06	Homer-Gertrude	2	Colin O'Donnell	Lines 1-8	10:30:00	19:10:00	OO	PuM	OOPuM	Male		1205374	5032271
10	2015-12-06	Homer-Gertrude	2	Colin O'Donnell	Lines 1-8	10:30:00	19:10:00					Unknown	1205374	5032271
10	2015-12-06	Homer-Gertrude	2	Colin O'Donnell	Lines 1-8	10:30:00	19:10:00	RM	BR	RMBR	Male		1205592	5032388
10	2015-12-06	Homer-Gertrude	2	Colin O'Donnell	Lines 1-8	10:30:00	19:10:00	BO	PuM	BOPuM	Female		1205592	5032388
10	2015-12-06	Homer-Gertrude	2	Colin O'Donnell	Lines 1-8	10:30:00	19:10:00	BW	OM	BWOM	Male		1205768	5032755
10	2015-12-06	Homer-Gertrude	2	Colin O'Donnell	Lines 1-8	10:30:00	19:10:00				Female		1205768	5032755
10	2015-12-06	Homer-Gertrude	2	Colin O'Donnell	Lines 1-8	10:30:00	19:10:00	RW	PkM	RWPkM	Male		1205888	5032945
10	2015-12-06	Homer-Gertrude	2	Colin O'Donnell	Lines 1-8	10:30:00	19:10:00	RY	PkM	RYPkM	Female		1205888	5032945
10	2015-12-06	Homer-Gertrude	2	Colin O'Donnell	Lines 1-8	10:30:00	19:10:00				Male		1205976	5032831
10	2015-12-06	Homer-Gertrude	2	Colin O'Donnell	Lines 1-8	10:30:00	19:10:00				Female		1205976	5032831
10	2015-12-06	Homer-Gertrude	2	Colin O'Donnell	Lines 1-8	10:30:00	19:10:00				Male		1205466	5032108
10	2015-12-06	Homer-Gertrude	2	Iris Broekema	Lines 17-10	10:00:00	20:00:00	PkPk	YM	PkPkYM	Female		1203271	5031334
10	2015-12-08	Homer-Gertrude	2	Iris Broekema	Lines 17-10	10:00:00	20:00:00	YY	RM	YYRM	Male		1203271	5031334
10	2015-12-08	Homer-Gertrude	2	Iris Broekema	Lines 17-10	10:00:00	20:00:00				Male		1203052	5031680
10	2015-12-08	Homer-Gertrude	2	Iris Broekema	Lines 17-10	10:00:00	20:00:00				Female		1203052	5031680
10	2015-12-08	Homer-Gertrude	2	Iris Broekema	Lines 17-10	10:00:00	20:00:00				Male		1202939	5031678
10	2015-12-08	Homer-Gertrude	2	Iris Broekema	Lines 17-10	10:00:00	20:00:00				Female		1202939	5031678
10	2015-12-08	Homer-Gertrude	2	Iris Broekema	Lines 17-10	10:00:00	20:00:00	RR	YM	RRYM	Male		1203557	5031489
10	2015-12-08	Homer-Gertrude	2	Iris Broekema	Lines 17-10	10:00:00	20:00:00				Female		1203557	5031489
10	2015-12-08	Homer-Gertrude	2	Iris Broekema	Lines 17-10	10:00:00	20:00:00	OG	PkM	OGPkM	Male		1203914	5031275
10	2015-12-08	Homer-Gertrude	2	Iris Broekema	Lines 17-10	10:00:00	20:00:00				Female		1203914	5031275
10	2015-12-08	Homer-Gertrude	3	Colin O'Donnell	Lines 10-17	10:00:00	19:30:00	RR	YM	RRYM	Male		1203559	5031492
10	2015-12-08	Homer-Gertrude	3	Colin O'Donnell	Lines 10-17	10:00:00	19:30:00				Female		1203559	5031492
10	2015-12-08	Homer-Gertrude	3	Colin O'Donnell	Lines 10-17	10:00:00	19:30:00				Male		1203004	5031768
10	2015-12-08	Homer-Gertrude	3	Colin O'Donnell	Lines 10-17	10:00:00	19:30:00				Female		1203004	5031768
10	2015-12-08	Homer-Gertrude	3	Colin O'Donnell	Lines 10-17	10:00:00	19:30:00	WO	RM	WORM	Male		1203258	5031025
10	2015-12-08	Homer-Gertrude	3	Colin O'Donnell	Lines 10-17	10:00:00	19:30:00				Female		1203258	5031025
10	2015-12-08	Homer-Gertrude	3	Colin O'Donnell	Lines 10-17	10:00:00	19:30:00	BR	PuM	BRPuM			1203140	5031068
10	2015-12-08	Homer-Gertrude	3	Colin O'Donnell	Lines 10-17	10:00:00	19:30:00	Opk	RM	OpkRM			1203140	5031070
10	2015-12-08	Homer-Gertrude	3	Colin O'Donnell	Lines 10-17	10:00:00	19:30:00	WB	PkM	WBPkM			1203027	5031212
10	2015-12-08	Homer-Gertrude	3	Colin O'Donnell	Lines 10-17	10:00:00	19:30:00	WG	PuM	WGPuM	Male		1202450	5031332
10	2015-12-08	Homer-Gertrude	3	Colin O'Donnell	Lines 10-17	10:00:00	19:30:00				Female		1202450	5031332
10	2015-12-08	Homer-Gertrude	3	Colin O'Donnell	Lines 10-17	10:00:00	19:30:00				Unknown		1202928	5031653
10	2015-12-08	Homer-Gertrude	3	Colin O'Donnell	Lines 10-17	10:00:00	19:30:00				Male		1202998	5031667
10	2015-12-08	Homer-Gertrude	3	Colin O'Donnell	Lines 10-17	10:00:00	19:30:00				Female		1202998	5031667
10	2015-12-08	Homer-Gertrude	3	Colin O'Donnell	Lines 10-17	10:00:00	19:30:00				Male		1203004	5031768
10	2015-12-08	Homer-Gertrude	3	Colin O'Donnell	Lines 10-17	10:00:00	19:30:00				Female		1203004	5031768
10	2015-12-08	Homer-Gertrude	3	Colin O'Donnell	Lines 10-17	10:00:00	19:30:00	RR	YM	RRYM	Male		1203559	5031492
10	2015-12-08	Homer-Gertrude	3	Colin O'Donnell	Lines 10-17	10:00:00	19:30:00				Female		1203559	5031492
10	2015-12-08	Homer-Gertrude	3	Colin O'Donnell	Lines 10-17	10:00:00	19:30:00	RR	YM	RRYM	Male		1203557	5031455
10	2015-12-09	Homer-Gertrude	3	Iris Broekema	Lines 8-1	11:00:00	20:00:00				Male		1205256	5031988
10	2015-12-09	Homer-Gertrude	3	Iris Broekema	Lines 8-1	11:00:00	20:00:00				Male		1205295	5032329
10	2015-12-09	Homer-Gertrude	3	Iris Broekema	Lines 8-1	11:00:00	20:00:00				Female		1205295	5032329
10	2015-12-09	Homer-Gertrude	3	Iris Broekema	Lines 8-1	11:00:00	20:00:00				Male		1205936	5032905
10	2015-12-09	Homer-Gertrude	3	Iris Broekema	Lines 8-1	11:00:00	20:00:00				Female		1205936	5032905
10	2015-12-09	Homer-Gertrude	3	Iris Broekema	Lines 8-1	11:00:00	20:00:00	YY	PuM	YYPuM			1205569	5032737
10	2015-12-09	Homer-Gertrude	3	Iris Broekema	Lines 8-1	11:00:00	20:00:00				Male		1205569	5032737
10	2015-12-09	Homer-Gertrude	3	Iris Broekema	Lines 8-1	11:00:00	20:00:00	PkB	RM	PkBRM	Male		1205606	5032593
10	2015-12-09	Homer-Gertrude	3	Iris Broekema	Lines 8-1	11:00:00	20:00:00	BW	PuM	BWPuM	Female		1205606	5032593
10	2015-12-09	Homer-Gertrude	3	Iris Broekema	Lines 8-1	11:00:00	20:00:00	RM	BR	RMBR	Male		1205595	5032388
10	2015-12-09	Homer-Gertrude	3	Iris Broekema	Lines 8-1	11:00:00	20:00:00	OO	PuM	OOPuM	Male		1205449	5032151
10	2015-12-09	Homer-Gertrude	3	Iris Broekema	Lines 8-1	11:00:00	20:00:00				Female		1205449	5032151
10	2015-12-09	Homer-Gertrude	3	Iris Broekema	Lines 8-1	11:00:00	20:00:00				Male		1205428	5032381
10	2015-12-09	Homer-Gertrude	3	Iris Broekema	Lines 8-1	11:00:00	20:00:00				Female		1205428	5032381
10	2015-12-11	Homer-Gertrude	4	Iris Broekema	Lines 8-1	11:00:00	20:30:00				Male		1205013	5031508
10	2015-12-11	Homer-Gertrude	4	Iris Broekema	Lines 8-1	11:00:00	20:30:00	OO	PuM	OOPuM	Male		1205449	5032151
10	2015-12-11	Homer-Gertrude	4	Iris Broekema	Lines 8-1	11:00:00	20:30:00				Female		1205449	5032151
10	2015-12-11	Homer-Gertrude	4	Iris Broekema	Lines 8-1	11:00:00	20:30:00	PkB	RM	PkBRM	Male		1205594	5032626
10	2015-12-11	Homer-Gertrude	4	Iris Broekema	Lines 8-1	11:00:00	20:30:00	BW	PuM	BWPuM	Female		1205594	5032626
10	2015-12-11	Homer-Gertrude	4	Iris Broekema	Lines 8-1	11:00:00	20:30:00				Male		1205295	5032329
10	2015-12-11	Homer-Gertrude	4	Iris Broekema	Lines 8-1	11:00:00	20:30:00				Female		1205295	5032329
10	2015-12-11	Homer-Gertrude	4	Iris Broekema	Lines 8-1	11:00:00	20:30:00	RY	PkM	RYPkM	Female		1205880	5032804
10	2015-12-11	Homer-Gertrude	4	Iris Broekema	Lines 8-1	11:00:00	20:30:00	BW	OM	BWOM	Male		1205757	5032749
10	2015-12-11	Homer-Gertrude	4	Iris Broekema	Lines 8-1	11:00:00	20:30:00				Male		1205861	5032848
10	2015-12-11	Homer-Gertrude	4	Iris Broekema	Lines 8-1	11:00:00	20:30:00				Female		1205861	5032848
10	2015-12-11	Homer-Gertrude	4	Iris Broekema	Lines 8-1	11:00:00	20:30:00				Male		1205953	5032870
10	2015-12-11	Homer-Gertrude	4	Iris Broekema	Lines 8-1	11:00:00	20:30:00				Female		1205953	5032870
10	2015-12-11	Homer-Gertrude	4	Iris Broekema	Lines 8-1	11:00:00	20:30:00	RM	BR	RMBR	Male		1205595	5032388
10	2015-12-11	Homer-Gertrude	4	Iris Broekema	Lines 8-1	11:00:00	20:30:00	BO	PuM	BOPuM	Female		1205595	5032388
11	2016-02-23	Homer-Gertrude	1	Colin O'Donnell	Homer face	14:20:00	19:00:00	YPk	RM	YPkRM			1203296	5031083
11	2016-02-23	Homer-Gertrude	1	Colin O'Donnell	Homer face	14:20:00	19:00:00				Unknown		1203296	5031083
11	2016-02-23	Homer-Gertrude	1	Colin O'Donnell	Homer face	14:20:00	19:00:00				Unknown		1203296	5031083
11	2016-02-23	Homer-Gertrude	1	Colin O'Donnell	Homer face	14:20:00	19:00:00					Unknown	1203231	5030955
11	2016-02-23	Homer-Gertrude	1	Colin O'Donnell	Homer face	14:20:00	19:00:00					Unknown	1203134	5031181
11	2016-02-23	Homer-Gertrude	1	Colin O'Donnell	Homer face	14:20:00	19:00:00				Unknown		1203067	5031183
11	2016-02-23	Homer-Gertrude	1	Colin O'Donnell	Homer face	14:20:00	19:00:00				Unknown		1203067	5031183
11	2016-02-23	Homer-Gertrude	1	Colin O'Donnell	Homer face	14:20:00	19:00:00				Male		1202835	5031463
11	2016-02-23	Homer-Gertrude	1	Colin O'Donnell	Homer face	14:20:00	19:00:00				Female		1202835	5031463
11	2016-02-23	Homer-Gertrude	1	Colin O'Donnell	Homer face	14:20:00	19:00:00				Unknown		1202835	5031463
11	2016-02-23	Homer-Gertrude	1	Colin O'Donnell	Homer face	14:20:00	19:00:00				Unknown		1202835	5031463
11	2016-02-23	Homer-Gertrude	1	Colin O'Donnell	Homer face	14:20:00	19:00:00				Unknown		1202835	5031463
11	2016-02-23	Homer-Gertrude	1	Colin O'Donnell	Homer face	14:20:00	19:00:00				Unknown		1202835	5031463
11	2016-02-23	Homer-Gertrude	1	Colin O'Donnell	Homer face	14:20:00	19:00:00					Unknown	1202882	5031419
11	2016-02-23	Homer-Gertrude	1	Colin O'Donnell	Homer face	14:20:00	19:00:00				Female		1203013	5031361
11	2016-02-23	Homer-Gertrude	1	Colin O'Donnell	Homer face	14:20:00	19:00:00					Unknown	1203013	5031361
11	2016-02-23	Homer-Gertrude	1	Colin O'Donnell	Homer face	14:20:00	19:00:00					Unknown	1202859	5031661
11	2016-02-23	Homer-Gertrude	1	Colin O'Donnell	Homer face	14:20:00	19:00:00				Male		1203084	5031292
11	2016-02-23	Homer-Gertrude	1	Colin O'Donnell	Homer face	14:20:00	19:00:00				Female		1203084	5031292
11	2016-02-23	Homer-Gertrude	1	Colin O'Donnell	Homer face	14:20:00	19:00:00				Unknown		1203084	5031292
11	2016-02-23	Homer-Gertrude	1	Colin O'Donnell	Homer face	14:20:00	19:00:00				Unknown		1203084	5031292
11	2016-02-23	Homer-Gertrude	1	Colin O'Donnell	Homer face	14:20:00	19:00:00					Unknown	1203245	5031373
11	2016-02-29	Homer-Gertrude	1	Colin O'Donnell	Homer face	10:30:00	14:50:00	OPk	RM	OPkRM	Unknown		1203457	5031084
11	2016-02-29	Homer-Gertrude	1	Colin O'Donnell	Homer face	10:30:00	14:50:00				Unknown		1203406	5031814
11	2016-02-29	Homer-Gertrude	1	Colin O'Donnell	Homer face	10:30:00	14:50:00				Unknown		1203406	5031814
11	2016-02-29	Homer-Gertrude	1	Colin O'Donnell	Homer face	10:30:00	14:50:00	YY	RM	YYRM		Unknown	120542	5031514
11	2016-02-29	Homer-Gertrude	1	Colin O'Donnell	Homer face	10:30:00	14:50:00				Unknown		1203552	5031289
11	2016-02-29	Homer-Gertrude	1	Colin O'Donnell	Homer face	10:30:00	14:50:00				Unknown		1203552	5031289
11	2016-02-29	Homer-Gertrude	1	Colin O'Donnell	Homer face	10:30:00	14:50:00	OW	WM	OWWM	Unknown		1203573	5031217
11	2016-02-29	Homer-Gertrude	1	Colin O'Donnell	Homer face	10:30:00	14:50:00				Unknown		1203697	5031321
11	2016-02-29	Homer-Gertrude	1	Colin O'Donnell	Homer face	10:30:00	14:50:00					Unknown	1203880	5031306
11	2016-02-29	Homer-Gertrude	1	Colin O'Donnell	Homer face	10:30:00	14:50:00	BR	RM	BRRM	Unknown		1203895	5031273
11	2016-02-29	Homer-Gertrude	1	Colin O'Donnell	Homer face	10:30:00	14:50:00	OG	PkM	OGPkM	Male		1203937	5031262
11	2016-02-29	Homer-Gertrude	1	Colin O'Donnell	Homer face	10:30:00	14:50:00				Female		1203937	5031262
11	2016-02-29	Homer-Gertrude	1	Colin O'Donnell	Homer face	10:30:00	14:50:00				Unknown		1203937	5031262
11	2016-02-29	Homer-Gertrude	1	Colin O'Donnell	Homer face	10:30:00	14:50:00				Unknown		1203937	5031262
11	2016-02-29	Homer-Gertrude	1	Colin O'Donnell	Homer face	10:30:00	14:50:00				Unknown		1203937	5031262
11	2016-02-29	Homer-Gertrude	1	Colin O'Donnell	Homer face	10:30:00	14:50:00					Unknown	1204214	5031976
11	2016-02-29	Homer-Gertrude	3	Colin O'Donnell	Homer face	14:55:00	17:45:00					Unknown	1204210	5031970
11	2016-02-29	Homer-Gertrude	3	Colin O'Donnell	Homer face	14:55:00	17:45:00	BR	RM	BRRM	Unknown		123890	5031300
11	2016-02-29	Homer-Gertrude	3	Colin O'Donnell	Homer face	14:55:00	17:45:00				Unknown		123890	5031300
11	2016-02-29	Homer-Gertrude	3	Colin O'Donnell	Homer face	14:55:00	17:45:00					Unknown	123890	5031300
11	2016-02-29	Homer-Gertrude	3	Colin O'Donnell	Homer face	14:55:00	17:45:00				Unknown		1203710	5031347
11	2016-02-29	Homer-Gertrude	3	Colin O'Donnell	Homer face	14:55:00	17:45:00					Unknown	120540	5031510
11	2016-03-03	Homer-Gertrude	4	Colin O'Donnell	Gertrude	11:40:00	18:00:00				Unknown		1205359	5032326
11	2016-03-03	Homer-Gertrude	4	Colin O'Donnell	Gertrude	11:40:00	18:00:00				Unknown		1205359	5032326
11	2016-03-03	Homer-Gertrude	4	Colin O'Donnell	Gertrude	11:40:00	18:00:00					Unknown	1205641	5032410
11	2016-03-03	Homer-Gertrude	4	Colin O'Donnell	Gertrude	11:40:00	18:00:00					Unknown	1205620	5032420
11	2016-03-03	Homer-Gertrude	4	Colin O'Donnell	Gertrude	11:40:00	18:00:00					Unknown	1205517	5032486
11	2016-03-03	Homer-Gertrude	4	Colin O'Donnell	Gertrude	11:40:00	18:00:00					Unknown	1205534	5032472
11	2016-03-03	Homer-Gertrude	4	Colin O'Donnell	Gertrude	11:40:00	18:00:00					Unknown	1205549	5032526
11	2016-03-03	Homer-Gertrude	4	Colin O'Donnell	Gertrude	11:40:00	18:00:00	PkB	RM	PkBRM			1205603	5032636
11	2016-03-03	Homer-Gertrude	4	Colin O'Donnell	Gertrude	11:40:00	18:00:00	BW	VM	BWVM			1205603	5032636
11	2016-03-03	Homer-Gertrude	4	Colin O'Donnell	Gertrude	11:40:00	18:00:00					Unknown	120550	5032550
11	2016-03-03	Homer-Gertrude	4	Colin O'Donnell	Gertrude	11:40:00	18:00:00					Unknown	1205857	5032750
11	2016-03-03	Homer-Gertrude	4	Colin O'Donnell	Gertrude	11:40:00	18:00:00				Unknown		1205857	5032750
11	2016-03-03	Homer-Gertrude	4	Colin O'Donnell	Gertrude	11:40:00	18:00:00				Unknown		1205857	5032750
11	2016-03-03	Homer-Gertrude	4	Colin O'Donnell	Gertrude	11:40:00	18:00:00					Unknown	1205857	5032750
11	2016-03-03	Homer-Gertrude	4	Colin O'Donnell	Gertrude	11:40:00	18:00:00					Unknown	1205857	5032750
11	2016-03-03	Homer-Gertrude	4	Colin O'Donnell	Gertrude	11:40:00	18:00:00					Unknown	1205857	5032750
11	2016-03-03	Homer-Gertrude	4	Colin O'Donnell	Gertrude	11:40:00	18:00:00					Unknown	1205945	5032768
11	2016-03-03	Homer-Gertrude	4	Colin O'Donnell	Gertrude	11:40:00	18:00:00				Unknown		1205916	5032866
11	2016-03-03	Homer-Gertrude	4	Colin O'Donnell	Gertrude	11:40:00	18:00:00				Unknown		1205667	5032791
11	2016-03-03	Homer-Gertrude	4	Colin O'Donnell	Gertrude	11:40:00	18:00:00				Unknown		1205758	5032387
11	2016-03-03	Homer-Gertrude	4	Colin O'Donnell	Gertrude	11:40:00	18:00:00				Unknown		1205758	5032387
11	2016-03-03	Homer-Gertrude	4	Colin O'Donnell	Gertrude	11:40:00	18:00:00				Unknown	Unknown	1205859	5032464
11	2016-03-09	Homer-Gertrude	4	Kerry Weston	Gertrude	09:44:00	12:00:00				Female		1203896	5031281
11	2016-03-09	Homer-Gertrude	4	Kerry Weston	Gertrude	09:44:00	12:00:00				Female		1203896	5031281
11	2016-03-09	Homer-Gertrude	4	Kerry Weston	Gertrude	09:44:00	12:00:00				Female
11	2016-03-09	Homer-Gertrude	4	Kerry Weston	Gertrude	09:44:00	12:00:00				Male
11	2016-03-09	Homer-Gertrude	4	JC	Homer	09:15:00	13:00:00	PkPk	YM	PkPkYM			1203228	5031344
11	2016-03-09	Homer-Gertrude	4	JC	Homer	09:15:00	13:00:00				Male		1202917	5031644
11	2016-03-09	Homer-Gertrude	4	JC	Homer	09:15:00	13:00:00				Female		1202917	5031644
11	2016-03-09	Homer-Gertrude	4	JC	Homer	09:15:00	13:00:00					Male	1203209	5031207
11	2016-02-29	Homer-Gertrude	2	Iris Broekeman	17-10	09:30:00	18:45:00	OR	RM	ORRM	Female		1203437	5031107
11	2016-02-29	Homer-Gertrude	2	Iris Broekeman	17-10	09:30:00	18:45:00				Male		1203437	5031107
11	2016-02-29	Homer-Gertrude	2	Iris Broekeman	17-10	09:30:00	18:45:00	RR	YM	RRYM	Male		1203540	5031477
11	2016-02-29	Homer-Gertrude	2	Iris Broekeman	17-10	09:30:00	18:45:00				Female		1203540	5031477
11	2016-02-29	Homer-Gertrude	2	Iris Broekeman	17-10	09:30:00	18:45:00				Fledgling		1203540	5031477
11	2016-02-29	Homer-Gertrude	2	Iris Broekeman	17-10	09:30:00	18:45:00				Fledgling		1203540	5031477
11	2016-02-29	Homer-Gertrude	2	Iris Broekeman	17-10	09:30:00	18:45:00				Fledgling		1203540	5031477
11	2016-02-29	Homer-Gertrude	2	Iris Broekeman	17-10	09:30:00	18:45:00				Male		1203043	5031167
11	2016-02-29	Homer-Gertrude	2	Iris Broekeman	17-10	09:30:00	18:45:00				Female		1203043	5031167
11	2016-02-29	Homer-Gertrude	2	Iris Broekeman	17-10	09:30:00	18:45:00	YP	RM	YPRM	Female		1203016	5031227
11	2016-02-29	Homer-Gertrude	2	Iris Broekeman	17-10	09:30:00	18:45:00	GR	RM	GRRM	Male		1203016	5031227
11	2016-02-29	Homer-Gertrude	2	Iris Broekeman	17-10	09:30:00	18:45:00				Male		1202901	5031590
11	2016-02-29	Homer-Gertrude	2	Iris Broekeman	17-10	09:30:00	18:45:00				Male		1202912	5031368
11	2016-02-29	Homer-Gertrude	2	Iris Broekeman	17-10	09:30:00	18:45:00				Female		1202912	5031368
11	2016-02-29	Homer-Gertrude	2	Iris Broekeman	17-10	09:30:00	18:45:00				Fledgling		1202912	5031368
11	2016-02-29	Homer-Gertrude	2	Iris Broekeman	17-10	09:30:00	18:45:00				Fledgling		1202912	5031368
11	2016-02-29	Homer-Gertrude	2	Iris Broekeman	17-10	09:30:00	18:45:00				Fledgling		1202912	5031368
11	2016-02-29	Homer-Gertrude	2	Iris Broekeman	17-10	09:30:00	18:45:00				Fledgling		1202912	5031368
11	2016-02-29	Homer-Gertrude	2	Iris Broekeman	17-10	09:30:00	18:45:00				Female		1203196	5031155
11	2016-02-29	Homer-Gertrude	2	Iris Broekeman	17-10	09:30:00	18:45:00				Female		1203688	5031318
11	2016-02-29	Homer-Gertrude	2	Iris Broekeman	17-10	09:30:00	18:45:00				Fledgling		1203901	5031247
11	2016-02-29	Homer-Gertrude	2	Iris Broekeman	17-10	09:30:00	18:45:00				Fledgling		1203901	5031247
11	2016-02-29	Homer-Gertrude	2	Iris Broekeman	17-10	09:30:00	18:45:00				Fledgling		1203901	5031247
11	2016-02-29	Homer-Gertrude	2	Iris Broekeman	17-10	09:30:00	18:45:00				Fledgling		1203901	5031247
11	2016-02-29	Homer-Gertrude	2	Iris Broekeman	17-10	09:30:00	18:45:00				Fledgling		1203901	5031247
11	2016-02-29	Homer-Gertrude	2	Iris Broekeman	17-10	09:30:00	18:45:00				Fledgling		1204297	5031345
11	2016-02-29	Homer-Gertrude	2	Iris Broekeman	17-10	09:30:00	18:45:00				Fledgling		1204297	5031345
11	2016-02-23	Homer-Gertrude	1	Iris Broekeman	8-1	14:00:00	20:00:00				Female		1205317	5032242
11	2016-02-23	Homer-Gertrude	1	Iris Broekeman	8-1	14:00:00	20:00:00	OR	RM	ORRM	Female		1205740	5032452
11	2016-02-23	Homer-Gertrude	1	Iris Broekeman	8-1	14:00:00	20:00:00				Fledgling		1205740	5032452
11	2016-02-23	Homer-Gertrude	1	Iris Broekeman	8-1	14:00:00	20:00:00				Fledgling		1205740	5032452
11	2016-02-23	Homer-Gertrude	1	Iris Broekeman	8-1	14:00:00	20:00:00				Fledgling		1205740	5032452
11	2016-02-23	Homer-Gertrude	1	Iris Broekeman	8-1	14:00:00	20:00:00	BW	VM	BWVM	Female		1205606	5032640
11	2016-02-23	Homer-Gertrude	1	Iris Broekeman	8-1	14:00:00	20:00:00	PB	RM	PBRM	Male		1205606	5032640
11	2016-02-23	Homer-Gertrude	1	Iris Broekeman	8-1	14:00:00	20:00:00				Fledgling		1205606	5032640
11	2016-02-23	Homer-Gertrude	1	Iris Broekeman	8-1	14:00:00	20:00:00				Fledgling		1205610	5032729
11	2016-02-23	Homer-Gertrude	1	Iris Broekeman	8-1	14:00:00	20:00:00				Fledgling		1205610	5032729
11	2016-02-23	Homer-Gertrude	1	Iris Broekeman	8-1	14:00:00	20:00:00				Fledgling		1205610	5032729
11	2016-02-23	Homer-Gertrude	1	Iris Broekeman	8-1	14:00:00	20:00:00				Fledgling		1205824	5032810
11	2016-02-23	Homer-Gertrude	1	Iris Broekeman	8-1	14:00:00	20:00:00				Fledgling		1205824	5032810
11	2016-02-23	Homer-Gertrude	1	Iris Broekeman	8-1	14:00:00	20:00:00				Fledgling		1205824	5032810
11	2016-02-23	Homer-Gertrude	1	Iris Broekeman	8-1	14:00:00	20:00:00				Fledgling		1205824	5032810
11	2016-03-02	Homer-Gertrude	3	Iris Broekeman	1-8	12:00:00	18:00:00				Female		1205956	5032877
11	2016-03-02	Homer-Gertrude	3	Iris Broekeman	1-8	12:00:00	18:00:00				Fledgling		1205864	5032961
11	2016-03-02	Homer-Gertrude	3	Iris Broekeman	1-8	12:00:00	18:00:00				Fledgling		1205864	5032961
11	2016-03-02	Homer-Gertrude	3	Iris Broekeman	1-8	12:00:00	18:00:00				Fledgling		1205824	5032810
11	2016-03-02	Homer-Gertrude	3	Iris Broekeman	1-8	12:00:00	18:00:00				Fledgling		1205824	5032810
11	2016-03-02	Homer-Gertrude	3	Iris Broekeman	1-8	12:00:00	18:00:00				Fledgling		1205824	5032810
11	2016-03-02	Homer-Gertrude	3	Iris Broekeman	1-8	12:00:00	18:00:00				Fledgling		1205824	5032810
11	2016-03-02	Homer-Gertrude	3	Iris Broekeman	1-8	12:00:00	18:00:00				Fledgling		1205818	5032783
11	2016-03-02	Homer-Gertrude	3	Iris Broekeman	1-8	12:00:00	18:00:00				Fledgling		1205818	5032783
11	2016-03-02	Homer-Gertrude	3	Iris Broekeman	1-8	12:00:00	18:00:00				Fledgling		1205752	5032638
11	2016-03-02	Homer-Gertrude	3	Iris Broekeman	1-8	12:00:00	18:00:00				Fledgling		1205752	5032638
11	2016-03-02	Homer-Gertrude	3	Iris Broekeman	1-8	12:00:00	18:00:00	OR	RM	ORRM			1205853	5032563
11	2016-03-02	Homer-Gertrude	3	Iris Broekeman	1-8	12:00:00	18:00:00				Fledgling		1205853	5032563
11	2016-03-02	Homer-Gertrude	3	Iris Broekeman	1-8	12:00:00	18:00:00				Fledgling		1205853	5032563
11	2016-03-02	Homer-Gertrude	3	Iris Broekeman	1-8	12:00:00	18:00:00				Fledgling		1205853	5032563
11	2016-03-02	Homer-Gertrude	3	Iris Broekeman	1-8	12:00:00	18:00:00				Fledgling		1205781	5032459
11	2016-03-02	Homer-Gertrude	3	Iris Broekeman	1-8	12:00:00	18:00:00				Fledgling		1205327	5032047
11	2016-03-01	Homer-Gertrude	2	Iris Broekeman	8-1	11:00:00	17:30:00	BO	VM	BOVM	Female		1205317	5032307
11	2016-03-01	Homer-Gertrude	2	Iris Broekeman	8-1	11:00:00	17:30:00				Female		1205903	5032737
11	2016-03-01	Homer-Gertrude	2	Iris Broekeman	8-1	11:00:00	17:30:00				Female		1205967	5032870
11	2016-03-01	Homer-Gertrude	2	Iris Broekeman	8-1	11:00:00	17:30:00				Male		1205812	5032799
11	2016-03-01	Homer-Gertrude	2	Iris Broekeman	8-1	11:00:00	17:30:00				Female		1205812	5032799
11	2016-03-01	Homer-Gertrude	2	Iris Broekeman	8-1	11:00:00	17:30:00	BW	VM	BWVM	Male		1205575	5032705
11	2016-03-01	Homer-Gertrude	2	Iris Broekeman	8-1	11:00:00	17:30:00				Female		1205575	5032705
11	2016-03-01	Homer-Gertrude	2	Iris Broekeman	8-1	11:00:00	17:30:00				Fledgling		1205575	5032705
11	2016-03-01	Homer-Gertrude	2	Iris Broekeman	8-1	11:00:00	17:30:00				Fledgling		1205575	5032705
11	2016-03-01	Homer-Gertrude	2	Iris Broekeman	8-1	11:00:00	17:30:00				Fledgling		1205575	5032705
11	2016-03-01	Homer-Gertrude	2	Iris Broekeman	8-1	11:00:00	17:30:00				Fledgling		1205570	5032559
11	2016-03-01	Homer-Gertrude	2	Iris Broekeman	8-1	11:00:00	17:30:00				Fledgling		1205570	5032559
11	2016-03-01	Homer-Gertrude	2	Iris Broekeman	8-1	11:00:00	17:30:00				Fledgling		1205570	5032559
11	2016-03-03	Homer-Gertrude	4	Iris Broekeman	17-14	16:00:00					Male		1203067	5031173
11	2016-03-03	Homer-Gertrude	4	Iris Broekeman	17-14	16:00:00					Female		1203067	5031173
11	2016-03-03	Homer-Gertrude	4	Iris Broekeman	17-14	16:00:00					Male		1203157	5031388
11	2016-03-03	Homer-Gertrude	4	Iris Broekeman	17-14	16:00:00					Female		1203157	5031388
11	2016-03-03	Homer-Gertrude	4	Iris Broekeman	17-14	16:00:00					Fledgling		1203157	5031388
11	2016-03-03	Homer-Gertrude	4	Iris Broekeman	17-14	16:00:00					Fledgling		1203157	5031388
11	2016-03-03	Homer-Gertrude	4	Iris Broekeman	17-14	16:00:00					Fledgling		1203157	5031388
11	2016-03-03	Homer-Gertrude	4	Iris Broekeman	17-14	16:00:00					Fledgling		1203157	5031388
11	2016-03-03	Homer-Gertrude	4	Iris Broekeman	17-14	16:00:00		GP	WM	GPWM	Male		1203195	5031484
11	2016-03-03	Homer-Gertrude	4	Iris Broekeman	17-14	16:00:00					Female		1203195	5031484
11	2016-03-03	Homer-Gertrude	4	Iris Broekeman	17-14	16:00:00		PP	YM	PPYM	Female		1203211	5031230
11	2016-03-03	Homer-Gertrude	4	Iris Broekeman	17-14	16:00:00					Fledgling		1203254	5031163
11	2016-03-03	Homer-Gertrude	4	Iris Broekeman	17-14	16:00:00					Fledgling		1203495	5031431
11	2016-03-03	Homer-Gertrude	4	Iris Broekeman	17-14	16:00:00					Fledgling		1203495	5031431
12	2017-02-22	Homer-Gertrude	1	Iris Broekema	Gertrude	14:15:00	20:30:00				Unknown		1.20353e+06	5.03145e+06
12	2017-02-22	Homer-Gertrude	1	Iris Broekema	Gertrude	14:15:00	20:30:00				Unknown		1203556	5.03144e+06
12	2017-02-22	Homer-Gertrude	1	Iris Broekema	Gertrude	14:15:00	20:30:00				Male		1.20356e+06	5.03144e+06
12	2017-02-22	Homer-Gertrude	1	Iris Broekema	Gertrude	14:15:00	20:30:00				Female		1.20356e+06	5.03144e+06
12	2017-02-22	Homer-Gertrude	1	Iris Broekema	Gertrude	14:15:00	20:30:00	PuPu	WM	PuPu/WM			1.20364e+06	5.0314e+06
12	2017-02-22	Homer-Gertrude	1	Iris Broekema	Gertrude	14:15:00	20:30:00				Unknown		1.20364e+06	5.0314e+06
12	2017-02-22	Homer-Gertrude	1	Iris Broekema	Gertrude	14:15:00	20:30:00				Male		1.20364e+06	5.0314e+06
12	2017-02-22	Homer-Gertrude	1	Iris Broekema	Gertrude	14:15:00	20:30:00				Unknown		1.20364e+06	5.0314e+06
12	2017-02-22	Homer-Gertrude	1	Iris Broekema	Gertrude	14:15:00	20:30:00	PkW	RM	PkW/RM			1.20365e+06	5.03138e+06
12	2017-02-22	Homer-Gertrude	1	Iris Broekema	Gertrude	14:15:00	20:30:00				Male		1.20365e+06	5.03138e+06
12	2017-02-22	Homer-Gertrude	1	Iris Broekema	Gertrude	14:15:00	20:30:00	PuY	GM	PuY/GM			1.20561e+06	5.0322e+06
12	2017-02-22	Homer-Gertrude	1	Iris Broekema	Gertrude	14:15:00	20:30:00				Unknown		1.20561e+06	5.0322e+06
12	2017-02-22	Homer-Gertrude	1	Iris Broekema	Gertrude	14:15:00	20:30:00				Unknown		1.20561e+06	5.0322e+06
12	2017-02-22	Homer-Gertrude	1	Iris Broekema	Gertrude	14:15:00	20:30:00				Female		1.20559e+06	5.03248e+06
12	2017-02-22	Homer-Gertrude	1	Iris Broekema	Gertrude	14:15:00	20:30:00				Female		1.20562e+06	5.03276e+06
12	2017-02-22	Homer-Gertrude	1	Iris Broekema	Gertrude	14:15:00	20:30:00					Unknown	1.20562e+06	5.03276e+06
12	2017-02-22	Homer-Gertrude	1	Iris Broekema	Gertrude	14:15:00	20:30:00	RW	PkM	RW/PkM			1205943	5.03289e+06
12	2017-02-22	Homer-Gertrude	1	Iris Broekema	Gertrude	14:15:00	20:30:00	RY	PkM	RY/PkM			1205943	5.03289e+06
12	2017-02-22	Homer-Gertrude	1	Iris Broekema	Gertrude	14:15:00	20:30:00	BW	OM	BW/OM			1.20574e+06	5.03279e+06
12	2017-02-22	Homer-Gertrude	1	Iris Broekema	Gertrude	14:15:00	20:30:00				Female		1.20574e+06	5.03279e+06
12	2017-02-27	Homer-Gertrude	1	Iris Broekema	Homer	17:40:00	18:00:00				Male		1.20298e+06	5.03141e+06
12	2017-02-27	Homer-Gertrude	1	Iris Broekema	Homer	17:40:00	18:00:00				Male		1.20297e+06	5.03135e+06
12	2017-02-27	Homer-Gertrude	1	Iris Broekema	Homer	17:40:00	18:00:00				Female		1.20297e+06	5.03135e+06
12	2017-02-27	Homer-Gertrude	1	Iris Broekema	Homer	17:40:00	18:00:00				Female		1.20297e+06	5.03135e+06
12	2017-02-23	Homer-Gertrude	2	Iris Broekema	Gertrude	07:30:00	14:00:00				Female		1.20565e+06	5.03258e+06
12	2017-02-23	Homer-Gertrude	2	Iris Broekema	Gertrude	07:30:00	14:00:00				Female		1.20565e+06	5.03258e+06
12	2017-02-23	Homer-Gertrude	2	Iris Broekema	Gertrude	07:30:00	14:00:00	RW	PkM	RW/PkM			1.20594e+06	5.03289e+06
12	2017-02-23	Homer-Gertrude	2	Iris Broekema	Gertrude	07:30:00	14:00:00	RY	PkM	RY/PkM			1.20594e+06	5.03289e+06
12	2017-02-23	Homer-Gertrude	2	Iris Broekema	Gertrude	07:30:00	14:00:00	BW	OM	BW/OM			1.20574e+06	5.03279e+06
12	2017-02-23	Homer-Gertrude	2	Iris Broekema	Gertrude	07:30:00	14:00:00				Female		1.20574e+06	5.03279e+06
12	2017-02-28	Homer-Gertrude	2	Iris Broekema	Homer	08:08:00	13:00:00				Female		1.20324e+06	5.03127e+06
12	2017-02-28	Homer-Gertrude	2	Iris Broekema	Homer	08:08:00	13:00:00	GPk	WM	GPk/WM			1.20318e+06	5.03148e+06
12	2017-02-24	Homer-Gertrude	3	Iris Broekema	Gertrude	16:20:00	20:30:00				Male		1.20568e+06	5.03241e+06
12	2017-02-24	Homer-Gertrude	3	Iris Broekema	Gertrude	16:20:00	20:30:00				Male		1.20562e+06	5032434
12	2017-02-24	Homer-Gertrude	3	Iris Broekema	Gertrude	16:20:00	20:30:00	BW	OM	BW/OM			1.20571e+06	5.03282e+06
12	2017-02-24	Homer-Gertrude	3	Iris Broekema	Gertrude	16:20:00	20:30:00				Female		1.20571e+06	5.03282e+06
12	2017-02-24	Homer-Gertrude	3	Iris Broekema	Gertrude	16:20:00	20:30:00				Male		1.20581e+06	5.03276e+06
12	2017-03-01	Homer-Gertrude	3	Iris Broekema	Homer	16:30:00	20:45:00				Male		1.20392e+06	5.03126e+06
12	2017-03-01	Homer-Gertrude	3	Iris Broekema	Homer	16:30:00	20:45:00				Female		1.20392e+06	5.03126e+06
12	2017-03-01	Homer-Gertrude	3	Iris Broekema	Homer	16:30:00	20:45:00				Male		1.2037e+06	5.0313e+06
12	2017-03-01	Homer-Gertrude	3	Iris Broekema	Homer	16:30:00	20:45:00	RR	YM	RRYM			1.20351e+06	5.0314e+06
12	2017-03-01	Homer-Gertrude	3	Iris Broekema	Homer	16:30:00	20:45:00				Female		1203239	5031285
12	2017-03-01	Homer-Gertrude	3	Iris Broekema	Homer	16:30:00	20:45:00				Male		1203239	5031285
12	2017-02-25	Homer-Gertrude	4	Iris Broekema	Gertrude	07:30:00	11:00:00				Female		1.20565e+06	5.03231e+06
12	2017-02-25	Homer-Gertrude	4	Iris Broekema	Gertrude	07:30:00	11:00:00				Male		1.20565e+06	5.03231e+06
12	2017-02-25	Homer-Gertrude	4	Iris Broekema	Gertrude	07:30:00	11:00:00				Unknown		1.20565e+06	5.03231e+06
12	2017-02-25	Homer-Gertrude	4	Iris Broekema	Gertrude	07:30:00	11:00:00				Female		1.20545e+06	5032284
12	2017-02-25	Homer-Gertrude	4	Iris Broekema	Gertrude	07:30:00	11:00:00				Male		1.20535e+06	5032064
12	2017-02-25	Homer-Gertrude	4	Iris Broekema	Gertrude	07:30:00	11:00:00				Female		1.20535e+06	5032064
12	2017-03-02	Homer-Gertrude	4	Iris Broekema	Homer	08:00:00	14:05:00				Male		1.20402e+06	5.03136e+06
12	2017-03-02	Homer-Gertrude	4	Iris Broekema	Homer	08:00:00	14:05:00				Female		1.20402e+06	5.03136e+06
12	2017-03-02	Homer-Gertrude	4	Iris Broekema	Homer	08:00:00	14:05:00	RR	YM	RRYM			1.20359e+06	5031392
12	2017-03-02	Homer-Gertrude	4	Iris Broekema	Homer	08:00:00	14:05:00	WY	WM	WY/WM			1202974	5.03157e+06
12	2017-03-02	Homer-Gertrude	4	Iris Broekema	Homer	08:00:00	14:05:00				Male		1.20317e+06	5.03132e+06
12	2017-03-02	Homer-Gertrude	4	Iris Broekema	Homer	08:00:00	14:05:00	PuPu	WM	PuPu/WM			1.20351e+06	5.0314e+06
12	2017-03-02	Homer-Gertrude	4	Iris Broekema	Homer	08:00:00	14:05:00				Male		1.20351e+06	5.0314e+06

## Sheet: Simple counts on transects
Date	Quarter	Line	Study area	Transect	Survey	Observer	Start time	Finish time	Rock wrens seen or heard	Visibility	Visibility category	Sun overhead (minutes)	Temperature	Temperature category	Precipitation level	Precipitation type	Wind	Other noise	Notes
2012-12-08	4	92	Haast	Haast.92	1	Jo Monks	17:00:00	17:29:00	1	> 250	4				0	N	0	0
2012-12-08	4	93	Haast	Haast.93	1	Jo Monks	16:25:00	16:45:00	2	> 250	4				0	N	0	0
2012-12-09	4	102	Haast	Haast.102	1	Colin O'Donnell	10:56:00	11:24:00	0	> 100	3	0	14	3	1	M	0	0
2012-12-09	4	12	Haast	Haast.12	1	Eric Edwards	15:34:00	16:03:00	0	> 250	4	0	11.9	3	1	M	0	0
2012-12-09	4	123	Haast	Haast.123	1	Colin O'Donnell	09:36:00	10:00:00	0	> 250	4	24	13.3	3	0	N	0	0
2012-12-09	4	125	Haast	Haast.125	1	Colin O'Donnell	17:10:00	17:30:00	2	> 250	4	0	12.1	3	1	M	0	0
2012-12-09	4	126	Haast	Haast.126	1	Antje Leseberg	18:23:00	18:45:00	0	> 100	3	0	11.2	3	1	M	1	2	River noise
2012-12-09	4	130	Haast	Haast.130	1	Antje Leseberg	17:30:00	17:56:00	2	> 100	3	0	11.2	3	1	M	0	0
2012-12-09	4	132	Haast	Haast.132	1	Colin O'Donnell	17:40:00	18:10:00	0	> 250	4	0	11.2	3	1	M	0	0
2012-12-09	4	133	Haast	Haast.133	1	Colin O'Donnell	14:20:00	14:55:00	6	80	2	0	12.9	3	1	M	0	0
2012-12-09	4	134	Haast	Haast.134	1	Colin O'Donnell	15:33:00	16:00:00	2	> 250	4	0	11.9	3	1	M	0	0
2012-12-09	4	15	Haast	Haast.15	1	Jo Monks	16:39:00	17:02:00	0	15	1	0	12.1	3	1	M	0	0
2012-12-09	4	152	Haast	Haast.152	1	Colin O'Donnell	09:01:00	09:21:00	0	100	2	5	10.5	2	0	N	0	0
2012-12-09	4	162	Haast	Haast.162	1	Antje Leseberg	15:21:00	15:42:00	0	80	2	0	12.1	3	1	M	0	0
2012-12-09	4	163	Haast	Haast.163	1	Antje Leseberg	16:05:00	16:40:00	2	100	2	0	11.9	3	1	M	0	0
2012-12-09	4	165	Haast	Haast.165	1	Antje Leseberg	14:38:00	15:00:00	0	100	2	0	11.9	3	1	M	0	0
2012-12-09	4	192	Haast	Haast.192	1	Antje Leseberg	13:33:00	13:59:00	0	80	2	0	11.1	3	1	M	0	0
2012-12-09	4	193	Haast	Haast.193	1	Antje Leseberg	11:40:00	12:10:00	0	80	2	0	14	3	1	M	0	0
2012-12-09	4	196	Haast	Haast.196	1	Antje Leseberg	10:50:00	11:11:00	0	80	2	0	14	3	1	M	0	0
2012-12-09	4	3	Haast	Haast.3	1	Jo Monks	13:29:00	13:59:00	1	10	1	3	11.9	3	1	M	0	0
2012-12-09	4	32	Haast	Haast.32	1	Eric Edwards	16:28:00	16:55:00	0	30	1	0	14.1	3	1	M	0	0
2012-12-09	4	34	Haast	Haast.34	1	Eric Edwards	17:08:00	17:34:00	0	> 250	4	0	12.1	3	1	M	1	0
2012-12-09	4	42	Haast	Haast.42	1	Eric Edwards	09:28:00	09:51:00	0	100	2	0	10.5	2	0	N	0	1	Waterfall noise
2012-12-09	4	62	Haast	Haast.62	1	Eric Edwards	11:50:00	12:17:00	0	30	1	0	14.3	3	1	M	0	0
2012-12-09	4	65	Haast	Haast.65	1	Eric Edwards	10:24:00	11:10:00	2	80	2	0	14	3	0	N	0	0
2012-12-09	4	80	Haast	Haast.80	1	Eric Edwards	12:57:00	13:34:00	0	10	1	2	12.1	3	0	N	0	0
2012-12-09	4	84	Haast	Haast.84	1	Jo Monks	11:53:00	12:08:00	0	50	2	0	14.3	3	1	M	0	0
2012-12-09	4	91	Haast	Haast.91	1	Jo Monks	11:08:00	11:28:00	0	50	2	2	14	3	1	M	0	0
2012-12-11	4	102	Haast	Haast.102	2	Antje Leseberg	09:35:00	10:10:00	1	> 200	4	25	11.5	3	0	N	0	0
2012-12-11	4	12	Haast	Haast.12	2	Jo Monks	16:10:00	16:33:00	0	> 250	4	13	12.9	3	0	N	0	0
2012-12-11	4	123	Haast	Haast.123	2	Antje Leseberg	16:25:00	16:45:00	0	> 250	4	20	12.9	3	0	N	1	0
2012-12-11	4	125	Haast	Haast.125	2	Antje Leseberg	14:15:00	14:35:00	0	> 200	4	15	12.9	3	0	N	0	0
2012-12-11	4	126	Haast	Haast.126	2	Eric Edwards	08:49:00	09:20:00	0	> 200	4	20	6.9	2	0	N	0	1	River noise
2012-12-11	4	130	Haast	Haast.130	2	Eric Edwards	09:28:00	10:00:00	0	> 250	4	0	11.5	3	1	M	0	0
2012-12-11	4	132	Haast	Haast.132	2	Antje Leseberg	15:00:00	15:26:00	1	> 250	4	26	16	3	0	N	0	0
2012-12-11	4	133	Haast	Haast.133	2	Antje Leseberg	11:58:00	12:30:00	0	80	2	0	10.9	2	1	M	0	0
2012-12-11	4	134	Haast	Haast.134	2	Antje Leseberg	10:46:00	11:10:00	0	> 200	4	8	11.5	3	0	N	0	0
2012-12-11	4	15	Haast	Haast.15	2	Jo Monks	16:49:00	17:05:00	0	> 250	4	5	12.9	3	0	N	0	0
2012-12-11	4	152	Haast	Haast.152	2	Antje Leseberg	17:08:00	17:30:00	0	> 250	4	22	12.9	3	0	N	1	1	River noise
2012-12-11	4	162	Haast	Haast.162	2	Eric Edwards	11:25:00	12:01:00	0	> 200	4	0	15.9	3	0	N	0	0
2012-12-11	4	163	Haast	Haast.163	2	Eric Edwards	10:29:00	11:14:00	0	5-50	1	0	12.5	3	1	M	0	0
2012-12-11	4	165	Haast	Haast.165	2	Eric Edwards	12:22:00	12:54:00	0	80	2	0	10.9	2	0	N	0	0
2012-12-11	4	192	Haast	Haast.192	2	Eric Edwards	15:41:00	16:18:00	0	> 200	4	0	16	3	0	N	0	0
2012-12-11	4	193	Haast	Haast.193	2	Eric Edwards	14:47:00	15:23:00	0	> 250	4	0	16	3	0	N	0	0
2012-12-11	4	196	Haast	Haast.196	2	Eric Edwards	14:10:00	14:32:00	0	> 200	4	22	12.9	3	0	N	0	0
2012-12-11	4	3	Haast	Haast.3	2	Colin O'Donnell	13:29:00	13:55:00	1	> 200	4	0	12.9	3	0	N	2	0
2012-12-11	4	32	Haast	Haast.32	2	Colin O'Donnell	15:36:00	16:01:00	2	> 200	4	0	16	3	0	N	0	0
2012-12-11	4	34	Haast	Haast.34	2	Colin O'Donnell	16:20:00	16:41:00	0	> 200	4	0	12.9	3	0	N	0	0
2012-12-11	4	42	Haast	Haast.42	2	Jo Monks	09:21:00	09:44:00	0	> 250	4	23	11.5	3	0	N	0	0
2012-12-11	4	62	Haast	Haast.62	2	Jo Monks	10:29:00	10:47:00	0	5-50	1	3	12.5	3	1	M	0	0
2012-12-11	4	65	Haast	Haast.65	2	Jo Monks	13:52:00	14:13:00	0	5	1	0	12.9	3	1	M	0	0	Deviation
2012-12-11	4	80	Haast	Haast.80	2	Jo Monks	11:10:00	11:35:00	1	20	1	12	15.9	3	0	N	0	0
2012-12-11	4	84	Haast	Haast.84	2	Colin O'Donnell	11:47:00	12:14:00	0	> 200	4	0	10.9	2	0	N	1	0
2012-12-11	4	91	Haast	Haast.91	2	Colin O'Donnell	11:20:00	11:39:00	0	> 200	4	0	15.9	3	0	N	0	0
2012-12-11	4	92	Haast	Haast.92	2	Colin O'Donnell	09:05:00	09:35:00	2	> 200	4	13	11.5	3	0	N	0	0
2012-12-11	4	93	Haast	Haast.93	2	Colin O'Donnell	08:29:00	08:53:00	0	> 200	4	0	6.9	2	0	N	0	0
2012-12-12	4	102	Haast	Haast.102	3	Eric Edwards	11:14:00	12:04:00	1	5	1	0	12.1	3	0	N	0	0
2012-12-12	4	12	Haast	Haast.12	3	Colin O'Donnell	09:32:00	10:05:00	2	> 250	4	9	11.1	3	0	N	1	0	Have a nest
2012-12-12	4	123	Haast	Haast.123	3	Eric Edwards	19:54:00	20:18:00	1	> 250	4	5	10	2	0	N	0	0
2012-12-12	4	125	Haast	Haast.125	3	Eric Edwards	16:00:00	16:30:00	0	50	2	0	12	3	0	N	0	0
2012-12-12	4	126	Haast	Haast.126	3	Jo Monks	09:38:00	09:50:00	0	5-60	1	4	11.1	3	0	N	0	2
2012-12-12	4	130	Haast	Haast.130	3	Jo Monks	09:58:00	10:14:00	0	> 250	4	12	12	3	0	N	0	0
2012-12-12	4	132	Haast	Haast.132	3	Eric Edwards	14:46:00	15:38:00	0	50	2	0	13.5	3	0	N	0	0
2012-12-12	4	133	Haast	Haast.133	3	Eric Edwards	17:00:00	17:29:00	0	50	2	0	11	2	0	N	0	0
2012-12-12	4	134	Haast	Haast.134	3	Eric Edwards	12:40:00	13:30:00	1	> 250	4	0	14.5	3	0	N	0	0
2012-12-12	4	15	Haast	Haast.15	3	Colin O'Donnell	10:37:00	11:09:00	2	> 250	4	3	12.1	3	0	N	2	0
2012-12-12	4	152	Haast	Haast.152	3	Jo Monks	18:36:00	18:47:00	0	> 250	4	0	11	2	0	N	0	2
2012-12-12	4	162	Haast	Haast.162	3	Jo Monks	12:11:00	12:27:00	0	5	1	0	14.5	3	1	M	0	0
2012-12-12	4	163	Haast	Haast.163	3	Jo Monks	10:38:00	11:19:00	2	5-200	2	14	12.1	3	0	N	0	1
2012-12-12	4	165	Haast	Haast.165	3	Jo Monks	13:03:00	13:21:00	0	20	1	0	14.5	3	1	M	0	0
2012-12-12	4	192	Haast	Haast.192	3	Jo Monks	15:01:00	15:14:00	0	50	2	7	11.5	3	0	N	0	0
2012-12-12	4	193	Haast	Haast.193	3	Jo Monks	15:49:00	16:08:00	0	70	2	0	13.5	3	0	N	0	0
2012-12-12	4	196	Haast	Haast.196	3	Jo Monks	16:32:00	16:39:00	0	150	3	0	12	3	0	N	0	0
2012-12-12	4	3	Haast	Haast.3	3	Antje Leseberg	15:02:00	15:32:00	1	30	1	0	11.5	3	1	M	1	0
2012-12-12	4	32	Haast	Haast.32	3	Antje Leseberg	17:13:00	17:32:00	0	> 200	4	0	11	2	1	M	1	0
2012-12-12	4	34	Haast	Haast.34	3	Antje Leseberg	17:38:00	18:03:00	1	> 200	4	0	10	2	0	N	1	0
2012-12-12	4	42	Haast	Haast.42	3	Colin O'Donnell	12:38:00	13:07:00	0	> 250	4	11	14.5	3	0	N	0	0
2012-12-12	4	62	Haast	Haast.62	3	Colin O'Donnell	14:17:00	14:37:00	2	> 250	4	0	13.5	3	1	M	1	0
2012-12-12	4	80	Haast	Haast.80	3	Colin O'Donnell	15:17:00	15:41:00	2	> 250	4	0	11.5	3	1	M	1	0
2012-12-12	4	84	Haast	Haast.84	3	Antje Leseberg	13:52:00	14:14:00	0	> 200	4	11	14.5	3	0	N	1	0
2012-12-12	4	91	Haast	Haast.91	3	Antje Leseberg	12:57:00	13:15:00	0	> 250	4	18	14.5	3	0	N	1	0
2012-12-12	4	92	Haast	Haast.92	3	Antje Leseberg	10:37:00	11:07:00	0	> 250	4	25	12.1	3	0	N	0	0
2012-12-12	4	93	Haast	Haast.93	3	Antje Leseberg	09:30:00	09:55:00	1	> 250	4	15	11.1	3	0	N	0	0
2012-12-13	4	102	Haast	Haast.102	4	Jo Monks	11:41:00	11:59:00	0	150	3	0	13	3	0	N	0	0
2012-12-13	4	12	Haast	Haast.12	4	Eric Edwards	15:44:00	16:57:00	1	> 250	4	40	16	3	0	N	0	0
2012-12-13	4	125	Haast	Haast.125	4	Jo Monks	09:44:00	09:56:00	2	> 250	4	4	13	3	0	N	0	1
2012-12-13	4	126	Haast	Haast.126	4	Colin O'Donnell	08:07:00	08:28:00	0	> 250	4	15	12	3	0	N	0	0
2012-12-13	4	130	Haast	Haast.130	4	Colin O'Donnell	08:34:00	08:53:00	1	> 250	4	19	12	3	0	N	0	0
2012-12-13	4	132	Haast	Haast.132	4	Jo Monks	13:55:00	14:06:00	0	> 250	4	0	15	3	0	N	0	1
2012-12-13	4	133	Haast	Haast.133	4	Jo Monks	10:08:00	10:35:00	2	> 250	4	0	11	2	0	N	0	1
2012-12-13	4	134	Haast	Haast.134	4	Jo Monks	10:50:00	11:22:00	2	5-250	2	0	13	3	0	N	0	1
2012-12-13	4	15	Haast	Haast.15	4	Eric Edwards	14:20:00	15:06:00	0	> 250	4	10	18	4	0	N	0	0
2012-12-13	4	152	Haast	Haast.152	4	Colin O'Donnell	16:55:00	17:10:00	0	> 250	4	15	14	3	0	N	0	0
2012-12-13	4	162	Haast	Haast.162	4	Colin O'Donnell	10:23:00	10:44:00	0	100	2	0	11	2	1	M	0	0
2012-12-13	4	163	Haast	Haast.163	4	Colin O'Donnell	09:17:00	09:52:00	1	> 250	4	30	13	3	0	N	0	0
2012-12-13	4	165	Haast	Haast.165	4	Colin O'Donnell	10:54:00	11:26:00	2	> 250	4	5	13	3	0	N	0	0
2012-12-13	4	192	Haast	Haast.192	4	Colin O'Donnell	13:24:00	13:45:00	0	> 250	4	7	14	3	0	N	0	0
2012-12-13	4	193	Haast	Haast.193	4	Colin O'Donnell	13:56:00	14:28:00	1	> 250	4	32	>15	3	0	N	0	0
2012-12-13	4	196	Haast	Haast.196	4	Colin O'Donnell	14:37:00	14:53:00	0	> 250	4	16	18	4	0	N	0	0
2012-12-13	4	3	Haast	Haast.3	4	Eric Edwards	12:22:00	13:03:00	0	50-250	2	10	14	3	0	N	0	0
2012-12-13	4	32	Haast	Haast.32	4	Antje Leseberg	16:13:00	16:38:00	0	> 200	4	25	14	3	0	N	1	0
2012-12-13	4	34	Haast	Haast.34	4	Antje Leseberg	15:20:00	15:40:00	1	> 200	4	20	16	3	0	N	0	0
2012-12-13	4	42	Haast	Haast.42	4	Antje Leseberg	14:40:00	15:05:00	0	> 200	4	25	18	4	0	N	1	0
2012-12-13	4	62	Haast	Haast.62	4	Antje Leseberg	11:55:00	12:26:00	1	50	2	15	13	3	0	N	0	0
2012-12-13	4	65	Haast	Haast.65	4	Antje Leseberg	13:05:00	13:30:00	0	20-50	1	10	14	3	0	N	1	0
2012-12-13	4	80	Haast	Haast.80	4	Antje Leseberg	10:17:00	10:42:00	1	70	2	0	11	2	0	N	0	0
2012-12-13	4	84	Haast	Haast.84	4	Eric Edwards	11:14:00	11:39:00	0	> 250	4	5	13	3	0	N	0	0
2012-12-13	4	91	Haast	Haast.91	4	Eric Edwards	10:30:00	10:50:00	0	> 250	4	0	11	2	0	N	0	0
2012-12-13	4	92	Haast	Haast.92	4	Eric Edwards	09:17:00	09:53:00	0	> 250	4	20	13	3	0	N	0	0
2012-12-13	4	93	Haast	Haast.93	4	Eric Edwards	08:25:00	09:05:00	0	> 250	4	0	12	3	0	N	0	1	stream nearby
2012-12-18	4	10	Homer-Gertrude	Homer-Gertrude.10	1	Jo Monks	19:22:00	19:44:00	0	>250m	4	2			0	N	1	0
2012-12-18	4	11	Homer-Gertrude	Homer-Gertrude.11	1	Jo Monks	18:56:00	19:12:00	0	>250m	4	2			0	N	0	1
2012-12-18	4	12	Homer-Gertrude	Homer-Gertrude.12	1	Jo Monks	18:17:00	18:46:00	4	>250m	4	2			0	N	0	1
2012-12-18	4	13	Homer-Gertrude	Homer-Gertrude.13	1	Jo Monks	17:18:00	17:30:00	1	>250m	4	3			0	N	1	1
2012-12-18	4	14	Homer-Gertrude	Homer-Gertrude.14	1	Jo Monks	16:40:00	16:52:00	1	>250m	4	0			0	N	0	1
2012-12-18	4	15	Homer-Gertrude	Homer-Gertrude.15	1	Jo Monks	16:08:00	16:26:00	1	>250m	4	1			0	N	1	2
2012-12-18	4	16	Homer-Gertrude	Homer-Gertrude.16	1	Jo Monks	13:38:00	14:08:00	0	>250m	4	0			0	N	1	1
2012-12-18	4	17	Homer-Gertrude	Homer-Gertrude.17	1	Jo Monks	13:00:00	13:26:00	1	>250m	4	1			0	N	1	2
2012-12-18	4	2	Homer-Gertrude	Homer-Gertrude.2	1	Antje Leseberg	13:40:00	14:05:00	1	>250m	4	15			0	N	0	2
2012-12-18	4	3	Homer-Gertrude	Homer-Gertrude.3	1	Antje Leseberg	14:38:00	15:03:00	0	>250m	4	25			0	N	1	1
2012-12-18	4	4	Homer-Gertrude	Homer-Gertrude.4	1	Antje Leseberg	15:46:00	16:05:00	0	>250m	4	15			0	N	1	1
2012-12-18	4	5	Homer-Gertrude	Homer-Gertrude.5	1	Antje Leseberg	16:40:00	16:55:00	0	>250m	4	0			0	N	1	1	Line very exposed to rockfall
2012-12-18	4	8	Homer-Gertrude	Homer-Gertrude.8	1	Antje Leseberg	18:52:00	19:10:00	0	>250m	4	9			0	N	2	1
2012-12-19	4	1	Homer-Gertrude	Homer-Gertrude.1	2	Jo Monks	12:47:00	13:04:00	0	>250m	4	16			0	N	0	2
2012-12-19	4	14	Homer-Gertrude	Homer-Gertrude.14	2	Dan Palmer	16:55:00	17:27:00	0	>250m	4	32			0	N	1	0
2012-12-19	4	15	Homer-Gertrude	Homer-Gertrude.15	2	Dan Palmer	16:07:00	16:33:00	1	>250m	4	26			0	N	1	0
2012-12-19	4	16	Homer-Gertrude	Homer-Gertrude.16	2	Dan Palmer	14:20:00	14:48:00	0	>250m	4	30			0	N	1	0
2012-12-19	4	17	Homer-Gertrude	Homer-Gertrude.17	2	Dan Palmer	13:35:00	14:05:00	0	>250m	4	30			0	N	1	0
2012-12-19	4	2	Homer-Gertrude	Homer-Gertrude.2	2	Jo Monks	13:09:00	13:25:00	0	>250m	4	16			0	N	0	2
2012-12-19	4	3	Homer-Gertrude	Homer-Gertrude.3	2	Jo Monks	13:40:00	14:06:00	1	>250m	4	25			0	N	0	2
2012-12-19	4	4	Homer-Gertrude	Homer-Gertrude.4	2	Jo Monks	14:17:00	14:30:00	0	>250m	4	13			0	N	0	1
2012-12-19	4	5	Homer-Gertrude	Homer-Gertrude.5	2	Jo Monks	14:46:00	14:54:00	1	>250m	4	8			0	N	0	0
2012-12-19	4	8	Homer-Gertrude	Homer-Gertrude.8	2	Jo Monks	16:00:00	16:25:00	0	>250m	4	25			0	N	0	0
2012-12-20	4	10	Homer-Gertrude	Homer-Gertrude.10	2	Jo Carpenter	11:22:00	11:43:00	0	>250m	4	21			0	N	0	0
2012-12-20	4	11	Homer-Gertrude	Homer-Gertrude.11	2	Jo Carpenter	10:51:00	11:06:00	0	>250m	4	15			0	N	0	0
2012-12-20	4	12	Homer-Gertrude	Homer-Gertrude.12	2	Jo Carpenter	10:22:00	10:40:00	0	>250m	4	18			0	N	0	0
2012-12-20	4	13	Homer-Gertrude	Homer-Gertrude.13	2	Jo Carpenter	09:27:00	09:55:00	3	>250m	4	28			0	N	0	0
2013-02-07	1	102	Haast	Haast.102	1	Kerry Weston	09:50:00	10:13:00	0	70	2	0			1	M		0
2013-02-07	1	12	Haast	Haast.12	1	Antje Leseberg	15:15:00	15:38:00	0	50	2	0			1	M		0
2013-02-07	1	123	Haast	Haast.123	1	Kerry Weston	16:17:00	16:29:00	0	20	1	0			1	M		0
2013-02-07	1	125	Haast	Haast.125	1	Kerry Weston	14:23:00	14:36:00	0	20	1	0			1	M		1
2013-02-07	1	126	Haast	Haast.126	1	Claire Kilner	17:12:00	17:29:00	0	20	1	0			1	M		1
2013-02-07	1	130	Haast	Haast.130	1	Claire Kilner	16:27:00	16:53:00	1	25	1	0			1	M		0
2013-02-07	1	132	Haast	Haast.132	1	Kerry Weston	14:50:00	15:21:00	2	10	1	0			1	M		0
2013-02-07	1	133	Haast	Haast.133	1	Kerry Weston	12:36:00	13:08:00	1	> 250	4	0			0	N		0
2013-02-07	1	134	Haast	Haast.134	1	Kerry Weston	11:55:00	12:16:00	1	25	1	0			1	M		0
2013-02-07	1	15	Haast	Haast.15	1	Antje Leseberg	14:30:00	14:53:00	1	50	2	0			1	M		0
2013-02-07	1	152	Haast	Haast.152	1	Kerry Weston	16:40:00	16:57:00	0			0			1	M		1
2013-02-07	1	162	Haast	Haast.162	1	Claire Kilner	10:23:00	10:49:00	2	25	1	0			1	M		0
2013-02-07	1	163	Haast	Haast.163	1	Claire Kilner	09:27:00	10:03:00	2	50	2	0			1	M		0
2013-02-07	1	165	Haast	Haast.165	1	Claire Kilner	11:13:00	11:41:00	0	50	2	0			1	M		0
2013-02-07	1	192	Haast	Haast.192	1	Claire Kilner	13:16:00	13:43:00	0	120	2	0			1	M		0
2013-02-07	1	193	Haast	Haast.193	1	Claire Kilner	14:02:00	14:23:00	0	15	1	0			1	M		0
2013-02-07	1	196	Haast	Haast.196	1	Claire Kilner	14:42:00	15:03:00	0	25	1	0			1	M		0
2013-02-07	1	3	Haast	Haast.3	1	Antje Leseberg	13:00:00	13:20:00	0	40	1	0			1	M		0
2013-02-07	1	32	Haast	Haast.32	1	Dan Palmer	16:21:00	16:42:00	0	200	3	0			0	N		0
2013-02-07	1	34	Haast	Haast.34	1	Dan Palmer	15:38:00	15:58:00	0	> 250	4	0			0	N		0
2013-02-07	1	42	Haast	Haast.42	1	Dan Palmer	14:22:00	14:57:00	2	50	2	0			1	M		0
2013-02-07	1	62	Haast	Haast.62	1	Dan Palmer	10:25:00	11:00:00	4	50	2	0			1	M		0
2013-02-07	1	65	Haast	Haast.65	1	Dan Palmer	09:16:00	09:52:00	2	> 250	4	0			0	N		0
2013-02-07	1	80	Haast	Haast.80	1	Dan Palmer	11:31:00	11:56:00	0	50	2	0			1	M		0
2013-02-07	1	84	Haast	Haast.84	1	Antje Leseberg	11:38:00	12:00:00	1	70	2	0			1	M		0
2013-02-07	1	91	Haast	Haast.91	1	Antje Leseberg	11:00:00	11:16:00	0	> 250	4	0			0	N		0
2013-02-07	1	92	Haast	Haast.92	1	Antje Leseberg	09:48:00	10:18:00	1	> 250	4	0			0	N		0
2013-02-07	1	93	Haast	Haast.93	1	Antje Leseberg	09:05:00	09:29:00	2	> 250	4	0			0	N		0
2013-02-08	1	102	Haast	Haast.102	2	Claire Kilner	09:13:00	09:36:00	0	40	1	0			1	M		0
2013-02-08	1	12	Haast	Haast.12	2	Kerry Weston	08:22:00	08:54:00	1	> 250	4	0			1	M		0
2013-02-08	1	123	Haast	Haast.123	2	Claire Kilner	16:25:00	16:46:00	0	25	1	0			1	M		0
2013-02-08	1	125	Haast	Haast.125	2	Claire Kilner	13:58:00	14:19:00	0	200	3	0			1	M		0
2013-02-08	1	126	Haast	Haast.126	2	Dan Palmer	07:54:00	08:13:00	0	> 250	4	0			0	N		0
2013-02-08	1	130	Haast	Haast.130	2	Dan Palmer	08:27:00	08:50:00	0	> 250	4	0			0	N		0
2013-02-08	1	132	Haast	Haast.132	2	Claire Kilner	14:34:00	15:01:00	1	200	3	0			1	M		0
2013-02-08	1	133	Haast	Haast.133	2	Claire Kilner	11:35:00	12:05:00	0	>250	4	0			1	M		0
2013-02-08	1	134	Haast	Haast.134	2	Claire Kilner	10:17:00	10:41:00	0	>250	4	0			1	M		0
2013-02-08	1	15	Haast	Haast.15	2	Kerry Weston	09:16:00	09:50:00	2	> 250	4	0			1	M		0
2013-02-08	1	152	Haast	Haast.152	2	Claire Kilner	15:56:00	16:14:00	0	75	2	0			1	M		1
2013-02-08	1	162	Haast	Haast.162	2	Dan Palmer	12:10:00	12:33:00	0	50	2	0			1	M		0
2013-02-08	1	163	Haast	Haast.163	2	Dan Palmer	09:17:00	09:51:00	4	> 250	4	0			0	N		0
2013-02-08	1	165	Haast	Haast.165	2	Dan Palmer	12:50:00	13:14:00	0	50	2	0			1	M		0
2013-02-08	1	192	Haast	Haast.192	2	Dan Palmer	13:58:00	14:14:00	0	> 250	4	0			1	M		0
2013-02-08	1	193	Haast	Haast.193	2	Dan Palmer	15:01:00	15:18:00	0	> 250	4	0			1	M		0
2013-02-08	1	196	Haast	Haast.196	2	Dan Palmer	15:45:00	16:00:00	0	> 250	4	0			1	M		0
2013-02-08	1	3	Haast	Haast.3	2	Kerry Weston	10:19:00	10:48:00	0	> 250	4	2			0	N		0
2013-02-08	1	32	Haast	Haast.32	2	Antje Leseberg	08:28:00	08:48:00	0	> 250	4	0			1	M		0
2013-02-08	1	34	Haast	Haast.34	2	Antje Leseberg	08:58:00	09:17:00	0	> 250	4	0			1	M		0
2013-02-08	1	42	Haast	Haast.42	2	Antje Leseberg	10:02:00	10:35:00	3	> 250	4	0			1	M		0
2013-02-08	1	62	Haast	Haast.62	2	Antje Leseberg	13:32:00	14:16:00	4	30	1	0			1	M		0
2013-02-08	1	65	Haast	Haast.65	2	Antje Leseberg	11:37:00	12:11:00	1	30	1	0			1	M		0
2013-02-08	1	80	Haast	Haast.80	2	Antje Leseberg	15:09:00	15:30:00	0	100	2	0			1	M		0
2013-02-08	1	84	Haast	Haast.84	2	Kerry Weston	11:25:00	11:45:00	0	> 250	4	4			0	N		0
2013-02-08	1	91	Haast	Haast.91	2	Kerry Weston	11:55:00	12:14:00	0	50	2	0			1	M		0
2013-02-08	1	92	Haast	Haast.92	2	Kerry Weston	13:04:00	13:34:00	2	30	1	0			1	M		0
2013-02-08	1	93	Haast	Haast.93	2	Kerry Weston	13:50:00	14:09:00	0	70	2	0			1	M		0
2013-02-09	1	102	Haast	Haast.102	3	Dan Palmer	09:12:00	09:36:00	2	> 250	4	20			0	N		0
2013-02-09	1	12	Haast	Haast.12	3	Claire Kilner	16:17:00	16:49:00	3	50	2	0			1	M		0
2013-02-09	1	123	Haast	Haast.123	3	Dan Palmer	16:04:00	16:18:00	0	200	3	0			1	M		0
2013-02-09	1	125	Haast	Haast.125	3	Dan Palmer	14:10:00	14:29:00	1	50	2	0			1	M		0
2013-02-09	1	126	Haast	Haast.126	3	Antje Leseberg	08:42:00	08:57:00	0	>250	4	15			0	N		1
2013-02-09	1	130	Haast	Haast.130	3	Antje Leseberg	09:12:00	09:32:00	0	>250	4	20			0	N		0
2013-02-09	1	132	Haast	Haast.132	3	Dan Palmer	14:53:00	15:19:00	1	150	3	0			1	M		0
2013-02-09	1	133	Haast	Haast.133	3	Dan Palmer	12:31:00	12:58:00	1	> 250	4	0			0	N		0
2013-02-09	1	134	Haast	Haast.134	3	Dan Palmer	10:31:00	10:54:00	0	> 250	4	0			0	N		0
2013-02-09	1	15	Haast	Haast.15	3	Claire Kilner	15:29:00	15:58:00	0	25	1	0			1	M		0
2013-02-09	1	152	Haast	Haast.152	3	Dan Palmer	16:26:00	16:43:00	0	70	2	0			1	M		0
2013-02-09	1	162	Haast	Haast.162	3	Antje Leseberg	12:32:00	12:53:00	0	>250	4	10			0	N		0
2013-02-09	1	163	Haast	Haast.163	3	Antje Leseberg	10:28:00	11:00:00	0	>250	4	10			0	N		0
2013-02-09	1	165	Haast	Haast.165	3	Antje Leseberg	13:37:00	14:00:00	0	>250	4	8			0	N		0
2013-02-09	1	192	Haast	Haast.192	3	Antje Leseberg	15:45:00	16:07:00	0	40	1	0			1	M		0
2013-02-09	1	193	Haast	Haast.193	3	Antje Leseberg	15:10:00	15:30:00	0	>250	4	0			0	N		0
2013-02-09	1	196	Haast	Haast.196	3	Antje Leseberg	14:41:00	14:57:00	0	30	1	0			1	M		0
2013-02-09	1	3	Haast	Haast.3	3	Claire Kilner	14:31:00	14:53:00	0	50	2	0			1	M		0
2013-02-09	1	32	Haast	Haast.32	3	Kerry Weston	13:37:00	13:57:00	0	100	2	10			1	M		0
2013-02-09	1	34	Haast	Haast.34	3	Kerry Weston	12:58:00	13:18:00	0	> 250	4	19			0	N		0
2013-02-09	1	42	Haast	Haast.42	3	Kerry Weston	12:02:00	12:33:00	1	> 250	4	28			0	N		0
2013-02-09	1	62	Haast	Haast.62	3	Kerry Weston	09:45:00	10:25:00	2	> 250	4	30			0	N		0
2013-02-09	1	65	Haast	Haast.65	3	Kerry Weston	08:40:00	09:24:00	2	> 250	4	44			0	N		0
2013-02-09	1	80	Haast	Haast.80	3	Kerry Weston	10:40:00	11:02:00	1	> 250	4	0			0	N		0
2013-02-09	1	84	Haast	Haast.84	3	Claire Kilner	12:30:00	13:01:00	2	>250	4	10			0	N		0
2013-02-09	1	91	Haast	Haast.91	3	Claire Kilner	11:51:00	12:09:00	0	>250	4	5			2	D		0
2013-02-09	1	92	Haast	Haast.92	3	Claire Kilner	10:25:00	11:00:00	1	>250	4	10			0	N		0
2013-02-09	1	93	Haast	Haast.93	3	Claire Kilner	08:50:00	09:19:00	4	>250	4	2			0	N		0
2013-02-10	1	102	Haast	Haast.102	4	Antje Leseberg	09:26:00	09:50:00	1	>250	4	24			0	N		0
2013-02-10	1	12	Haast	Haast.12	4	Dan Palmer	08:57:00	09:25:00	0	>250	4	0			0	N		0
2013-02-10	1	123	Haast	Haast.123	4	Antje Leseberg	15:22:00	15:41:00	0	>250	4	19			0	N		0
2013-02-10	1	125	Haast	Haast.125	4	Antje Leseberg	12:50:00	13:17:00	2	>250	4	27			0	N		0
2013-02-10	1	126	Haast	Haast.126	4	Kerry Weston	16:46:00	17:05:00	0	100	2	0			0	N		0
2013-02-10	1	130	Haast	Haast.130	4	Kerry Weston	16:02:00	16:23:00	0	>250	4	0			0	N		0
2013-02-10	1	132	Haast	Haast.132	4	Antje Leseberg	13:26:00	13:50:00	1	>250	4	34			0	N		0
2013-02-10	1	133	Haast	Haast.133	4	Antje Leseberg	11:13:00	11:40:00	0	>250	4	12			0	N		0
2013-02-10	1	134	Haast	Haast.134	4	Antje Leseberg	10:20:00	10:45:00	1	>250	4	15			0	N		0
2013-02-10	1	15	Haast	Haast.15	4	Dan Palmer	10:19:00	10:45:00	0	>250	4	0			0	N		0
2013-02-10	1	152	Haast	Haast.152	4	Antje Leseberg	14:56:00	15:10:00	0	>250	4	14			0	N		1
2013-02-10	1	162	Haast	Haast.162	4	Kerry Weston	10:01:00	10:31:00	1	>250	4	0			0	N		0
2013-02-10	1	163	Haast	Haast.163	4	Kerry Weston	09:05:00	09:41:00	2	>250	4	20			0	N		0
2013-02-10	1	165	Haast	Haast.165	4	Kerry Weston	10:51:00	11:21:00	0	>250	4	25			0	N		0
2013-02-10	1	192	Haast	Haast.192	4	Kerry Weston	12:45:00	13:04:00	0	100	2	10			0	N		0
2013-02-10	1	193	Haast	Haast.193	4	Kerry Weston	13:15:00	13:34:00	0	>250	4	0			0	N		0
2013-02-10	1	196	Haast	Haast.196	4	Kerry Weston	13:43:00	14:00:00	0	>250	4	17			0	N		0
2013-02-10	1	3	Haast	Haast.3	4	Dan Palmer	11:41:00	12:01:00	0	>250	4	0			0	N		0
2013-02-10	1	32	Haast	Haast.32	4	Claire Kilner	14:55:00	15:22:00	0	>250	4	27			0	N		0
2013-02-10	1	34	Haast	Haast.34	4	Claire Kilner	14:32:00	14:50:00	0	>250	4	12			0	N		0
2013-02-10	1	42	Haast	Haast.42	4	Claire Kilner	13:48:00	14:12:00	0	>250	4	24			0	N		0
2013-02-10	1	62	Haast	Haast.62	4	Claire Kilner	10:57:00	11:24:00	1	>250	4	27			0	N		0
2013-02-10	1	65	Haast	Haast.65	4	Claire Kilner	09:25:00	10:06:00	1	>250	4	15			0	N		0
2013-02-10	1	80	Haast	Haast.80	4	Claire Kilner	11:49:00	12:18:00	0	>250	4	10			0	N		0
2013-02-10	1	84	Haast	Haast.84	4	Dan Palmer	12:36:00	13:01:00	0	>250	4	0			0	N		0
2013-02-10	1	91	Haast	Haast.91	4	Dan Palmer	13:34:00	13:49:00	0	>250	4	0			0	N		0
2013-02-10	1	92	Haast	Haast.92	4	Dan Palmer	14:45:00	15:17:00	2	>250	4	28			0	N		0
2013-02-10	1	93	Haast	Haast.93	4	Dan Palmer	15:24:00	15:43:00	0	>250	4	19			0	N		0
2013-02-12	1	102	Haast	Haast.102	5	Kerry Weston	09:13:00	09:31:00	0	20	1	0			1	M		0
2013-02-12	1	12	Haast	Haast.12	5	Antje Leseberg	14:15:00	14:43:00	0	80	2	0			1	M		0
2013-02-12	1	123	Haast	Haast.123	5	Kerry Weston	13:22:00	13:41:00	0	30	1	0			1	M		1
2013-02-12	1	125	Haast	Haast.125	5	Kerry Weston	12:05:00	12:25:00	1	>250	4	0			0	N		0
2013-02-12	1	126	Haast	Haast.126	5	Claire Kilner	08:47:00	09:08:00	0	150	3	0			0	N		1
2013-02-12	1	130	Haast	Haast.130	5	Claire Kilner	09:20:00	10:00:00	3	50	2	0			1	M		0
2013-02-12	1	132	Haast	Haast.132	5	Kerry Weston	12:38:00	12:52:00	1	>250	4	3			0	N		0
2013-02-12	1	133	Haast	Haast.133	5	Kerry Weston	10:26:00	10:46:00	0	>250	4	16			0	N		0
2013-02-12	1	134	Haast	Haast.134	5	Kerry Weston	09:46:00	10:16:00	2	>250	4	2			0	N		0
2013-02-12	1	15	Haast	Haast.15	5	Antje Leseberg	13:32:00	13:56:00	1	40	1	0			1	M		0
2013-02-12	1	152	Haast	Haast.152	5	Kerry Weston	13:46:00	14:00:00	0	30	1	0			1	M		1
2013-02-12	1	162	Haast	Haast.162	5	Claire Kilner	11:42:00	12:08:00	0	50	2	0			1	M		0
2013-02-12	1	163	Haast	Haast.163	5	Claire Kilner	10:38:00	11:14:00	4	25	1	0			1	M		0
2013-02-12	1	165	Haast	Haast.165	5	Claire Kilner	12:40:00	13:07:00	0	50	2	0			1	M		0
2013-02-12	1	192	Haast	Haast.192	5	Claire Kilner	13:33:00	13:54:00	0	75	2	0			1	M		0
2013-02-12	1	193	Haast	Haast.193	5	Claire Kilner	14:14:00	14:35:00	0	150	3	0			1	M		0
2013-02-12	1	196	Haast	Haast.196	5	Claire Kilner	14:55:00	15:15:00	0	200	3	0			1	M		0
2013-02-12	1	3	Haast	Haast.3	5	Antje Leseberg	12:26:00	12:46:00	0	80	2	0			1	M		0
2013-02-12	1	32	Haast	Haast.32	5	Dan Palmer	08:32:00	08:56:00	0	>250	4	0			1	M		0
2013-02-12	1	34	Haast	Haast.34	5	Dan Palmer	09:43:00	09:59:00	0	>250	4	0			1	M		0
2013-02-12	1	42	Haast	Haast.42	5	Dan Palmer	10:08:00	10:32:00	1	>250	4	0			0	N		0
2013-02-12	1	62	Haast	Haast.62	5	Dan Palmer	11:30:00	11:55:00	0	50	2	0			1	M		1
2013-02-12	1	65	Haast	Haast.65	5	Dan Palmer	14:28:00	14:52:00	0	50	2	0			1	M		0
2013-02-12	1	80	Haast	Haast.80	5	Dan Palmer	12:55:00	13:19:00	0	>250	4	0			0	N		0
2013-02-12	1	84	Haast	Haast.84	5	Antje Leseberg	11:08:00	11:28:00	0	>250	4	0			0	N		0
2013-02-12	1	91	Haast	Haast.91	5	Antje Leseberg	10:30:00	10:48:00	0	>250	4	0			0	N		0
2013-02-12	1	92	Haast	Haast.92	5	Antje Leseberg	09:21:00	09:45:00	0	40	1	0			1	M		0
2013-02-12	1	93	Haast	Haast.93	5	Antje Leseberg	08:46:00	09:05:00	0	40	1	0			1	M		0
2013-02-13	1	102	Haast	Haast.102	6	Claire Kilner	09:22:00	09:49:00	0	>250	4	0			0	N		0
2013-02-13	1	12	Haast	Haast.12	6	Kerry Weston	09:20:00	09:58:00	3	>250	4	38			0	N		0
2013-02-13	1	123	Haast	Haast.123	6	Claire Kilner	15:16:00	15:35:00	0	>250	4	0			0	N		1
2013-02-13	1	125	Haast	Haast.125	6	Claire Kilner	13:21:00	13:44:00	0	>250	4	0			0	N		0
2013-02-13	1	126	Haast	Haast.126	6	Dan Palmer	08:51:00	09:06:00	0	>250	4	0			0	N		0
2013-02-13	1	130	Haast	Haast.130	6	Dan Palmer	09:32:00	09:52:00	0	>250	4	0			0	N		0
2013-02-13	1	132	Haast	Haast.132	6	Claire Kilner	14:05:00	14:28:00	0	>250	4	0			0	N		0
2013-02-13	1	133	Haast	Haast.133	6	Claire Kilner	11:48:00	12:17:00	0	>250	4	0			0	N		0
2013-02-13	1	134	Haast	Haast.134	6	Claire Kilner	11:02:00	11:34:00	2	>250	4	0			0	N		0
2013-02-13	1	15	Haast	Haast.15	6	Kerry Weston	10:23:00	10:43:00	0	>250	4	10			0	N		0
2013-02-13	1	152	Haast	Haast.152	6	Claire Kilner	15:51:00	16:12:00	0	>250	4	0			0	N		1
2013-02-13	1	162	Haast	Haast.162	6	Dan Palmer	11:50:00	12:15:00	0	>250	4	0			0	N		0
2013-02-13	1	192	Haast	Haast.192	6	Dan Palmer	14:14:00	14:32:00	0	>250	4	0			0	N		0
2013-02-13	1	193	Haast	Haast.193	6	Dan Palmer	14:58:00	15:15:00	0	>250	4	0			0	N		0
2013-02-13	1	3	Haast	Haast.3	6	Kerry Weston	11:03:00	11:28:00	1	100	2	0			0	N		0
2013-02-13	1	32	Haast	Haast.32	6	Antje Leseberg	15:32:00	15:52:00	1	>250	4	0			0	N		0
2013-02-13	1	34	Haast	Haast.34	6	Antje Leseberg	15:13:00	15:25:00	0	>250	4	0			0	N		0
2013-02-13	1	42	Haast	Haast.42	6	Antje Leseberg	14:30:00	14:50:00	1	>250	4	10			0	N		0
2013-02-13	1	62	Haast	Haast.62	6	Antje Leseberg	10:34:00	11:10:00	2	>250	4	10			0	N		0
2013-02-13	1	65	Haast	Haast.65	6	Antje Leseberg	13:25:00	14:05:00	0	>250	4	10			0	N		0
2013-02-13	1	80	Haast	Haast.80	6	Antje Leseberg	11:37:00	11:55:00	0	>250	4	5			0	N		0
2013-02-13	1	84	Haast	Haast.84	6	Kerry Weston	11:52:00	12:27:00	2	>250	4	0			0	N		0
2013-02-13	1	91	Haast	Haast.91	6	Kerry Weston	12:43:00	13:02:00	0	>250	4	19			0	N		0
2013-02-13	1	92	Haast	Haast.92	6	Kerry Weston	13:23:00	13:46:00	2	>250	4	6			0	N		0
2013-02-13	1	93	Haast	Haast.93	6	Kerry Weston	13:50:00	14:06:00	1	>250	4	10			0	N		0
2013-02-18	1	1	Homer-Gertrude	Homer-Gertrude.1	1	Antje Leseberg	12:00:00	12:20:00	0	>250	4	20			0	N		0
2013-02-18	1	10	Homer-Gertrude	Homer-Gertrude.10	1	Dan Palmer	11.34	11.57	0	>250	4	23			0	N		0
2013-02-18	1	11	Homer-Gertrude	Homer-Gertrude.11	1	Dan Palmer	12.33	12.54	0	>250	4	21			0	N		0
2013-02-18	1	12	Homer-Gertrude	Homer-Gertrude.12	1	Dan Palmer	13.53	14.19	1	>250	4	26			0	N		0
2013-02-18	1	13	Homer-Gertrude	Homer-Gertrude.13	1	Dan Palmer	15.26	15.46	2	>250	4	20			0	N		1	Traffic/Heli noise
2013-02-18	1	2	Homer-Gertrude	Homer-Gertrude.2	1	Antje Leseberg	13:09:00	13:30:00	1	>250	4	21			0	N		0
2013-02-18	1	3	Homer-Gertrude	Homer-Gertrude.3	1	Antje Leseberg	13:46:00	14:05:00	0	>250	4	19			0	N		0
2013-02-18	1	4	Homer-Gertrude	Homer-Gertrude.4	1	Antje Leseberg	14:37:00	14:58:00	1	>250	4	21			0	N		0
2013-02-18	1	5	Homer-Gertrude	Homer-Gertrude.5	1	Antje Leseberg	15:12:00	15:30:00	0	>250	4	18			0	N		0
2013-02-18	1	8	Homer-Gertrude	Homer-Gertrude.8	1	Antje Leseberg	16:27:00	16:50:00	0	>250	4	23			0	N		0
2013-02-19	1	1	Homer-Gertrude	Homer-Gertrude.1	2	Dan Palmer	11:20:00	11:47:00	1	200	3	17			0	N		1	Stream
2013-02-19	1	10	Homer-Gertrude	Homer-Gertrude.10	2	Dan Palmer	15:53:00	16:13:00	0	>250	4	0			0	N		0
2013-02-19	1	11	Homer-Gertrude	Homer-Gertrude.11	2	Dan Palmer	16:22:00	16:45:00	0	>250	4	0			0	N		0
2013-02-19	1	12	Homer-Gertrude	Homer-Gertrude.12	2	Antje Leseberg	15:42:00	16:10:00	1	>250	4	28			0	N		0
2013-02-19	1	13	Homer-Gertrude	Homer-Gertrude.13	2	Antje Leseberg	14:36:00	14:51:00	0	>250	4	15			0	N		2	helicopter
2013-02-19	1	14	Homer-Gertrude	Homer-Gertrude.14	2	Antje Leseberg	13:53:00	14:17:00	2	>250	4	24			0	N		0
2013-02-19	1	15	Homer-Gertrude	Homer-Gertrude.15	2	Antje Leseberg	12:56:00	13:23:00	0	>250	4	27			0	N		0
2013-02-19	1	16	Homer-Gertrude	Homer-Gertrude.16	2	Antje Leseberg	11:23:00	11:53:00	2	>250	4	25			0	N		0
2013-02-19	1	17	Homer-Gertrude	Homer-Gertrude.17	2	Antje Leseberg	10:08:00	10:35:00	0	80	2	20			0	M		1
2013-02-19	1	2	Homer-Gertrude	Homer-Gertrude.2	2	Dan Palmer	10:30:00	10:54:00	0	200	3	0			0	N		1	Stream
2013-02-19	1	3	Homer-Gertrude	Homer-Gertrude.3	2	Dan Palmer	09:54:00	10:17:00	0	>250	4	0			0	N		0
2013-02-19	1	4	Homer-Gertrude	Homer-Gertrude.4	2	Dan Palmer	13:03:00	13:25:00	0	>250	4	22			0	N		0
2013-02-19	1	5	Homer-Gertrude	Homer-Gertrude.5	2	Dan Palmer	13:56:00	14:16:00	0	>250	4	20			0	N		0
2013-02-19	1	8	Homer-Gertrude	Homer-Gertrude.8	2	Dan Palmer	14:52:00	15:13:00	0	>250	4	21			0	N		0
2013-02-20	1	1	Homer-Gertrude	Homer-Gertrude.1	3	Antje Leseberg	13:11:00	13:36:00	0	>250	4	0			0	N		1	wind
2013-02-20	1	10	Homer-Gertrude	Homer-Gertrude.10	3	Antje Leseberg	15:37:00	15:59:00	0	>250	4	11			0	N		0
2013-02-20	1	11	Homer-Gertrude	Homer-Gertrude.11	3	Dan Palmer	15:31:00	15:51:00	0	>250	4	0			0	N		0
2013-02-20	1	12	Homer-Gertrude	Homer-Gertrude.12	3	Dan Palmer	14:21:00	14:44:00	1	>250	4	0			0	N		0
2013-02-20	1	13	Homer-Gertrude	Homer-Gertrude.13	3	Dan Palmer	13:16:00	13:35:00	1	>250	4	0			0	N		0
2013-02-20	1	14	Homer-Gertrude	Homer-Gertrude.14	3	Dan Palmer	12:33:00	12:55:00	1	>250	4	0			0	N		0
2013-02-20	1	15	Homer-Gertrude	Homer-Gertrude.15	3	Dan Palmer	11:37:00	12:02:00	0	>250	4	0			0	N		0
2013-02-20	1	16	Homer-Gertrude	Homer-Gertrude.16	3	Dan Palmer	10:36:00	11:02:00	0	>250	4	0			0	N		0
2013-02-20	1	17	Homer-Gertrude	Homer-Gertrude.17	3	Dan Palmer	09:50:00	10:15:00	0	>250	4	0			0	N		1	wind
2013-02-20	1	2	Homer-Gertrude	Homer-Gertrude.2	3	Antje Leseberg	12:31:00	12:49:00	0	>250	4	0			0	N		1	wind
2013-02-20	1	3	Homer-Gertrude	Homer-Gertrude.3	3	Antje Leseberg	11:42:00	12:05:00	2	>250	4	0			0	N		1	wind
2013-02-20	1	4	Homer-Gertrude	Homer-Gertrude.4	3	Antje Leseberg	11:05:00	11:25:00	0	>250	4	0			0	N		0
2013-02-20	1	5	Homer-Gertrude	Homer-Gertrude.5	3	Antje Leseberg	10:26:00	10:42:00	0	>250	4	0			0	N		0
2013-02-20	1	8	Homer-Gertrude	Homer-Gertrude.8	3	Antje Leseberg	09:31:00	09:54:00	0	>250	4	0			0	N		0
2013-02-21	1	1	Homer-Gertrude	Homer-Gertrude.1	4	Dan Palmer	11:22:00	11:43:00	1	>250	4	0			0	N		1	Stream
2013-02-21	1	10	Homer-Gertrude	Homer-Gertrude.10	4	Dan Palmer	15:30:00	15:50:00	0	>250	4	20			0	N		0
2013-02-21	1	11	Homer-Gertrude	Homer-Gertrude.11	4	Dan Palmer	16:00:00	16:20:00	0	>250	4	20			0	N		0
2013-02-21	1	12	Homer-Gertrude	Homer-Gertrude.12	4	Kerry Weston	15:23:00	15:58:00	2	>250	4	35			0	N		0
2013-02-21	1	13	Homer-Gertrude	Homer-Gertrude.13	4	Kerry Weston	14:16:00	14:36:00	0	>250	4	20			0	N		0
2013-02-21	1	14	Homer-Gertrude	Homer-Gertrude.14	4	Kerry Weston	13:27:00	13:45:00	0	>250	4	17			0	N		0
2013-02-21	1	15	Homer-Gertrude	Homer-Gertrude.15	4	Kerry Weston	12:47:00	13:12:00	0	>250	4	25			0	N		0
2013-02-21	1	16	Homer-Gertrude	Homer-Gertrude.16	4	Kerry Weston	11:49:00	12:15:00	0	>250	4	26			0	N		0
2013-02-21	1	17	Homer-Gertrude	Homer-Gertrude.17	4	Kerry Weston	10:42:00	11:27:00	4	>250	4	10			0	N		0
2013-02-21	1	2	Homer-Gertrude	Homer-Gertrude.2	4	Dan Palmer	10:45:00	11:05:00	0	>250	4	0			0	M		0
2013-02-21	1	3	Homer-Gertrude	Homer-Gertrude.3	4	Dan Palmer	12:33:00	12:53:00	2	>250	4	5			0	N		0
2013-02-21	1	4	Homer-Gertrude	Homer-Gertrude.4	4	Dan Palmer	13:28:00	13:47:00	0	>250	4	13			0	N		0
2013-02-21	1	5	Homer-Gertrude	Homer-Gertrude.5	4	Dan Palmer	14:13:00	14:30:00	0	>250	4	17			0	N		0
2013-02-21	1	8	Homer-Gertrude	Homer-Gertrude.8	4	Dan Palmer	09:48:00	10:11:00	0	>250	4	0			0	M		0
2013-02-22	1	1	Homer-Gertrude	Homer-Gertrude.1	5	Kerry Weston	10:29:00	10:53:00	3	>250	4	0			0	N		0
2013-02-22	1	10	Homer-Gertrude	Homer-Gertrude.10	5	Kerry Weston	15:35:00	15:55:00	0	>250	4	20			0	N		0
2013-02-22	1	11	Homer-Gertrude	Homer-Gertrude.11	5	Antje Leseberg	15:31:00	16:05:00	0	>250	4	34			0	N		0
2013-02-22	1	12	Homer-Gertrude	Homer-Gertrude.12	5	Antje Leseberg	14:59:00	15:26:00	0	>250	4	27			0	N		0
2013-02-22	1	13	Homer-Gertrude	Homer-Gertrude.13	5	Antje Leseberg	14:03:00	14:25:00	0	>250	4	22			0	N		0
2013-02-22	1	14	Homer-Gertrude	Homer-Gertrude.14	5	Antje Leseberg	13:00:00	13:20:00	0	>250	4	20			0	N		0
2013-02-22	1	15	Homer-Gertrude	Homer-Gertrude.15	5	Antje Leseberg	11:56:00	12:26:00	1	>250	4	30			0	N		0
2013-02-22	1	16	Homer-Gertrude	Homer-Gertrude.16	5	Antje Leseberg	10:55:00	11:25:00	1	>250	4	30			0	N		0
2013-02-22	1	17	Homer-Gertrude	Homer-Gertrude.17	5	Antje Leseberg	09:54:00	10:24:00	1	>250	4	20			0	N		1
2013-02-22	1	2	Homer-Gertrude	Homer-Gertrude.2	5	Kerry Weston	11:11:00	11:34:00	0	>250	4	23			0	N		0
2013-02-22	1	3	Homer-Gertrude	Homer-Gertrude.3	5	Kerry Weston	11:49:00	12:08:00	0	>250	4	19			0	N		0
2013-02-22	1	4	Homer-Gertrude	Homer-Gertrude.4	5	Kerry Weston	12:49:00	13:08:00	0	>250	4	19			0	N		0
2013-02-22	1	5	Homer-Gertrude	Homer-Gertrude.5	5	Kerry Weston	13:26:00	13:42:00	0	>250	4	16			0	N		0
2013-02-22	1	8	Homer-Gertrude	Homer-Gertrude.8	5	Kerry Weston	14:14:00	14:36:00	0	>250	4	22			0	N		0
2013-02-23	1	1	Homer-Gertrude	Homer-Gertrude.1	6	Kerry Weston	13:22:00	13:42:00	1	>250	4	20			0	N		0
2013-02-23	1	10	Homer-Gertrude	Homer-Gertrude.10	6	Antje Leseberg	13:16:00	13:37:00	0	>250	4	21			0	N		0
2013-02-23	1	11	Homer-Gertrude	Homer-Gertrude.11	6	Antje Leseberg	13:57:00	14:17:00	0	>250	4	20			0	N		0
2013-02-23	1	12	Homer-Gertrude	Homer-Gertrude.12	6	Dan Palmer	13:57:00	14:17:00	0	>250	4	20			0	N		0
2013-02-23	1	13	Homer-Gertrude	Homer-Gertrude.13	6	Dan Palmer	13:06:00	13:23:00	0	>250	4	15			0	N		0
2013-02-23	1	14	Homer-Gertrude	Homer-Gertrude.14	6	Dan Palmer	09:18:00	09:40:00	1	>250	4	22			0	N		0
2013-02-23	1	15	Homer-Gertrude	Homer-Gertrude.15	6	Dan Palmer	09:53:00	10:15:00	0	>250	4	20			0	N		0
2013-02-23	1	16	Homer-Gertrude	Homer-Gertrude.16	6	Dan Palmer	10:34:00	10:58:00	1	>250	4	24			0	N		0
2013-02-23	1	17	Homer-Gertrude	Homer-Gertrude.17	6	Dan Palmer	11:42:00	12:08:00	1	>250	4	26			0	N		0
2013-02-23	1	2	Homer-Gertrude	Homer-Gertrude.2	6	Kerry Weston	14:23:00	15:00:00	0	>250	4	37			0	N		0
2013-02-23	1	3	Homer-Gertrude	Homer-Gertrude.3	6	Kerry Weston	15:11:00	15:32:00	1	>250	4	21			0	N		0
2013-02-23	1	4	Homer-Gertrude	Homer-Gertrude.4	6	Kerry Weston	15:54:00	16:14:00	0	>250	4	20			0	N		0
2013-02-23	1	5	Homer-Gertrude	Homer-Gertrude.5	6	Antje Leseberg	11:53:00	12:10:00	0	>250	4	17			0	N		0
2013-02-23	1	8	Homer-Gertrude	Homer-Gertrude.8	6	Antje Leseberg	09:47:00	10:04:00	0	>250	4	12			0	N		0
2013-04-10	2	102	Haast	Haast.102	1	Antje Leseberg	10.32	10.54	0	>250	4	0	Approx 9 to12	2	0	N	1	0
2013-04-10	2	12	Haast	Haast.12	1	E.Richardson	15.4	16.03	1	100	2	0	Approx 9 to12	2	0	N	1	1
2013-04-10	2	123	Haast	Haast.123	1	Antje Leseberg	15.44	15.58	0	80	2	0	Approx 9 to12	2	1	M	1	0
2013-04-10	2	125	Haast	Haast.125	1	Antje Leseberg	14	14.2	1	>250	4	0	Approx 9 to12	2	0	N	1	0
2013-04-10	2	126	Haast	Haast.126	1	Dan Palmer	10	10.12	0	>250	4	0	Approx 9 to12	2	0	N	1	0
2013-04-10	2	130	Haast	Haast.130	1	Dan Palmer	10.21	10.38	0	>250	4	0	Approx 9 to12	2	0	N	1	0
2013-04-10	2	132	Haast	Haast.132	1	Antje Leseberg	14.4	14.58	0	>250	4	0	Approx 9 to12	2	0	N	1	0
2013-04-10	2	133	Haast	Haast.133	1	Antje Leseberg	12.06	12.35	1	>250	4	0	Approx 9 to12	2	1	M	1	0
2013-04-10	2	134	Haast	Haast.134	1	Antje Leseberg	11.2	11.42	0	>250	4	5	Approx 9 to12	2	0	N	1	0
2013-04-10	2	15	Haast	Haast.15	1	E.Richardson	14.57	15.19	0	100	2	0	Approx 9 to12	2	0	N	1	0
2013-04-10	2	152	Haast	Haast.152	1	Antje Leseberg	16.11	16.26	0	200	3	0	Approx 9 to12	2	1	M	1	1
2013-04-10	2	162	Haast	Haast.162	1	Dan Palmer	12.45	13.04	1	60	2	0	Approx 9 to12	2	1	M	1	0
2013-04-10	2	163	Haast	Haast.163	1	Dan Palmer	10.59	11.21	0	100	2	0	Approx 9 to12	2	1	M	1	0
2013-04-10	2	165	Haast	Haast.165	1	Dan Palmer	13.26	13.47	0	>250	4	0	Approx 9 to12	2	0	N	1	0
2013-04-10	2	192	Haast	Haast.192	1	Dan Palmer	14.18	14.35	0	>250	4	7	Approx 9 to12	2	0	N	1	0
2013-04-10	2	193	Haast	Haast.193	1	Dan Palmer	14.57	15.12	0	>250	4	0	Approx 9 to12	2	0	N	1	0
2013-04-10	2	196	Haast	Haast.196	1	Dan Palmer	15.2	15.3	0	>250	4	0	Approx 9 to12	2	0	N	1	0
2013-04-10	2	3	Haast	Haast.3	1	E.Richardson	13.38	13.58	0	>250	4	0	Approx 9 to12	2	0	N	1	1
2013-04-10	2	32	Haast	Haast.32	1	Jason van de Wetering	15.3	15.54	0	150	3	0	Approx 9 to12	2	1	M	1	0
2013-04-10	2	34	Haast	Haast.34	1	Jason van de Wetering	14.3	14.44	0	>250	4	0	Approx 9 to12	2	0	N	1	0
2013-04-10	2	42	Haast	Haast.42	1	Jason van de Wetering	14	14.2	0	>250	4	0	Approx 9 to12	2	0	N	1	0
2013-04-10	2	62	Haast	Haast.62	1	Jason van de Wetering	12.4	12.58	0	150	3	0	Approx 9 to12	2	1	M	1	0
2013-04-10	2	65	Haast	Haast.65	1	Jason van de Wetering	10.4	11.03	1	50	2	0	Approx 9 to12	2	1	M	1	0
2013-04-10	2	80	Haast	Haast.80	1	Jason van de Wetering	12.04	12.22	1	>250	4	0	Approx 9 to12	2	0	N	1	0
2013-04-10	2	84	Haast	Haast.84	1	E.Richardson	12.47	13.07	0	>250	4	0	Approx 9 to12	2	0	N	1	1
2013-04-10	2	91	Haast	Haast.91	1	E.Richardson	11.43	12	0	>250	4	0	Approx 9 to12	2	0	N	1	1
2013-04-10	2	92	Haast	Haast.92	1	E.Richardson	10.35	11.07	0	>250	4	0	Approx 9 to12	2	0	N	1	0
2013-04-10	2	93	Haast	Haast.93	1	E.Richardson	9.55	10.15	0	>250	4	0	Approx 9 to12	2	0	N	1	0
2013-04-12	2	102	Haast	Haast.102	2	Dan Palmer	9.04	9.22	0	>250	4	10	Approx 9 to12	2	0	N	0	0
2013-04-12	2	12	Haast	Haast.12	2	Jason van de Wetering	14.44	15.15	2	40	1	0	Approx 9 to12	2	1	M	0	0
2013-04-12	2	123	Haast	Haast.123	2	Dan Palmer	14.06	14.2	0	150	3	0	Approx 9 to12	2	1	M	0	0
2013-04-12	2	125	Haast	Haast.125	2	Dan Palmer	12.25	12.38	0	>250	4	0	Approx 9 to12	2	0	N	0	0
2013-04-12	2	130	Haast	Haast.130	2	Antje Leseberg	8.56	9.17	0	>250	4	7	Approx 9 to12	2	0	N	0	0
2013-04-12	2	132	Haast	Haast.132	2	Dan Palmer	13.18	13.35	0	>250	4	0	Approx 9 to12	2	0	N	0	0
2013-04-12	2	133	Haast	Haast.133	2	Dan Palmer	10.52	11.13	0	>250	4	0	Approx 9 to12	2	0	N	0	0
2013-04-12	2	134	Haast	Haast.134	2	Dan Palmer	9.47	10.06	0	>250	4	0	Approx 9 to12	2	0	N	0	0
2013-04-12	2	15	Haast	Haast.15	2	Jason van de Wetering	14.12	14.37	2	70	2	0	Approx 9 to12	2	1	M	0	0
2013-04-12	2	15	Haast	Haast.15	3	E.Richardson	16.48	17.03	0	200	3	0	Approx 9 to12	2	0	N	0	0
2013-04-12	2	152	Haast	Haast.152	2	Dan Palmer	14.28	14.42	0	>250	4	0	Approx 9 to12	2	0	N	0	1	Noise from stream
2013-04-12	2	162	Haast	Haast.162	2	Antje Leseberg	12.22	12.45	0	80	2	0	Approx 9 to12	2	1	M	0	0
2013-04-12	2	163	Haast	Haast.163	2	Antje Leseberg	10.15	10.46	0	>250	4	15	Approx 9 to12	2	0	N	0	0
2013-04-12	2	165	Haast	Haast.165	2	Antje Leseberg	13	13.29	0	100	2	0	Approx 9 to12	2	1	M	0	0
2013-04-12	2	192	Haast	Haast.192	2	Antje Leseberg	13.56	14.19	0	80	2	0	Approx 9 to12	2	1	M	0	0
2013-04-12	2	196	Haast	Haast.196	2	Antje Leseberg	14.41	14.58	0	80	2	0	Approx 9 to12	2	1	M	0	0
2013-04-12	2	3	Haast	Haast.3	3	E.Richardson	17.45	18.09	2	>200	4	0	Approx 9 to12	2	0	N	0	0
2013-04-12	2	32	Haast	Haast.32	2	E.Richardson	8.32	8.53	0	>250	4	10	Approx 9 to12	2	0	N	0	0
2013-04-12	2	32	Haast	Haast.32	3	Dan Palmer	17.33	17.48	0	>250	4	0	Approx 9 to12	2	0	N	0	0
2013-04-12	2	34	Haast	Haast.34	2	E.Richardson	9.17	9.4	0	>250	4	23	Approx 9 to12	2	0	N	0	0
2013-04-12	2	34	Haast	Haast.34	3	Jason van de Wetering	15.22	15.32	0	150	3	0	Approx 9 to12	2	1	M	0	1
2013-04-12	2	42	Haast	Haast.42	2	E.Richardson	10.08	10.4	0	>250	4	32	Approx 9 to12	2	0	N	0	0
2013-04-12	2	42	Haast	Haast.42	3	Jason van de Wetering	15.38	15.56	0	200	3	0	Approx 9 to12	2	1	M	0	1
2013-04-12	2	62	Haast	Haast.62	2	E.Richardson	13.03	13.24	0	100	2	0	Approx 9 to12	2	0	N	0	1
2013-04-12	2	62	Haast	Haast.62	3	Jason van de Wetering	16.15	16.36	0	80	2	11	Approx 9 to12	2	1	M	0	0
2013-04-12	2	65	Haast	Haast.65	2	E.Richardson	11.23	12	0	>250	4	10	Approx 9 to12	2	0	N	0	0
2013-04-12	2	65	Haast	Haast.65	3	Jason van de Wetering	17.58	18.24	2	40	1	0	Approx 9 to12	2	1	M	0	0
2013-04-12	2	80	Haast	Haast.80	2	E.Richardson	13.44	14.03	0	100	2	0	Approx 9 to12	2	0	N	0	0
2013-04-12	2	80	Haast	Haast.80	3	Jason van de Wetering	16.55	17.15	1	100	2	0	Approx 9 to12	2	1	M	0	0
2013-04-12	2	84	Haast	Haast.84	2	Jason van de Wetering	11.41	11.58	0	>250	4	17	Approx 9 to12	2	0	N	0	0
2013-04-12	2	84	Haast	Haast.84	3	Dan Palmer	16.2	16.39	0	>250	4	19	Approx 9 to12	2	0	N	0	0
2013-04-12	2	91	Haast	Haast.91	2	Jason van de Wetering	11.12	11.31	0	>250	4	19	Approx 9 to12	2	0	N	0	0
2013-04-12	2	91	Haast	Haast.91	3	Dan Palmer	15.28	15.48	0	>250	4	0	Approx 9 to12	2	0	N	0	0
2013-04-12	2	92	Haast	Haast.92	2	Jason van de Wetering	9.57	10.24	0	>250	4	20	Approx 9 to12	2	0	N	0	0
2013-04-12	2	92	Haast	Haast.92	3	Antje Leseberg	17.27	17.5	0	100	2	0	Approx 9 to12	2	1	M	0	0
2013-04-12	2	93	Haast	Haast.93	2	Jason van de Wetering	9.25	9.44	0	>250	4	0	Approx 9 to12	2	0	N	0	0
2013-04-12	2	93	Haast	Haast.93	3	Antje Leseberg	18.18	18.28	0	>250	4	0	Approx 9 to12	2	0	N	0	0
2013-04-13	2	102	Haast	Haast.102	4	E.Richardson	9.08	9.34	1	200	3	0	Approx 9 to12	2	1	M	1	0
2013-04-13	2	12	Haast	Haast.12	4	Antje Leseberg	13.07	13.27	0	50	2	0	Approx 9 to12	2	3	R	1	0
2013-04-13	2	123	Haast	Haast.123	4	E.Richardson	13.59	14.2	0	100	2	0	Approx 9 to12	2	1	M	1	0
2013-04-13	2	125	Haast	Haast.125	4	E.Richardson	12.22	12.34	0	200	3	0	Approx 9 to12	2	2	R	1	1
2013-04-13	2	126	Haast	Haast.126	4	Jason van de Wetering	9.45	10	0	100	2	0	Approx 9 to12	2	1	M	1	0
2013-04-13	2	130	Haast	Haast.130	4	Jason van de Wetering	10.06	10.24	0	200	3	0	Approx 9 to12	2	2	R	1	0
2013-04-13	2	132	Haast	Haast.132	4	E.Richardson	13	13.22	0	200	3	0	Approx 9 to12	2	2	R	1	1
2013-04-13	2	133	Haast	Haast.133	4	E.Richardson	11.04	11.37	1	100	2	0	Approx 9 to12	2	1	M	1	0
2013-04-13	2	134	Haast	Haast.134	4	E.Richardson	10.05	10.26	0	100	2	0	Approx 9 to12	2	1	M	1	0
2013-04-13	2	15	Haast	Haast.15	4	Antje Leseberg	12.28	12.48	0	50	2	0	Approx 9 to12	2	2	R	1	0
2013-04-13	2	163	Haast	Haast.163	4	Jason van de Wetering	10.44	11.26	2	100	2	0	Approx 9 to12	2	1	M	1	1
2013-04-13	2	165	Haast	Haast.165	4	Jason van de Wetering	12.43	13	0	60	2	0	Approx 9 to12	2	3	R	1	0
2013-04-13	2	192	Haast	Haast.192	4	Jason van de Wetering	13.12	13.27	0	50	2	0	Approx 9 to12	2	3	R	1	0
2013-04-13	2	193	Haast	Haast.193	4	Jason van de Wetering	13.35	13.49	0	40	1	0	Approx 9 to12	2	1	M	1	0
2013-04-13	2	3	Haast	Haast.3	4	Antje Leseberg	11.18	11.41	2	80	2	0	Approx 9 to12	2	2	R	1	0
2013-04-13	2	32	Haast	Haast.32	4	Dan Palmer	8.28	8.48	1	>250	4	0	Approx 9 to12	2	1	M	1	0
2013-04-13	2	34	Haast	Haast.34	4	Dan Palmer	9.21	9.34	0	>250	4	0	Approx 9 to12	2	1	M	1	0
2013-04-13	2	42	Haast	Haast.42	4	Dan Palmer	9.42	10.04	0	>250	4	0	Approx 9 to12	2	1	M	1	0
2013-04-13	2	62	Haast	Haast.62	4	Dan Palmer	10.28	10.51	2	150	3	0	Approx 9 to12	2	2	R	1	0
2013-04-13	2	65	Haast	Haast.65	4	Dan Palmer	12.56	13.17	0	60	2	0	Approx 9 to12	2	3	R	1	0
2013-04-13	2	84	Haast	Haast.84	4	Antje Leseberg	10.35	10.52	0	100	2	0	Approx 9 to12	2	2	R	1	0
2013-04-13	2	91	Haast	Haast.91	4	Antje Leseberg	10.15	10.26	0	150	3	0	Approx 9 to12	2	2	R	1	0
2013-04-13	2	92	Haast	Haast.92	4	Antje Leseberg	9.24	9.49	0	100	2	0	Approx 9 to12	2	1	M	1	0
2013-04-13	2	93	Haast	Haast.93	4	Antje Leseberg	8.43	9	0	>250	4	0	Approx 9 to12	2	0	N	1	0
2013-04-14	2	102	Haast	Haast.102	3	Jason van de Wetering	9.35	9.52	0	80	2	0	Approx 9 to12	2	1	M	1	0
2013-04-14	2	123	Haast	Haast.123	3	Antje Leseberg	08:58:00	09:12:00	0	50m	2	0	Approx 9 to12	2	2	R	1	0
2013-04-14	2	125	Haast	Haast.125	3	Antje Leseberg	10:41:00	10:59:00	0	> 250m	4	1	Approx 9 to12	2	0	N	1	0
2013-04-14	2	126	Haast	Haast.126	3	Dan Palmer	8.52	9.06	0	200	3	0	Approx 9 to12	2	1	M	1	0
2013-04-14	2	130	Haast	Haast.130	3	Dan Palmer	9.16	9.32	0	150	3	0	Approx 9 to12	2	1	M	1	0
2013-04-14	2	132	Haast	Haast.132	3	Antje Leseberg	12:08:00	12:28:00	0	50m	2	0	Approx 9 to12	2	1	M	1	1
2013-04-14	2	133	Haast	Haast.133	3	Jason van de Wetering	10.28	10.48	0	>250	4	3	Approx 9 to12	2	0	N	1	0
2013-04-14	2	134	Haast	Haast.134	3	Jason van de Wetering	10.04	10.22	0	80	2	0	Approx 9 to12	2	1	M	1	0
2013-04-14	2	152	Haast	Haast.152	3	Antje Leseberg	09:26:00	09:41:00	0	70m	2	0	Approx 9 to12	2	1	M	1	1
2013-04-14	2	162	Haast	Haast.162	3	Dan Palmer	10.3	10.54	1	150	3	0	Approx 9 to12	2	1	M	1	0
2013-04-14	2	163	Haast	Haast.163	3	Dan Palmer	9.48	10.13	0	60	2	0	Approx 9 to12	2	1	M	1	0
2013-04-14	2	165	Haast	Haast.165	3	E.Richardson	9.51	10.22	0	80	2	0	Approx 9 to12	2	0	N	1	0
2013-04-14	2	192	Haast	Haast.192	3	E.Richardson	10.46	11.14	0	150	3	5	Approx 9 to12	2	0	N	1	0
2013-04-14	2	193	Haast	Haast.193	3	E.Richardson	11.28	11.51	0	150	3	0	Approx 9 to12	2	0	N	1	0
2013-04-14	2	196	Haast	Haast.196	3	E.Richardson	12.24	12.37	0	150	3	0	Approx 9 to12	2	0	N	1	0
2013-05-07	2	1	Homer-Gertrude	Homer-Gertrude.1	1	Dan Palmer	14:11:00	14:30:00	0	>250	4	9	13.1	3	0	N	0	0
2013-05-07	2	11	Homer-Gertrude	Homer-Gertrude.11	1	Maddie van de Wetering	15:08:00	15:55:00	3	>250	4	0		3	0	N	0	1	Trucks and road
2013-05-07	2	12	Homer-Gertrude	Homer-Gertrude.12	1	Jason van de Wetering	15:43:00	16:00:00	1	>250	4	0		3	0	N	0	1	Helicopter
2013-05-07	2	13	Homer-Gertrude	Homer-Gertrude.13	1	Jason van de Wetering	15:08:00	15:30:00	0	>250	4	0		3	0	N	0	0
2013-05-07	2	14	Homer-Gertrude	Homer-Gertrude.14	1	Jason van de Wetering	14:36:00	14:56:00	0	>250	4	0		3	0	N	0	0
2013-05-07	2	15	Homer-Gertrude	Homer-Gertrude.15	1	Jason van de Wetering	13:55:00	14:22:00	0	>250	4	0		3	0	N	0	0
2013-05-07	2	16	Homer-Gertrude	Homer-Gertrude.16	1	Jason van de Wetering	13:23:00	13:42:00	0	>250	4	7		3	0	N	0	0
2013-05-07	2	17	Homer-Gertrude	Homer-Gertrude.17	1	Jason van de Wetering	12:52:00	13:09:00	0	>250	4	17		3	0	N	0	0
2013-05-07	2	2	Homer-Gertrude	Homer-Gertrude.2	1	Dan Palmer	13:36:00	13:56:00	0	>250	4	0	13.1	3	0	N	0	0
2013-05-07	2	3	Homer-Gertrude	Homer-Gertrude.3	1	Dan Palmer	13:05:00	13:24:00	0	>250	4	6	13.1	3	0	N	0	0
2013-05-07	2	4	Homer-Gertrude	Homer-Gertrude.4	1	Dan Palmer	12:30:00	12:50:00	0	>250	4	7	13.1	3	0	N	0	0
2013-05-07	2	5	Homer-Gertrude	Homer-Gertrude.5	1	Maddie van de Wetering	12:28:00	12:47:00	0	>250	4	7		3	0	N	0	0
2013-05-07	2	8	Homer-Gertrude	Homer-Gertrude.8	1	Maddie van de Wetering	13:35:00	14:00:00	0	>250	4	0		3	0	N	0	0
2013-05-08	2	1	Homer-Gertrude	Homer-Gertrude.1	2	Maddie van de Wetering	15:58:00	16:14:00	0	>250	4	0		2	0	N	0	0
2013-05-08	2	10	Homer-Gertrude	Homer-Gertrude.10	2	Jason van de Wetering	14:11:00	14:24:00	0	>250	4	0		3	0	N	0	0
2013-05-08	2	11	Homer-Gertrude	Homer-Gertrude.11	2	Jason van de Wetering	14:28:00	14:57:00	0	>250	4	0		3	0	N	0	1	Helicopter
2013-05-08	2	12	Homer-Gertrude	Homer-Gertrude.12	2	Jason van de Wetering	15:02:00	15:26:00	0	>250	4	0		3	0	N	0	2	Helicopter
2013-05-08	2	13	Homer-Gertrude	Homer-Gertrude.13	2	Dan Palmer	16:05:00	16:20:00	0	>250	4	0	7.4	2	0	N	0	0
2013-05-08	2	14	Homer-Gertrude	Homer-Gertrude.14	2	Dan Palmer	15:13:00	15:37:00	0	>250	4	0	7.4	2	0	N	0	1	Helicopter
2013-05-08	2	15	Homer-Gertrude	Homer-Gertrude.15	2	Dan Palmer	14:25:00	14:49:00	3	>250	4	0	11.8	3	0	N	0	0	recorded as zero in distance dataset - emailed KW with screenshots
2013-05-08	2	16	Homer-Gertrude	Homer-Gertrude.16	2	Dan Palmer	13:22:00	13:47:00	0	>250	4	10	11.8	3	0	N	0	0
2013-05-08	2	17	Homer-Gertrude	Homer-Gertrude.17	2	Dan Palmer	11:23:00	11:43:00	0	>250	4	13	4.8	1	0	N	0	0
2013-05-08	2	2	Homer-Gertrude	Homer-Gertrude.2	2	Maddie van de Wetering	13:47:00	14:05:00	0	>250	4	0		3	0	N	0	0
2013-05-08	2	3	Homer-Gertrude	Homer-Gertrude.3	2	Maddie van de Wetering	12:02:00	12:27:00	1	>250	4	0		1	0	N	0	1	Stream noise
2013-05-08	2	4	Homer-Gertrude	Homer-Gertrude.4	2	Maddie van de Wetering	11:23:00	11:40:00	0	>250	4	0		1	0	N	0	0
2013-05-08	2	5	Homer-Gertrude	Homer-Gertrude.5	2	Jason van de Wetering	11:24:00	11:42:00	0	>250	4	18		1	0	N	0	0
2013-05-08	2	8	Homer-Gertrude	Homer-Gertrude.8	2	Jason van de Wetering	12:17:00	12:42:00	0	>250	4	10		1	0	N	0	0
2013-05-10	2	1	Homer-Gertrude	Homer-Gertrude.1	3	Jason van de Wetering	12:04:00	12:26:00	0	>250	4	0		1	0	N	1	1	Stream noise. Snow on the ground
2013-05-10	2	10	Homer-Gertrude	Homer-Gertrude.10	3	Dan Palmer	14:38:00	14:59:00	0	>250	4	0	5.3	2	0	N	0	0
2013-05-10	2	11	Homer-Gertrude	Homer-Gertrude.11	3	Dan Palmer	15:38:00	15:56:00	0	>250	4	0	5.3	2	0	N	0	0
2013-05-10	2	12	Homer-Gertrude	Homer-Gertrude.12	3	Dan Palmer	16:08:00	16:30:00	0	>250	4	0	5.3	2	0	N	0	0
2013-05-10	2	13	Homer-Gertrude	Homer-Gertrude.13	3	Jason van de Wetering	14:25:00	14:41:00	0	>250	4	0		1	0	N	0	1	Waterfall noise. Snow on the ground
2013-05-10	2	14	Homer-Gertrude	Homer-Gertrude.14	3	Jason van de Wetering	14:58:00	15:15:00	0	>250	4	0		2	0	N	0	0	Snow on the ground
2013-05-10	2	15	Homer-Gertrude	Homer-Gertrude.15	3	Jason van de Wetering	15:49:00	16:15:00	0	>250	4	0		2	0	N	0	0	Snow on the ground
2013-05-10	2	16	Homer-Gertrude	Homer-Gertrude.16	3	Maddie van de Wetering	16:13:00	16:46:00	0	>250	4	0		2	0	N	0	0	Snow on the ground
2013-05-10	2	17	Homer-Gertrude	Homer-Gertrude.17	3	Maddie van de Wetering	15:19:00	15:43:00	0	>250	4	0		2	0	N	0	0	Snow on the ground
2013-05-10	2	2	Homer-Gertrude	Homer-Gertrude.2	3	Jason van de Wetering	11:33:00	11:49:00	0	>250	4	0		1	0	N	2	0	Snow on the ground
2013-05-10	2	3	Homer-Gertrude	Homer-Gertrude.3	3	Dan Palmer	11:45:00	12:06:00	0	>250	4	0	2	1	0	N	3	1	Wind
2013-05-10	2	4	Homer-Gertrude	Homer-Gertrude.4	3	Dan Palmer	12:50:00	13:08:00	0	>250	4	0	2	1	0	N	2	0
2013-05-10	2	5	Homer-Gertrude	Homer-Gertrude.5	3	Maddie van de Wetering	12:38:00	12:54:00	0	>250	4	6		1	0	N	0	1	Stream noise. Snow on the ground
2013-05-10	2	8	Homer-Gertrude	Homer-Gertrude.8	3	Maddie van de Wetering	11:11:00	11:30:00	0	>250	4	19		1	0	N	0	0	Snow on the ground
2013-05-11	2	1	Homer-Gertrude	Homer-Gertrude.1	4	Dan Palmer	12:53:00	13:12:00	0	>250	4	0	11	2	0	N	0	0
2013-05-11	2	10	Homer-Gertrude	Homer-Gertrude.10	4	Jason van de Wetering	10:47:00	11:10:00	0	>250	4	0		2	0	N	0	0	Snow on the ground
2013-05-11	2	11	Homer-Gertrude	Homer-Gertrude.11	4	Jason van de Wetering	11:40:00	12:02:00	0	>250	4	0		2	0	N	0	0	Snow on the ground
2013-05-11	2	12	Homer-Gertrude	Homer-Gertrude.12	4	Jason van de Wetering	12:06:00	12:22:00	0	>250	4	0		2	0	N	0	0	Snow on the ground
2013-05-11	2	2	Homer-Gertrude	Homer-Gertrude.2	4	Dan Palmer	12:01:00	12:20:00	0	>250	4	0	8.7	2	0	N	0	0
2013-05-11	2	3	Homer-Gertrude	Homer-Gertrude.3	4	Dan Palmer	11:31:00	11:51:00	0	>250	4	0	8.7	2	0	N	0	0
2013-05-11	2	4	Homer-Gertrude	Homer-Gertrude.4	4	Maddie van de Wetering	12:01:00	12:15:00	0	>250	4	0		2	0	N	0	0
2013-05-11	2	5	Homer-Gertrude	Homer-Gertrude.5	4	Maddie van de Wetering	12:34:00	12:51:00	0	>250	4	2		2	0	N	0	1	Stream noise
2013-05-11	2	8	Homer-Gertrude	Homer-Gertrude.8	4	Maddie van de Wetering	13:19:00	13:36:00	0	>250	4	0		2	0	N	0	0
2013-12-03	4	102	Haast	Haast.102	1	Ian Clarke	13.28	13.49	2	>250	4	21		3	0	N	2	0
2013-12-03	4	12	Haast	Haast.12	1	Rebecca Jackson	15	15.18	0	>250	4	9	Approx 9 to14	3	0	N	0	0
2013-12-03	4	123	Haast	Haast.123	1	Ian Clarke	14.26	14.45	0	100	2	6		3	0	N	1	0
2013-12-03	4	125	Haast	Haast.125	1	Ian Clarke	11.21	11.41	1	>250	4	20		3	0	N	1	0
2013-12-03	4	126	Haast	Haast.126	1	Ian Clarke	16.19	16.37	0	200	3	10		3	0	N	1	1
2013-12-03	4	130	Haast	Haast.130	1	Ian Clarke	16.46	17.06	0	>250	4	12		3	0	N	1	1
2013-12-03	4	132	Haast	Haast.132	1	Ian Clarke	9.55	10.17	0	>250	4	22		3	0	N	0	0
2013-12-03	4	133	Haast	Haast.133	1	Ian Clarke	11.55	12.19	2	>250	4	19		3	0	N	2	0
2013-12-03	4	134	Haast	Haast.134	1	Ian Clarke	12.41	13	0	>250	4	19		3	0	N	2	0
2013-12-03	4	15	Haast	Haast.15	1	Rebecca Jackson	14.2	14.35	0	>250	4	15	Approx 9 to14	3	0	N	0	0
2013-12-03	4	152	Haast	Haast.152	1	Ian Clarke	15.25	15.45	0	100	2	4		3	0	N	1	1
2013-12-03	4	162	Haast	Haast.162	1	David Webb	16.57	17.17	0	>250	4		Approx 9 to14	3	0	N	1	0
2013-12-03	4	163	Haast	Haast.163	1	David Webb	10.21	10.43	2	>250	4	22	Approx 9 to14	3	0	N	0	0
2013-12-03	4	165	Haast	Haast.165	1	David Webb	11.57	12.16	0	>250	4	15	Approx 9 to14	3	0	N	0	0
2013-12-03	4	192	Haast	Haast.192	1	David Webb	13.45	14.06	0	>250	4		Approx 9 to14	3	0	N	1	0
2013-12-03	4	193	Haast	Haast.193	1	David Webb	14.2	14.35	0	>250	4		Approx 9 to14	3	0	N	1	0
2013-12-03	4	196	Haast	Haast.196	1	David Webb	14.5	15.05	0	>250	4		Approx 9 to14	3	0	N	1	0
2013-12-03	4	3	Haast	Haast.3	1	Rebecca Jackson	13.15	13.34	0	>250	4	19	Approx 9 to14	3	0	N	1	0
2013-12-03	4	32	Haast	Haast.32	1	Jo Carpenter	9.35	9.5	0	>250	4	15	Approx 9 to14	3	0	N	1	0
2013-12-03	4	34	Haast	Haast.34	1	Jo Carpenter	10.12	10.32	0	>250	4	20	Approx 9 to14	3	0	N	1	0
2013-12-03	4	42	Haast	Haast.42	1	Jo Carpenter	11.44	12.05	0	>250	4	21	Approx 9 to14	3	0	N	1	0
2013-12-03	4	62	Haast	Haast.62	1	Jo Carpenter	15.41	16	0	50	2	10	Approx 9 to14	3	0	N	1	0
2013-12-03	4	65	Haast	Haast.65	1	Jo Carpenter	14.41	15.03	2	50	2	2	Approx 9 to14	3	0	N	1	0
2013-12-03	4	80	Haast	Haast.80	1	Jo Carpenter	16.17	16.38	0	50	2	10	Approx 9 to14	3	0	N	2	0
2013-12-03	4	84	Haast	Haast.84	1	Rebecca Jackson	11.25	11.41	0	>250	4	16	Approx 9 to14	3	0	N	0	0
2013-12-03	4	91	Haast	Haast.91	1	Rebecca Jackson	11	11.15	0	>250	4	15	Approx 9 to14	3	0	N	0	0
2013-12-03	4	92	Haast	Haast.92	1	Rebecca Jackson	10.1	10.3	0	>250	4	20	Approx 9 to14	3	0	N	1	0
2013-12-03	4	93	Haast	Haast.93	1	Rebecca Jackson	9.25	9.41	0	>250	4	13	Approx 9 to14	3	0	N	0	0
2013-12-04	4	102	Haast	Haast.102	2	David Webb	9.19	9.38	0	>250	4	19	Approx 9 to14	3	0	N	1	1
2013-12-04	4	12	Haast	Haast.12	2	Jo Carpenter	14.38	15.14	2	>250	4	36		3	0	N	1	0
2013-12-04	4	123	Haast	Haast.123	2	David Webb	13.28	13.46	0	>250	4	18	Approx 9 to14	3	0	N	1	0
2013-12-04	4	125	Haast	Haast.125	2	David Webb	10.58	11.14	0	>250	4	16	Approx 9 to14	3	0	N	0	1
2013-12-04	4	126	Haast	Haast.126	2	Rebecca Jackson	15.16	15.3	0	>250	4	14	Approx 9 to14	3	0	N	0	1
2013-12-04	4	130	Haast	Haast.130	2	David Webb	14.58	15.15	0	>250	4	17	Approx 9 to14	3	0	N	1	0
2013-12-04	4	132	Haast	Haast.132	2	David Webb	10.18	10.36	0	>250	4	18	Approx 9 to14	3	0	N	0	1
2013-12-04	4	133	Haast	Haast.133	2	David Webb	11.22	11.44	0	>250	4	22	Approx 9 to14	3	0	N	1	0
2013-12-04	4	134	Haast	Haast.134	2	David Webb	11.55	12.11	0	>250	4	16	Approx 9 to14	3	0	N	0	0
2013-12-04	4	15	Haast	Haast.15	2	Jo Carpenter	13.32	13.47	2	>250	4	15		3	0	N	2	0
2013-12-04	4	152	Haast	Haast.152	2	David Webb	13.57	14.14	0	>250	4	17	Approx 9 to14	3	0	N	1	1
2013-12-04	4	162	Haast	Haast.162	2	Rebecca Jackson	13.55	14.15	3	>250	4	20	Approx 9 to14	3	0	N	0	0
2013-12-04	4	163	Haast	Haast.163	2	Rebecca Jackson	9.5	10.1	1	>250	4	20	Approx 9 to14	3	0	N	0	0
2013-12-04	4	165	Haast	Haast.165	2	Rebecca Jackson	13.15	13.35	0	>250	4	20	Approx 9 to14	3	0	N	0	0
2013-12-04	4	192	Haast	Haast.192	2	Rebecca Jackson	11.12	11.28	0	>250	4	16	Approx 9 to14	3	0	N	0	0
2013-12-04	4	193	Haast	Haast.193	2	Rebecca Jackson	11.37	11.53	0	>250	4	16	Approx 9 to14	3	0	N	0	0
2013-12-04	4	196	Haast	Haast.196	2	Rebecca Jackson	12.05	12.21	0	>250	4	16	Approx 9 to14	3	0	N	0	0
2013-12-04	4	3	Haast	Haast.3	2	Jo Carpenter	11.57	12.16	0	>250	4	19		3	0	N	1	0
2013-12-04	4	32	Haast	Haast.32	2	Ian Clarke	9	9.21	0	>250	4	21		3	0	N	0	0
2013-12-04	4	34	Haast	Haast.34	2	Ian Clarke	9.48	10.06	0	>250	4	18		3	0	N	0	0
2013-12-04	4	42	Haast	Haast.42	2	Ian Clarke	10.25	10.47	1	>250	4	22		3	0	N	1	0
2013-12-04	4	62	Haast	Haast.62	2	Ian Clarke	12.54	13.12	0	>250	4	18		3	0	N	1	0
2013-12-04	4	65	Haast	Haast.65	2	Ian Clarke	15.07	15.25	0	>250	4	18		3	0	N	0	0
2013-12-04	4	80	Haast	Haast.80	2	Ian Clarke	13.37	13.54	0	>250	4	17		3	0	N	1	0
2013-12-04	4	84	Haast	Haast.84	2	Jo Carpenter	11.04	11.21	0	>250	4	17		3	0	N	0	0
2013-12-04	4	91	Haast	Haast.91	2	Jo Carpenter	10.32	10.48	0	>250	4	16		3	0	N	1	0
2013-12-04	4	92	Haast	Haast.92	2	Jo Carpenter	9.36	9.58	0	>250	4	22		3	0	N	1	0
2013-12-04	4	93	Haast	Haast.93	2	Jo Carpenter	9.04	9.23	0	>250	4	19		3	0	N	0	0
2013-12-05	4	102	Haast	Haast.102	3	Rebecca Jackson	9.5	10.1	1	40	1	0		3	0	M	0	0
2013-12-05	4	123	Haast	Haast.123	3	Rebecca Jackson	14.14	14.29	0	40	1	0		3	3	R	2	0
2013-12-05	4	125	Haast	Haast.125	3	Rebecca Jackson	13.15	13.32	0	10	1	0		3	1	M	0	0
2013-12-05	4	132	Haast	Haast.132	3	Rebecca Jackson	12.4	12.59	1	200	3	0		3	0	N	0	0
2013-12-05	4	133	Haast	Haast.133	3	Rebecca Jackson	11.02	11.23	1	150	3	1		3	0	N	0	0
2013-12-05	4	134	Haast	Haast.134	3	Rebecca Jackson	10.27	10.43	0	80	2	0		3	0	M	1	0
2013-12-05	4	162	Haast	Haast.162	3	Jo Carpenter	14.08	14.25	0	50	2	0		3	2	R	1	1
2013-12-05	4	163	Haast	Haast.163	3	Jo Carpenter	10.01	10.23	2	50	2	0		3	1	M	0	1
2013-12-05	4	165	Haast	Haast.165	3	Jo Carpenter	13.27	13.47	0	25	1	0		3	2	R	0	0
2013-12-05	4	192	Haast	Haast.192	3	Jo Carpenter	11.22	11.41	0	100	2	0		3	1	M	1	0
2013-12-05	4	193	Haast	Haast.193	3	Jo Carpenter	11.56	12.14	0	30	1	0		3	1	M	0	0
2013-12-05	4	196	Haast	Haast.196	3	Jo Carpenter	12.28	12.42	0	100	2	0		3	1	M	1	0
2013-12-05	4	32	Haast	Haast.32	3	David Webb	9.39	9.58	0	>250	4	0		3	0	N	0	0
2013-12-05	4	34	Haast	Haast.34	3	David Webb	10.15	10.32	0	>250	4	0		3	1	M	2	0
2013-12-05	4	42	Haast	Haast.42	3	David Webb	14.34	14.53	0	10	1	0		3	3	R	2	0
2013-12-05	4	62	Haast	Haast.62	3	David Webb	11.23	11.42	0	20	1	0		3	1	M	2	0
2013-12-05	4	65	Haast	Haast.65	3	David Webb	13.09	13.3	0	10	1	0		3	2	R	1	0
2013-12-05	4	80	Haast	Haast.80	3	David Webb	12.05	12.27	0	10	1	0		3	1	M	0	0
2013-12-05	4	84	Haast	Haast.84	3	Ian Clarke	13.21	13.39	0	20	1	0	Approx 9 to14	3	1	M	0	0
2013-12-05	4	91	Haast	Haast.91	3	Ian Clarke	12.48	13.06	0	100	2	0	Approx 9 to14	3	2	M	0	0
2013-12-05	4	92	Haast	Haast.92	3	Ian Clarke	11.34	11.56	2	20	1	0	Approx 9 to14	3	0	N	0	0
2013-12-05	4	93	Haast	Haast.93	3	Ian Clarke	9.55	10.21	2	50	2	0	Approx 9 to14	3	0	N	0	0
2013-12-09	4	12	Haast	Haast.12	3	Ian Clarke	17.5	18.09	0	40	1	0		3	1	M	0	0
2013-12-09	4	126	Haast	Haast.126	3	Jo Carpenter	17.39	17.56	0	250	4	0	12.4	3	2	M	0	2
2013-12-09	4	130	Haast	Haast.130	3	Jo Carpenter	18.03	18.26	1	250	4	0	14.2	3	0	N	0	1
2013-12-09	4	15	Haast	Haast.15	3	Ian Clarke	18.29	18.46	0	30	1	0		3	1	M	0	0
2013-12-09	4	152	Haast	Haast.152	3	Rebecca Jackson	17.37	17.56	0	100	2	0		3	1	M	0	1
2013-12-10	4	102	Haast	Haast.102	4	Jo Carpenter	9.14	9.33	0	25	1	0	11.9	3	1	M	0	0
2013-12-10	4	12	Haast	Haast.12	4	David Webb	13.3	13.5	0	20	1	0		3	1	M	1	1
2013-12-10	4	123	Haast	Haast.123	4	Jo Carpenter	14.49	15.04	0	15	1	0	10.6	2	2	R	1	0
2013-12-10	4	125	Haast	Haast.125	4	Jo Carpenter	13.14	13.33	0	50	2	0	11.5	3	2	M	0	1
2013-12-10	4	126	Haast	Haast.126	4	Rebecca Jackson	14.4	15	0	10	1	0		2	1	M	0	1
2013-12-10	4	130	Haast	Haast.130	4	Rebecca Jackson	15.13	15.32	0	15	1	0		2	1	M	0	0
2013-12-10	4	132	Haast	Haast.132	4	Jo Carpenter	12.16	12.4	0	50	2	0	10.5	2	2	M	0	2
2013-12-10	4	133	Haast	Haast.133	4	Jo Carpenter	10.4	11.04	1	25	1	0	10.9	2	2	R	0	1
2013-12-10	4	134	Haast	Haast.134	4	Jo Carpenter	9.58	10.15	0	25	1	0	12	3	1	M	1	0
2013-12-10	4	15	Haast	Haast.15	4	David Webb	12.59	13.18	0	20	1	0		2	2	R	1	0
2013-12-10	4	152	Haast	Haast.152	4	Jo Carpenter	14.1	14.32	0	15	1	0	10.3	2	1	M	0	1
2013-12-10	4	162	Haast	Haast.162	4	Ian Clarke	10.26	10.48	0	30	1	0		3	1	M	0	0
2013-12-10	4	163	Haast	Haast.163	4	Ian Clarke	9.22	9.46	1	20	1	0		3	1	M	0	0
2013-12-10	4	165	Haast	Haast.165	4	Ian Clarke	11.19	11.42	0	15	1	0		2	1	M	0	0
2013-12-10	4	192	Haast	Haast.192	4	Ian Clarke	13.04	13.23	0	10	1	0		2	1	M	0	0
2013-12-10	4	193	Haast	Haast.193	4	Ian Clarke	13.48	14.06	0	30	1	0		3	2	R	0	0
2013-12-10	4	196	Haast	Haast.196	4	Ian Clarke	14.24	14.46	0	20	1	0		2	1	M	0	0
2013-12-10	4	3	Haast	Haast.3	4	David Webb	11.56	12.18	1	20	1	0		2	2	R	1	0
2013-12-10	4	32	Haast	Haast.32	4	Rebecca Jackson	8.39	9	0	200	3	0		3	0	N	0	0
2013-12-10	4	34	Haast	Haast.34	4	Rebecca Jackson	9.17	9.33	0	200	3	0		3	0	N	0	0
2013-12-10	4	42	Haast	Haast.42	4	Rebecca Jackson	13	13.2	0	30	1	0		2	1	M	0	0
2013-12-10	4	62	Haast	Haast.62	4	Rebecca Jackson	10.3	10.49	0	15	1	0		3	2	M	0	0
2013-12-10	4	65	Haast	Haast.65	4	Rebecca Jackson	12.15	12.35	0	20	1	0		2	1	M	0	0
2013-12-10	4	80	Haast	Haast.80	4	Rebecca Jackson	11.02	11.18	0	25	1	0		2	3	R	0	0
2013-12-10	4	84	Haast	Haast.84	4	David Webb	11.21	11.38	0	30	1	0		2	1	M	1	0
2013-12-10	4	91	Haast	Haast.91	4	David Webb	10.59	11.17	0	20	1	0		2	1	M	1	0
2013-12-10	4	92	Haast	Haast.92	4	David Webb	10	10.22	0	30	1	0		3	1	M	0	0
2013-12-10	4	93	Haast	Haast.93	4	David Webb	9.12	9.31	0	100	2	0		3	0	M	0	1
2013-12-17	4	1	Homer-Gertrude	Homer-Gertrude.1	1	Jo Carpenter	11	11.24	1	>250	4	10	12.4	3	0	N	1	2
2013-12-17	4	10	Homer-Gertrude	Homer-Gertrude.10	1	David Webb	10.25	10.45	0	>250	4	3	12.9	3	0	N	1	1
2013-12-17	4	11	Homer-Gertrude	Homer-Gertrude.11	1	David Webb	10.58	11.19	0	>250	4	2	12.4	3	0	N	2	1
2013-12-17	4	12	Homer-Gertrude	Homer-Gertrude.12	1	Rebecca Jackson	15.37	15.56	0	>250	4	5	16.3	4	0	N	0	1
2013-12-17	4	13	Homer-Gertrude	Homer-Gertrude.13	1	Rebecca Jackson	14.05	14.22	0	>250	4	0	16.3	4	0	N	0	0
2013-12-17	4	14	Homer-Gertrude	Homer-Gertrude.14	1	Rebecca Jackson	13.35	13.49	0	>250	4	2	16.3	4	0	N	0	0
2013-12-17	4	15	Homer-Gertrude	Homer-Gertrude.15	1	Rebecca Jackson	13	13.16	0	>250	4	2	12.4	3	0	N	0	0
2013-12-17	4	16	Homer-Gertrude	Homer-Gertrude.16	1	Rebecca Jackson	11.38	11.56	0	>250	4	0	12.4	3	0	N	0	0
2013-12-17	4	17	Homer-Gertrude	Homer-Gertrude.17	1	Rebecca Jackson	11.05	11.28	0	>250	4	0	12.4	3	0	N	0	0
2013-12-17	4	2	Homer-Gertrude	Homer-Gertrude.2	1	Jo Carpenter	13.34	13.51	0	>250	4	0	12.4	3	0	N	1	2
2013-12-17	4	3	Homer-Gertrude	Homer-Gertrude.3	1	Jo Carpenter	14.02	14.19	0	>250	4	9	16.3	4	0	N	1	1
2013-12-17	4	4	Homer-Gertrude	Homer-Gertrude.4	1	Jo Carpenter	15.43	15.56	0	>250	4	13	8.7	2	0	N	1	0
2013-12-17	4	5	Homer-Gertrude	Homer-Gertrude.5	1	David Webb	14.43	15.08	1	>250	4	2	16.3	4	0	N	2	1
2013-12-17	4	8	Homer-Gertrude	Homer-Gertrude.8	1	David Webb	16.32	16.5	0	>250	4	0	8.7	2	0	N	1	0
2013-12-19	4	1	Homer-Gertrude	Homer-Gertrude.1	2	Rebecca Jackson	11.45	12.05	1	>250	4	20		3	0	N	0	1
2013-12-19	4	1	Homer-Gertrude	Homer-Gertrude.1	3	Jo Carpenter	13.59	14.15	1	>250	4	16	17	4	0	N	1	1
2013-12-19	4	10	Homer-Gertrude	Homer-Gertrude.10	2	Jo Carpenter	9.5	10.11	0	>250	4	21	13	3	0	N	1	1
2013-12-19	4	10	Homer-Gertrude	Homer-Gertrude.10	3	David Webb	15.38	15.58	0	>250	4	20	16	3	0	N	1	0
2013-12-19	4	11	Homer-Gertrude	Homer-Gertrude.11	2	Jo Carpenter	9.14	9.34	0	>250	4	20	11	2	0	n	1	0
2013-12-19	4	11	Homer-Gertrude	Homer-Gertrude.11	3	David Webb	14.53	15.21	1	>250	4	28	17	4	0	N	1	0
2013-12-19	4	12	Homer-Gertrude	Homer-Gertrude.12	2	David Webb	9.23	9.44	0	>250	4	21	11	2	0	N	1	0
2013-12-19	4	13	Homer-Gertrude	Homer-Gertrude.13	2	David Webb	10.02	10.22	0	>250	4	20	13	3	0	N	1	1
2013-12-19	4	14	Homer-Gertrude	Homer-Gertrude.14	2	David Webb	10.34	10.54	0	>250	4	20	12.8	3	0	N	0	0
2013-12-19	4	15	Homer-Gertrude	Homer-Gertrude.15	2	David Webb	11.07	11.36	3	>250	4	20	12.8	3	0	N	0	0	Adult male
2013-12-19	4	16	Homer-Gertrude	Homer-Gertrude.16	2	David Webb	11.46	12.07	0	>250	4	21	13.5	3	0	N	1	1
2013-12-19	4	17	Homer-Gertrude	Homer-Gertrude.17	2	David Webb	12.13	12.33	0	>250	4	20	14	3	0	N	0	1	Independent juvenile
2013-12-19	4	2	Homer-Gertrude	Homer-Gertrude.2	2	Rebecca Jackson	12.1	12.28	0	>250	4	18		3	0	N	0	0
2013-12-19	4	2	Homer-Gertrude	Homer-Gertrude.2	3	Jo Carpenter	15.22	15.39	0	>250	4	17	16	3	0	N	1	2
2013-12-19	4	3	Homer-Gertrude	Homer-Gertrude.3	2	Rebecca Jackson	10.18	10.37	0	>250	4	19		3	0	N	0	0
2013-12-19	4	3	Homer-Gertrude	Homer-Gertrude.3	3	Jo Carpenter	15.51	16.08	0	>250	4	17	16	3	0	N	1	1
2013-12-19	4	4	Homer-Gertrude	Homer-Gertrude.4	3	Rebecca Jackson	15.5	16.08	0	>250	4	19		3	0	N	0	0
2013-12-19	4	4	Homer-Gertrude	Homer-Gertrude.4	2	Rebecca Jackson	9.48	10.04	0	>250	4	16		2	0	N	0	0
2013-12-19	4	5	Homer-Gertrude	Homer-Gertrude.5	2	Jo Carpenter	11.3	11.49	0	>250	4	19	12.8	3	0	N	1	0
2013-12-19	4	5	Homer-Gertrude	Homer-Gertrude.5	3	Rebecca Jackson	13.45	14.02	0	>250	4	17		3	0	N	0	0
2013-12-19	4	8	Homer-Gertrude	Homer-Gertrude.8	2	Jo Carpenter	12.37	12.57	0	>250	4	20	14	3	0	N	0	0
2013-12-19	4	8	Homer-Gertrude	Homer-Gertrude.8	3	Rebecca Jackson	14.27	14.46	0	>250	4	19		4	0	N	0	0
2013-12-20	4	1	Homer-Gertrude	Homer-Gertrude.1	4	David Webb	12.28	12.47	0	>250	4	0	13.4	3	0	N	1	1
2013-12-20	4	10	Homer-Gertrude	Homer-Gertrude.10	4	Rebecca Jackson	11.25	11.44	0	>250	4	0		3	0	N	0	0
2013-12-20	4	11	Homer-Gertrude	Homer-Gertrude.11	4	Rebecca Jackson	10.23	10.43	0	>250	4	0		3	0	N	0	0
2013-12-20	4	12	Homer-Gertrude	Homer-Gertrude.12	3	Jo Carpenter	10.18	10.4	1	>250	4	0		3	0	N	1	0
2013-12-20	4	13	Homer-Gertrude	Homer-Gertrude.13	3	Jo Carpenter	11.46	12.03	2	>250	4	0		3	0	N	1	1
2013-12-20	4	14	Homer-Gertrude	Homer-Gertrude.14	3	Jo Carpenter	12.35	12.54	0	>250	4	0		3	0	N	1	0
2013-12-20	4	15	Homer-Gertrude	Homer-Gertrude.15	3	David Webb	14.5	15.1	1	>250	4	0	12.4	3	0	N	2	0
2013-12-20	4	16	Homer-Gertrude	Homer-Gertrude.16	3	Jo Carpenter	13.3	13.46	0	>250	4	2		3	0	N	1	1
2013-12-20	4	17	Homer-Gertrude	Homer-Gertrude.17	3	Jo Carpenter	14.17	14.37	1	>250	4	0		3	0	N	2	1
2013-12-20	4	2	Homer-Gertrude	Homer-Gertrude.2	4	David Webb	12.04	12.24	0	>250	4	0	16	3	0	N	1	1
2013-12-20	4	3	Homer-Gertrude	Homer-Gertrude.3	4	David Webb	11.11	11.32	1	>250	4	2	14	3	0	N	1	1
2013-12-20	4	4	Homer-Gertrude	Homer-Gertrude.4	4	David Webb	10.26	10.47	1	>250	4	2	13.2	3	0	N	2	0
2013-12-20	4	5	Homer-Gertrude	Homer-Gertrude.5	4	Rebecca Jackson	12.28	12.47	0	>250	4	0		3	0	N	1	0
2013-12-20	4	8	Homer-Gertrude	Homer-Gertrude.8	4	Rebecca Jackson	13.23	13.41	0	>250	4	5		3	0	N	1	0
2013-12-22	4	12	Homer-Gertrude	Homer-Gertrude.12	4	Rebecca Jackson	17.15	17.36	2	>250	4	1	17.5	4	0	N	0	0
2013-12-22	4	13	Homer-Gertrude	Homer-Gertrude.13	4	Rebecca Jackson	16.29	16.46	0	>250	4	17	24.1	5	0	N	0	0
2013-12-22	4	14	Homer-Gertrude	Homer-Gertrude.14	4	Rebecca Jackson	16.01	16.2	1	>250	4	19	19.7	4	0	N	0	0
2013-12-22	4	15	Homer-Gertrude	Homer-Gertrude.15	4	Rebecca Jackson	15.32	15.51	4	>250	4	19	23.7	5	0	N	0	0
2013-12-22	4	16	Homer-Gertrude	Homer-Gertrude.16	4	Rebecca Jackson	14.48	15.04	0	>250	4	16	21.7	4	0	N	0	0
2013-12-22	4	17	Homer-Gertrude	Homer-Gertrude.17	4	Rebecca Jackson	14.11	14.3	0	>250	4	19	17.4	4	0	N	0	0
2014-01-15	1	1	Homer-Gertrude	Homer-Gertrude.1	1	Jo Carpenter	12.4	12.56	0	>250	4	0			0	N	1	1
2014-01-15	1	10	Homer-Gertrude	Homer-Gertrude.10	1	Rebecca Jackson	15.55	16.11	1	>250	4	0			0	N	0	0
2014-01-15	1	11	Homer-Gertrude	Homer-Gertrude.11	1	Rebecca Jackson	15.3	13.45	0	>250	4	0			0	N	0	0
2014-01-15	1	12	Homer-Gertrude	Homer-Gertrude.12	1	Rebecca Jackson	15.07	13.27	3	>250	4	0			0	N	0	0
2014-01-15	1	13	Homer-Gertrude	Homer-Gertrude.13	1	Rebecca Jackson	14.1	14.26	0	>250	4	0			0	N	0	0
2014-01-15	1	14	Homer-Gertrude	Homer-Gertrude.14	1	Rebecca Jackson	13.41	13.56	0	>250	4	0			0	N	0	0
2014-01-15	1	15	Homer-Gertrude	Homer-Gertrude.15	1	Rebecca Jackson	13.15	13.33	1	>250	4	0			0	N	1	0
2014-01-15	1	16	Homer-Gertrude	Homer-Gertrude.16	1	Rebecca Jackson	12.17	12.33	0	>250	4	1			0	N	0	1
2014-01-15	1	17	Homer-Gertrude	Homer-Gertrude.17	1	Rebecca Jackson	11.35	12.09	0	>250	4	8			0	N	0	1
2014-01-15	1	2	Homer-Gertrude	Homer-Gertrude.2	1	Jo Carpenter	13.5	14.06	0	>250	4	0			0	N	1	1
2014-01-15	1	3	Homer-Gertrude	Homer-Gertrude.3	1	Jo Carpenter	14.24	14.4	1	>250	4	0			0	N	1	1
2014-01-15	1	5	Homer-Gertrude	Homer-Gertrude.5	1	Jo Carpenter	15.22	15.35	0	>250	4	0			0	N	2	0
2014-01-15	1	8	Homer-Gertrude	Homer-Gertrude.8	1	Jo Carpenter	15.52	16.07	0	>250	4	0			0	N	1	0
2014-01-16	1	1	Homer-Gertrude	Homer-Gertrude.1	2	Rebecca Jackson	14.35	14.55	3	>250	4	0			0	N	0	1
2014-01-16	1	10	Homer-Gertrude	Homer-Gertrude.10	2	Jo Carpenter	14.14	14.37	5	>250	4	0			0	N	1	0
2014-01-16	1	11	Homer-Gertrude	Homer-Gertrude.11	2	Jo Carpenter	13.31	13.52	2	>250	4	0			0	N	0	1
2014-01-16	1	12	Homer-Gertrude	Homer-Gertrude.12	2	Jo Carpenter	15.02	15.18	0	>250	4	0			0	N	0	1
2014-01-16	1	13	Homer-Gertrude	Homer-Gertrude.13	2	Jo Carpenter	15.34	15.51	0	>250	4	0			0	N	2	0
2014-01-16	1	14	Homer-Gertrude	Homer-Gertrude.14	2	Jo Carpenter	16.13	14.32	0	>250	4	5			0	N	3	0
2014-01-16	1	15	Homer-Gertrude	Homer-Gertrude.15	2	Jo Carpenter	18.43	18.55	0	>250	4	0			0	N	1	1
2014-01-16	1	16	Homer-Gertrude	Homer-Gertrude.16	2	Jo Carpenter	17.03	17.23	2	>250	4	20			0	N	3	1
2014-01-16	1	17	Homer-Gertrude	Homer-Gertrude.17	2	Jo Carpenter	18.01	18.21	2	>250	4	0			0	N	3	1
2014-01-16	1	2	Homer-Gertrude	Homer-Gertrude.2	2	Rebecca Jackson	15	15.18	0	>250	4	0			0	N	1	1
2014-01-16	1	3	Homer-Gertrude	Homer-Gertrude.3	2	Rebecca Jackson	15.26	15.46	1	>250	4	0			0	N	0	1
2014-01-16	1	4	Homer-Gertrude	Homer-Gertrude.4	2	Rebecca Jackson	15.53	16.06	0	>250	4	0			0	N	0	0
2014-01-16	1	5	Homer-Gertrude	Homer-Gertrude.5	2	Rebecca Jackson	16.3	16.45	0	>250	4	0			0	N	1	0
2014-01-16	1	8	Homer-Gertrude	Homer-Gertrude.8	2	Rebecca Jackson	17.15	17.31	0	>250	4	16			0	N	1	0
2014-01-17	1	1	Homer-Gertrude	Homer-Gertrude.1	3	David Webb	13.42	14.02	2	>250	4	20			0	N	2	2
2014-01-17	1	10	Homer-Gertrude	Homer-Gertrude.10	3	Jo Carpenter	10.45	11.02	0	>250	4	17			0	N	2	0
2014-01-17	1	11	Homer-Gertrude	Homer-Gertrude.11	3	Jo Carpenter	10.15	10.33	0	>250	4	18			0	N	0	1
2014-01-17	1	12	Homer-Gertrude	Homer-Gertrude.12	3	Jo Carpenter	11.21	11.39	0	>250	4	18			0	N	1	0
2014-01-17	1	13	Homer-Gertrude	Homer-Gertrude.13	3	Jo Carpenter	11.52	12.07	0	>250	4	15			0	N	1	0
2014-01-17	1	14	Homer-Gertrude	Homer-Gertrude.14	3	Jo Carpenter	12.19	12.35	0	>250	4	16			0	N	1	1
2014-01-17	1	15	Homer-Gertrude	Homer-Gertrude.15	3	Jo Carpenter	14.3	14.46	0	>250	4	16			0	N	1	0
2014-01-17	1	16	Homer-Gertrude	Homer-Gertrude.16	3	Jo Carpenter	13.13	13.3	1	>250	4	17			0	N	1	0
2014-01-17	1	17	Homer-Gertrude	Homer-Gertrude.17	3	Jo Carpenter	13.5	14.1	0	>250	4	20			0	N	2	1
2014-01-17	1	2	Homer-Gertrude	Homer-Gertrude.2	3	David Webb	13.24	13.41	0	>250	4	17			0	N	1	1
2014-01-17	1	3	Homer-Gertrude	Homer-Gertrude.3	3	David Webb	12.39	12.59	0	>250	4	20			0	N	1	0
2014-01-17	1	4	Homer-Gertrude	Homer-Gertrude.4	3	David Webb	12.12	12.32	0	>250	4	20			0	N	2	0
2014-01-17	1	5	Homer-Gertrude	Homer-Gertrude.5	3	David Webb	11.36	11.56	0	>250	4	20			0	N	1	0
2014-01-17	1	8	Homer-Gertrude	Homer-Gertrude.8	3	David Webb	10.45	11.05	0	>250	4	20			0	N	0	0
2014-01-18	1	1	Homer-Gertrude	Homer-Gertrude.1	4	Jo Carpenter	11.38	11.55	0	>250	4	0			0	N	0	0
2014-01-18	1	10	Homer-Gertrude	Homer-Gertrude.10	4	David Webb	10.55	11.12	0	>250	4	0			0	N	1	0
2014-01-18	1	11	Homer-Gertrude	Homer-Gertrude.11	4	David Webb	10.28	10.45	0	>250	4	0			0	N	1	1
2014-01-18	1	12	Homer-Gertrude	Homer-Gertrude.12	4	David Webb	9.44	10.03	0	>250	4	11			0	N	1	1
2014-01-18	1	13	Homer-Gertrude	Homer-Gertrude.13	4	David Webb	12.06	12.25	1	>250	4	0			0	N	0	1
2014-01-18	1	14	Homer-Gertrude	Homer-Gertrude.14	4	David Webb	13.05	13.26	2	>250	4	0			0	N	1	0
2014-01-18	1	15	Homer-Gertrude	Homer-Gertrude.15	4	David Webb	15.24	15.43	1	>250	4	15			0	N	2	1
2014-01-18	1	16	Homer-Gertrude	Homer-Gertrude.16	4	David Webb	15.24	15.43	1	>250	4	15			0	N	2	1
2014-01-18	1	17	Homer-Gertrude	Homer-Gertrude.17	4	David Webb	14.4	14.58	0	>250	4	2			0	N	1	0
2014-01-18	1	2	Homer-Gertrude	Homer-Gertrude.2	4	Jo Carpenter	12.52	13.11	0	>250	4	0			0	N	0	1
2014-01-18	1	3	Homer-Gertrude	Homer-Gertrude.3	4	Jo Carpenter	13.21	13.38	0	>250	4	2			0	N	1	0
2014-01-18	1	4	Homer-Gertrude	Homer-Gertrude.4	4	Jo Carpenter	14.12	14.26	0	>250	4	0			0	N	0	0
2014-01-18	1	5	Homer-Gertrude	Homer-Gertrude.5	4	Jo Carpenter	14.42	14.59	0	>250	4	6			0	N	0	0
2014-01-18	1	8	Homer-Gertrude	Homer-Gertrude.8	4	Jo Carpenter	15.16	15.32	0	>250	4	4			0	N	1	1
2014-01-27	1	3	Haast	Haast.3	1	K Uren	2.33	2.55	0	>250	4	22			0	N	1	0
2014-01-27	1	12	Haast	Haast.12	1	K Uren	4.15	4.37	0	>250	4	22			0	N	1	0
2014-01-27	1	15	Haast	Haast.15	1	K Uren	3.45	4.07	0	>250	4	22			0	N	1	0
2014-01-27	1	32	Haast	Haast.32	1	Jo Carpenter	10.28	10.47	0	>250	4	19			0	N	1	0
2014-01-27	1	34	Haast	Haast.34	1	Jo Carpenter	11.06	11.26	0	>250	4	20			0	N	1	0
2014-01-27	1	42	Haast	Haast.42	1	Jo Carpenter	12.12	12.32	0	>250	4	20			0	N	1	0
2014-01-27	1	62	Haast	Haast.62	1	Jo Carpenter	14.17	14.35	2	>250	4	2			0	N	1	0
2014-01-27	1	65	Haast	Haast.65	1	Jo Carpenter	12.56	13.21	2	>250	4	5			0	N	1	0
2014-01-27	1	80	Haast	Haast.80	1	Jo Carpenter	14.57	15.17	0	>250	4	18			0	N	1	0
2014-01-27	1	84	Haast	Haast.84	1	K Uren	1.45	2.06	0	>250	4	2			0	N	1	0
2014-01-27	1	91	Haast	Haast.91	1	K Uren	1.12	1.31	0	>250	4	2			0	N	1	0
2014-01-27	1	92	Haast	Haast.92	1	K Uren	12.1	12.4	0	>250	4	30			0	N	1	0
2014-01-27	1	93	Haast	Haast.93	1	K Uren	10.55	11.21	0	>250	4	26			0	N	0	1
2014-01-27	1	102	Haast	Haast.102	1	Ian Clark	13.36	13.55	0	>250	4	19			0	N	0	0
2014-01-27	1	123	Haast	Haast.123	1	Ian Clarke	14.29	14.46	0	>250	4	17			0	N	0	0
2014-01-27	1	125	Haast	Haast.125	1	Ian Clarke	14.59	15.17	0	>250	4	18			0	N	0	0
2014-01-27	1	126	Haast	Haast.126	1	Ian Clarke	15.55	16.12	0	>250	4	17			0	N	0	1
2014-01-27	1	130	Haast	Haast.130	1	Ian Clarke	15.26	15.44	0	>250	4	18			0	N	1	1
2014-01-27	1	132	Haast	Haast.132	1	Ian Clark	10.48	11.15	1	>250	4	27			0	N	0	0
2014-01-27	1	133	Haast	Haast.133	1	Ian Clark	12.16	12.35	1	>250	4	19			0	N	0	0
2014-01-27	1	134	Haast	Haast.134	1	Ian Clark	12.55	13.12	1	>250	4	17			0	N	0	0
2014-01-27	1	152	Haast	Haast.152	1	Ian Clarke	16.2	16.42	0	>250	4	22			0	N	0	1
2014-01-27	1	162	Haast	Haast.162	1	David Webb	16.3	16.54	0	>250	4	24			0	N	1	0
2014-01-27	1	163	Haast	Haast.163	1	David Webb	10.54	11.17	2	>250	4	23			0	N	0	0
2014-01-27	1	165	Haast	Haast.165	1	David Webb	12.21	12.38	0	>250	4	0			0	N	1	0
2014-01-27	1	192	Haast	Haast.192	1	David Webb	13.31	13.53	0	>250	4	2			0	N	1	0
2014-01-27	1	193	Haast	Haast.193	1	David Webb	14.23	14.41	0	>250	4	2			0	N	1	0
2014-01-27	1	196	Haast	Haast.196	1	David Webb	15.12	15.3	0	>250	4	18			0	N	1	0
2014-01-28	1	3	Haast	Haast.3	2	Jo Carpenter	12.51	13.1	1	>250	4	0			0	N	0	0
2014-01-28	1	12	Haast	Haast.12	2	Jo Carpenter	14.21	14.4	0	>250	4	0			0	N	1	0
2014-01-28	1	15	Haast	Haast.15	2	Jo Carpenter	13.54	14.12	0	>250	4	0			0	N	1	0
2014-01-28	1	32	Haast	Haast.32	2	Ian Clarke	15.36	15.55	0	>250	4	19			0	N	0	0
2014-01-28	1	34	Haast	Haast.34	2	Ian Clarke	14.46	15.03	0	>250	4	17			0	N	0	0
2014-01-28	1	42	Haast	Haast.42	2	Ian Clarke	14.17	14.35	0	>250	4	18			0	N	0	0
2014-01-28	1	62	Haast	Haast.62	2	Ian Clarke	12.53	13.14	2	>250	4	21			0	N	0	0
2014-01-28	1	65	Haast	Haast.65	2	Ian Clarke	9.59	10.2	0	>250	4	21			0	N	0	0
2014-01-28	1	80	Haast	Haast.80	2	Ian Clarke	11.51	12.12	0	>250	4	21			0	N	0	0
2014-01-28	1	84	Haast	Haast.84	2	Jo Carpenter	11.4	11.59	1	>250	4	0			0	N	1	0
2014-01-28	1	91	Haast	Haast.91	2	Jo Carpenter	11.12	11.29	0	>250	4	0			0	N	0	0
2014-01-28	1	92	Haast	Haast.92	2	Jo Carpenter	9.29	9.51	0	>250	4	0			0	N	0	0
2014-01-28	1	93	Haast	Haast.93	2	Jo Carpenter	8.52	9.09	0	>250	4	0			0	N	0	0
2014-01-28	1	102	Haast	Haast.102	2	David Webb	13.3	13.47	0	>250	4	17			0	N	0	0
2014-01-28	1	123	Haast	Haast.123	2	David Webb	9.09	9.27	0	>250	4	18			0	N	0	0
2014-01-28	1	125	Haast	Haast.125	2	David Webb	11.03	11.21	0	>250	4	18			0	N	0	0
2014-01-28	1	126	Haast	Haast.126	2	David Webb	16.08	16.24	0	>250	4	16			0	N	0	1
2014-01-28	1	130	Haast	Haast.130	2	David Webb	10.36	10.54	0	>250	4	18			0	N	0	0
2014-01-28	1	132	Haast	Haast.132	2	David Webb	14.59	15.19	0	>250	4	20			0	N	0	1
2014-01-28	1	133	Haast	Haast.133	2	David Webb	11.38	11.58	0	>250	4	20			0	N	0	0
2014-01-28	1	134	Haast	Haast.134	2	David Webb	12.14	12.35	2	>250	4	21			0	N	0	0
2014-01-28	1	152	Haast	Haast.152	2	David Webb	9.44	10.07	0	>250	4	23			0	N	0	1
2014-01-28	1	162	Haast	Haast.162	2	K Uren	10.2	10.4	2	>250	4	20			0	N	0	0
2014-01-28	1	163	Haast	Haast.163	2	K Uren	9.27	9.5	0	>250	4	23			0	N	0	1
2014-01-28	1	165	Haast	Haast.165	2	K Uren	11.47	12.08	0	>250	4	21			0	N	0	0
2014-01-28	1	192	Haast	Haast.192	2	K Uren	1.15	1.27	0	>250	4	22			0	N	1	0
2014-01-28	1	193	Haast	Haast.193	2	K Uren	2.22	2.42	0	>250	4	22			0	N	1	0
2014-01-28	1	196	Haast	Haast.196	2	K Uren	3.15	3.38	0	>250	4	23			0	N	1	0
2014-01-29	1	3	Haast	Haast.3	3	Ian Clarke	10.54	11.11	0	40	1	0			0	N	1	0
2014-01-29	1	12	Haast	Haast.12	3	Ian Clarke	12.02	12.25	3	15	1	0			0	N	2	0
2014-01-29	1	15	Haast	Haast.15	3	Ian Clarke	11.24	11.42	0	25	1	0			0	N	1	0
2014-01-29	1	32	Haast	Haast.32	3	David Webb	8.43	9.02	0	100	2	0			1	M	1	0
2014-01-29	1	34	Haast	Haast.34	3	David Webb	9.15	9.34	0	100	2	0			1	M	1	0
2014-01-29	1	42	Haast	Haast.42	3	David Webb	14.38	14.45	0	30	1	0			0	M	1	0
2014-01-29	1	62	Haast	Haast.62	3	David Webb	10.17	10.36	1	50	2	0			0	M	1	0
2014-01-29	1	65	Haast	Haast.65	3	David Webb	13.57	14.18	1	20	1	0			0	M	2	0
2014-01-29	1	80	Haast	Haast.80	3	David Webb	11.09	11.33	2	30	1	0			0	M	1	0
2014-01-29	1	84	Haast	Haast.84	3	Ian Clarke	10.18	10.35	0	30	1	0			0	N	1	0
2014-01-29	1	91	Haast	Haast.91	3	Ian Clarke	9.58	10.14	0	50	2	0			1	M	1	0
2014-01-29	1	92	Haast	Haast.92	3	Ian Clarke	9.07	9.28	1	30	1	0			1	M	1	0
2014-01-29	1	93	Haast	Haast.93	3	Ian Clarke	8.41	8.59	0	40	1	0			0	N	0	0
2014-01-29	1	102	Haast	Haast.102	3	K Uren	8.5	9.08	0	50	2	0			1	N	0	0
2014-01-29	1	123	Haast	Haast.123	3	K Uren	12.1	12.3	0	25	1	0			1	N	0	0
2014-01-29	1	125	Haast	Haast.125	3	K Uren	10.45	11.01	0	50	2	0			1	N	0	0
2014-01-29	1	126	Haast	Haast.126	3	K Uren	1.21	1.39	0	25	1	0			1	N	0	2
2014-01-29	1	130	Haast	Haast.130	3	K Uren	1.47	2.07	0	50	2	0			1	N	0	0
2014-01-29	1	132	Haast	Haast.132	3	K Uren	11.13	11.31	0	50	2	0			1	N	0	0
2014-01-29	1	133	Haast	Haast.133	3	K Uren	10.14	10.35	0	50	2	0			1	N	1	0
2014-01-29	1	134	Haast	Haast.134	3	K Uren	9.42	10.03	0	50	2	0			1	N	0	1
2014-01-29	1	152	Haast	Haast.152	3	K Uren	12.44	13.02	0	50	2	0			1	N	0	2
2014-01-29	1	162	Haast	Haast.162	3	Jo Carpenter	13.37	13.52	0	70	2	0			1	M	0	0
2014-01-29	1	163	Haast	Haast.163	3	Jo Carpenter	8.52	9.11	0	20	1	0			1	M	0	0
2014-01-29	1	165	Haast	Haast.165	3	Jo Carpenter	11.49	12.08	0	20	1	2			1	M	1	0
2014-01-29	1	192	Haast	Haast.192	3	Jo Carpenter	10.09	10.28	0	20	1	0			1	M	1	0
2014-01-29	1	193	Haast	Haast.193	3	Jo Carpenter	10.4	10.55	0	30	1	0			1	M	1	0
2014-01-29	1	196	Haast	Haast.196	3	Jo Carpenter	11.07	11.24	0	20	1	0			1	M	0	0
2014-01-30	1	3	Haast	Haast.3	4	David Webb	12.1	12.27	0	30	1	0			1	M	1	0
2014-01-30	1	12	Haast	Haast.12	4	David Webb	10.17	10.43	0	30	1	0			1	M	0	0
2014-01-30	1	15	Haast	Haast.15	4	David Webb	11.32	11.49	0	20	1	0			1	M	1	0
2014-01-30	1	32	Haast	Haast.32	4	K Uren	9.35	9.57	0	150	3	0			1	M	1	1
2014-01-30	1	34	Haast	Haast.34	4	K Uren	10.17	10.34	0	150	3	0			1	M	0	0
2014-01-30	1	42	Haast	Haast.42	4	K Uren	10.44	11.04	0	100	2	0			1	N	0	0
2014-01-30	1	62	Haast	Haast.62	4	K Uren	12.33	12.51	0	20	1	0			1	N	1	0
2014-01-30	1	65	Haast	Haast.65	4	K Uren	11.29	11.57	2	30	1	0			1	N	0	1
2014-01-30	1	80	Haast	Haast.80	4	K Uren	1.13	1.35	0	20	1	0			1	N	1	0
2014-01-30	1	84	Haast	Haast.84	4	David Webb	12.38	12.56	0	40	1	0			2	R	1	0
2014-01-30	1	91	Haast	Haast.91	4	David Webb	13.05	13.21	0	>250	4	3			1	R	1	0
2014-01-30	1	92	Haast	Haast.92	4	David Webb	14.02	14.21	0	>250	4	0			0	M	0	0
2014-01-30	1	93	Haast	Haast.93	4	David Webb	14.26	14.47	0	>250	4	5			1	M	1	0
2014-01-30	1	102	Haast	Haast.102	4	Jo Carpenter	9.55	10.14	0	30	1	0			1	M	1	0
2014-01-30	1	123	Haast	Haast.123	4	Jo Carpenter	14.46	15.01	0	150	3	8			1	M	0	0
2014-01-30	1	125	Haast	Haast.125	4	Jo Carpenter	11.38	11.58	1	100	2	0			1	M	0	0
2014-01-30	1	126	Haast	Haast.126	4	Jo Carpenter	13.56	14.11	0	50	2	2			1	M	0	0
2014-01-30	1	130	Haast	Haast.130	4	Jo Carpenter	13.25	13.43	0	25	1	0			1	M	0	0
2014-01-30	1	132	Haast	Haast.132	4	Jo Carpenter	12.23	12.4	0	100	2	0			1	M	0	1
2014-01-30	1	133	Haast	Haast.133	4	Jo Carpenter	11.08	11.29	0	150	3	0			1	M	0	0
2014-01-30	1	134	Haast	Haast.134	4	Jo Carpenter	10.31	10.49	0	30	1	0			1	M	1	0
2014-01-30	1	152	Haast	Haast.152	4	Jo Carpenter	14.19	14.34	0	50	2	4			1	M	0	0
2014-01-30	1	162	Haast	Haast.162	4	Ian Clarke	10.54	11.06	0	20	1	0			1	M	0	0
2014-01-30	1	163	Haast	Haast.163	4	Ian Clarke	10.25	10.45	0	40	1	0			1	M	0	0
2014-01-30	1	165	Haast	Haast.165	4	Ian Clarke	11.44	12.03	0	50	2	0			0	N	0	0
2014-01-30	1	192	Haast	Haast.192	4	Ian Clarke	14.48	15.05	0	30	1	3			0	N	0	0
2014-01-30	1	193	Haast	Haast.193	4	Ian Clarke	14.21	14.42	0	80	2	0			0	N	0	0
2014-01-30	1	196	Haast	Haast.196	4	Ian Clarke	13.48	14.1	0	60	2	0			0	N	0	0
2014-03-10	2	1	Homer-Gertrude	Homer-Gertrude.1	1	Jo Carpenter	13.06	13.26	2	>250	4	20			0	N	0	1
2014-03-10	2	10	Homer-Gertrude	Homer-Gertrude.10	1	Rebecca Jackson	16.41	16.56	0	>250	4	15			0	N	0	0
2014-03-10	2	11	Homer-Gertrude	Homer-Gertrude.11	1	Rebecca Jackson	16.1	16.28	0	>250	4	18			0	N	0	1
2014-03-10	2	12	Homer-Gertrude	Homer-Gertrude.12	1	Rebecca Jackson	15.5	16.07	0	>250	4	17			0	N	0	0
2014-03-10	2	13	Homer-Gertrude	Homer-Gertrude.13	1	Rebecca Jackson	14.36	14.53	0	>250	4	17			0	N	0	0
2014-03-10	2	14	Homer-Gertrude	Homer-Gertrude.14	1	Rebecca Jackson	14.08	14.25	0	>250	4	17			0	N	0	0
2014-03-10	2	15	Homer-Gertrude	Homer-Gertrude.15	1	Rebecca Jackson	13.4	13.59	0	>250	4	19			0	N	0	0
2014-03-10	2	16	Homer-Gertrude	Homer-Gertrude.16	1	Rebecca Jackson	12.2	12.38	0	>250	4	18			0	N	0	0
2014-03-10	2	17	Homer-Gertrude	Homer-Gertrude.17	1	Rebecca Jackson	11.45	12.04	0	>250	4	19			0	N	0	1
2014-03-10	2	2	Homer-Gertrude	Homer-Gertrude.2	1	Jo Carpenter	14.42	14.57	0	>250	4	15			0	N	0	1
2014-03-10	2	3	Homer-Gertrude	Homer-Gertrude.3	1	Jo Carpenter	15.06	15.21	1	>250	4	8			0	N	0	0
2014-03-10	2	4	Homer-Gertrude	Homer-Gertrude.4	1	Jo Carpenter	16.09	16.23	0	>250	4	0			0	N	1	0
2014-03-10	2	5	Homer-Gertrude	Homer-Gertrude.5	1	Jo Carpenter	16.31	16.45	0	>250	4	0			0	N	0	0
2014-03-10	2	8	Homer-Gertrude	Homer-Gertrude.8	1	Jo Carpenter	16.59	17.13	0	>250	4	0			0	N	0	0
2014-03-11	2	1	Homer-Gertrude	Homer-Gertrude.1	2	Rebecca Jackson	14.38	14.56	2	>250	4	18			0	N	0	0
2014-03-11	2	10	Homer-Gertrude	Homer-Gertrude.10	2	Jo Carpenter	11.09	11.27	0	>250	4	15			0	N	1	1
2014-03-11	2	11	Homer-Gertrude	Homer-Gertrude.11	2	Jo Carpenter	10.42	11	0	>250	4	0			0	N	0	1
2014-03-11	2	12	Homer-Gertrude	Homer-Gertrude.12	2	Jo Carpenter	11.49	12.08	0	>250	4	8			0	N	0	1
2014-03-11	2	13	Homer-Gertrude	Homer-Gertrude.13	2	Jo Carpenter	13.05	13.2	0	>250	4	5			0	N	1	0
2014-03-11	2	14	Homer-Gertrude	Homer-Gertrude.14	2	Jo Carpenter	13.41	14.06	1	>250	4	25			0	N	1	0
2014-03-11	2	15	Homer-Gertrude	Homer-Gertrude.15	2	Jo Carpenter	14.15	14.33	1	>250	4	16			0	N	1	0
2014-03-11	2	16	Homer-Gertrude	Homer-Gertrude.16	2	Jo Carpenter	15.18	15.35	0	>250	4	4			0	N	1	0
2014-03-11	2	17	Homer-Gertrude	Homer-Gertrude.17	2	Jo Carpenter	15.51	16.11	2	>250	4	0			0	N	1	1
2014-03-11	2	2	Homer-Gertrude	Homer-Gertrude.2	2	Rebecca Jackson	15	15.19	2	>250	4	19			0	N	0	0
2014-03-11	2	3	Homer-Gertrude	Homer-Gertrude.3	2	Rebecca Jackson	12.51	13.07	0	>250	4	16			0	N	0	0
2014-03-11	2	4	Homer-Gertrude	Homer-Gertrude.4	2	Rebecca Jackson	11.58	12.16	0	>250	4	18			0	N	0	0
2014-03-11	2	5	Homer-Gertrude	Homer-Gertrude.5	2	Rebecca Jackson	11.31	11.5	0	>250	4	19			0	N	0	0
2014-03-11	2	8	Homer-Gertrude	Homer-Gertrude.8	2	Rebecca Jackson	16.21	16.36	0	>250	4	8			0	N	0	0
2014-03-12	2	1	Homer-Gertrude	Homer-Gertrude.1	3	Jo Carpenter	11.53	12.13	1	>250	4	0			0	M	2	1
2014-03-12	2	10	Homer-Gertrude	Homer-Gertrude.10	3	Rebecca Jackson	14.35	14.53	1	>250	4	0			0	N	0	0
2014-03-12	2	11	Homer-Gertrude	Homer-Gertrude.11	3	Rebecca Jackson	14.11	14.28	0	>250	4	0			0	N	0	1
2014-03-12	2	12	Homer-Gertrude	Homer-Gertrude.12	3	Rebecca Jackson	13.48	14.07	1	>250	4	0			0	N	0	0
2014-03-12	2	13	Homer-Gertrude	Homer-Gertrude.13	3	Rebecca Jackson	13.25	13.4	0	>250	4	0			0	N	1	0
2014-03-12	2	14	Homer-Gertrude	Homer-Gertrude.14	3	Rebecca Jackson	12.5	13.09	1	>250	4	2			0	N	0	0
2014-03-12	2	15	Homer-Gertrude	Homer-Gertrude.15	3	Rebecca Jackson	12.26	12.45	1	>250	4	1			1	M	0	0
2014-03-12	2	16	Homer-Gertrude	Homer-Gertrude.16	3	Rebecca Jackson	11.44	12.01	0	100	2	1			1	M	0	0
2014-03-12	2	17	Homer-Gertrude	Homer-Gertrude.17	3	Rebecca Jackson	11.1	11.3	0	>250	4	2			0	N	0	0
2014-03-12	2	2	Homer-Gertrude	Homer-Gertrude.2	3	Jo Carpenter	12.42	13	0	>250	4	5			0	N	1	1
2014-03-12	2	3	Homer-Gertrude	Homer-Gertrude.3	3	Jo Carpenter	13.1	13.28	0	>250	4	6			0	N	2	0
2014-03-12	2	4	Homer-Gertrude	Homer-Gertrude.4	3	Jo Carpenter	13.51	14.07	0	>250	4	8			0	N	2	0
2014-03-12	2	5	Homer-Gertrude	Homer-Gertrude.5	3	Jo Carpenter	14.16	14.32	0	>250	4	16			0	N	2	0
2014-03-12	2	8	Homer-Gertrude	Homer-Gertrude.8	3	Jo Carpenter	10.46	11.01	0	>250	4	5			0	N	0	0
2014-03-14	2	1	Homer-Gertrude	Homer-Gertrude.1	4	Rebecca Jackson	12.5	13.1	1	>250	4	20			0	N	0	0
2014-03-14	2	10	Homer-Gertrude	Homer-Gertrude.10	4	Jo Carpenter	10.04	10.22	0	>250	4	18			0	N	0	0
2014-03-14	2	11	Homer-Gertrude	Homer-Gertrude.11	4	Jo Carpenter	9.27	9.48	0	>250	4	21			0	N	0	0
2014-03-14	2	12	Homer-Gertrude	Homer-Gertrude.12	4	Jo Carpenter	10.41	11.05	2	>250	4	24			0	N	0	0
2014-03-14	2	13	Homer-Gertrude	Homer-Gertrude.13	4	Jo Carpenter	11.4	11.56	0	>250	4	6			0	N	0	0
2014-03-14	2	14	Homer-Gertrude	Homer-Gertrude.14	4	Jo Carpenter	12.07	12.23	0	>250	4	0			0	N	1	1
2014-03-14	2	15	Homer-Gertrude	Homer-Gertrude.15	4	Jo Carpenter	12.32	12.5	0	>250	4	18			0	N	0	0
2014-03-14	2	16	Homer-Gertrude	Homer-Gertrude.16	4	Jo Carpenter	13.45	14.02	0	>250	4	17			0	N	1	0
2014-03-14	2	17	Homer-Gertrude	Homer-Gertrude.17	4	Jo Carpenter	14.19	14.36	1	>250	4	17			0	N	1	1
2014-03-14	2	2	Homer-Gertrude	Homer-Gertrude.2	4	Rebecca Jackson	13.15	13.31	0	>250	4	16			0	N	0	0
2014-03-14	2	3	Homer-Gertrude	Homer-Gertrude.3	4	Rebecca Jackson	11.27	11.45	0	>250	4	12			0	N	0	0
2014-03-14	2	4	Homer-Gertrude	Homer-Gertrude.4	4	Rebecca Jackson	11.03	11.21	0	>250	4	18			0	N	0	0
2014-03-14	2	5	Homer-Gertrude	Homer-Gertrude.5	4	Rebecca Jackson	10.35	10.52	0	>250	4	4			0	N	0	0
2014-03-14	2	8	Homer-Gertrude	Homer-Gertrude.8	4	Rebecca Jackson	14.18	14.35	0	>250	4	17			0	N	0	0
2014-03-21	2	3	Haast	Haast.3	1	Iris Broekema	13.4	14	0	>250	4	20		5	0	N	0	0
2014-03-21	2	12	Haast	Haast.12	1	Iris Broekema	15.13	15.34	1	>250	4	21		5	0	N	0	0
2014-03-21	2	15	Haast	Haast.15	1	Iris Broekema	14.46	15.01	0	>250	4	15		5	0	N	0	0
2014-03-21	2	32	Haast	Haast.32	1	Jo Carpenter	8.59	9.19	0	>250	4	0	12.2	3	0	N	0	0
2014-03-21	2	34	Haast	Haast.34	1	Jo Carpenter	9.3	9.47	0	>250	4	17	14.4	3	0	N	1	0
2014-03-21	2	42	Haast	Haast.42	1	Jo Carpenter	10.45	11.03	0	>250	4	15	21.6	4	0	N	1	0
2014-03-21	2	62	Haast	Haast.62	1	Jo Carpenter	12.18	12.45	1	>250	4	27	19.8	4	0	N	1	0
2014-03-21	2	65	Haast	Haast.65	1	Jo Carpenter	11.26	11.55	2	>250	4	27	22.1	5	0	N	1	0
2014-03-21	2	80	Haast	Haast.80	1	Jo Carpenter	13.3	13.46	0	>250	4	16	23.8	5	0	N	1	0
2014-03-21	2	84	Haast	Haast.84	1	Iris Broekema	12.19	12.35	0	>250	4	14		4	0	N	0	0
2014-03-21	2	91	Haast	Haast.91	1	Iris Broekema	11.56	12.1	0	>250	4	14		5	0	N	0	0
2014-03-21	2	92	Haast	Haast.92	1	Iris Broekema	9.52	10.14	0	>250	4	0		3	0	N	0	0
2014-03-21	2	93	Haast	Haast.93	1	Iris Broekema	9.02	9.23	2	>250	4	0		3	0	N	0	0
2014-03-21	2	102	Haast	Haast.102	1	Antje Leseberg	9.56	10.21	1	>250	4	10		3	0	N	1	0
2014-03-21	2	123	Haast	Haast.123	1	Antje Leseberg	16.48	17.03	0	>250	4	15		5	0	N	1	0
2014-03-21	2	125	Haast	Haast.125	1	Antje Leseberg	13.54	14.1	0	>250	4	0		5	0	N	1	0
2014-03-21	2	126	Haast	Haast.126	1	Antje Leseberg	14.57	15.15	0	>250	4	18		5	0	N	1	0
2014-03-21	2	130	Haast	Haast.130	1	Rebecca Jackson	16.41	16.56	0	>250	4	15		5	0	N	0	0
2014-03-21	2	132	Haast	Haast.132	1	Antje Leseberg	12.45	13.25	0	>250	4	40		4	0	N	1	0
2014-03-21	2	133	Haast	Haast.133	1	Antje Leseberg	11.34	11.57	0	>250	4	23		5	0	N	1	0
2014-03-21	2	134	Haast	Haast.134	1	Antje Leseberg	10.53	11.16	0	>250	4	15		4	0	N	2	0
2014-03-21	2	152	Haast	Haast.152	1	Antje Leseberg	15.58	16.19	0	>250	4	21		5	0	N	1	0
2014-03-21	2	162	Haast	Haast.162	1	Rebecca Jackson	10.28	10.46	0	>250	4	5		3	0	N	0	0
2014-03-21	2	163	Haast	Haast.163	1	Rebecca Jackson	9.53	10.13	0	>250	4	1		3	0	N	0	0
2014-03-21	2	165	Haast	Haast.165	1	Rebecca Jackson	15.05	15.25	0	>250	4	20		5	0	N	0	0
2014-03-21	2	192	Haast	Haast.192	1	Rebecca Jackson	12.03	12.25	0	>250	4	22		5	0	N	0	0
2014-03-21	2	193	Haast	Haast.193	1	Rebecca Jackson	13.45	14.01	0	>250	4	0		5	0	N	0	0
2014-03-21	2	196	Haast	Haast.196	1	Rebecca Jackson	14.2	14.35	0	>250	4	0		5	0	N	0	0
2014-03-22	2	3	Haast	Haast.3	2	Jo Carpenter	12.23	12.42	0	>250	4	19	27.6	5	0	N	0	0
2014-03-22	2	12	Haast	Haast.12	2	Jo Carpenter	14.34	14.57	2	>250	4	23	30.1	5	0	N	1	0
2014-03-22	2	15	Haast	Haast.15	2	Jo Carpenter	14.04	14.2	0	>250	4	16	28.6	5	0	N	0	0
2014-03-22	2	32	Haast	Haast.32	2	Antje Leseberg	9.07	9.23	0	>250	4	14		2	0	N	0	0
2014-03-22	2	34	Haast	Haast.34	2	Antje Leseberg	9.31	9.54	0	>250	4	23		2	0	N	0	0
2014-03-22	2	42	Haast	Haast.42	2	Antje Leseberg	11.03	11.25	0	>250	4	22		4	0	N	1	0
2014-03-22	2	62	Haast	Haast.62	2	Antje Leseberg	12.35	13.1	2	>250	4	35		5	0	N	0	0
2014-03-22	2	65	Haast	Haast.65	2	Antje Leseberg	15.25	15.4	0	>250	4	25		5	0	N	1	0
2014-03-22	2	80	Haast	Haast.80	2	Antje Leseberg	13.31	13.49	0	>250	4	18		5	0	N	0	0
2014-03-22	2	84	Haast	Haast.84	2	Jo Carpenter	11.31	11.47	0	>250	4	16	24.6	5	0	N	0	0
2014-03-22	2	91	Haast	Haast.91	2	Jo Carpenter	11.02	11.19	0	>250	4	17	21.7	4	0	N	0	0
2014-03-22	2	92	Haast	Haast.92	2	Jo Carpenter	9.54	10.18	0	>250	4	0	9.2	2	0	N	0	0
2014-03-22	2	93	Haast	Haast.93	2	Jo Carpenter	9.16	9.31	0	>250	4	0	6.9	2	0	N	0	0
2014-03-22	2	102	Haast	Haast.102	2	Rebecca Jackson	9.3	9.5	2	>250	4	1		2	0	N	0	0
2014-03-22	2	123	Haast	Haast.123	2	Rebecca Jackson	15.15	15.29	0	>250	4	14		5	0	N	0	0
2014-03-22	2	125	Haast	Haast.125	2	Rebecca Jackson	13.13	13.29	0	>250	4	16		5	0	N	0	0
2014-03-22	2	126	Haast	Haast.126	2	Rebecca Jackson	14.08	14.23	0	>250	4	15		5	0	N	0	1
2014-03-22	2	130	Haast	Haast.130	2	Rebecca Jackson	13.38	13.53	0	>250	4	15		5	0	N	0	0
2014-03-22	2	132	Haast	Haast.132	2	Rebecca Jackson	11.46	12.05	0	>250	4	19		5	0	N	0	0
2014-03-22	2	133	Haast	Haast.133	2	Rebecca Jackson	10.27	10.47	0	>250	4	5		2	0	N	0	0
2014-03-22	2	134	Haast	Haast.134	2	Rebecca Jackson	10	10.17	0	>250	4	0		2	0	N	0	0
2014-03-22	2	152	Haast	Haast.152	2	Rebecca Jackson	14.41	14.58	0	>250	4	17		5	0	N	0	1
2014-03-22	2	162	Haast	Haast.162	2	Iris Broekema	9.58	10.58	0	>250	4	0		2	0	N	0	0
2014-03-22	2	163	Haast	Haast.163	2	Iris Broekema	9.2	9.42	0	>250	4	0		2	0	N	0	0
2014-03-22	2	165	Haast	Haast.165	2	Iris Broekema	11.2	11.38	0	>250	4	18		4	0	N	0	0
2014-03-22	2	192	Haast	Haast.192	2	Iris Broekema	14.09	14.31	0	>250	4	22		5	0	N	0	0
2014-03-22	2	193	Haast	Haast.193	2	Iris Broekema	12.52	13.15	0	>250	4	23		5	0	N	0	0
2014-03-22	2	196	Haast	Haast.196	2	Iris Broekema	12.04	12.16	0	>250	4	12		5	0	N	0	0
2014-03-23	2	3	Haast	Haast.3	3	Antje Leseberg	12.25	12.45	0	100	2	10		3	0	M	1	0
2014-03-23	2	12	Haast	Haast.12	3	Antje Leseberg	14.3	15	3	30	1	0		3	1	M	1	0
2014-03-23	2	15	Haast	Haast.15	3	Antje Leseberg	13.42	14.05	0	70	2	15		3	1	M	1	0
2014-03-23	2	32	Haast	Haast.32	3	Rebecca Jackson	8.45	9.04	0	>250	4	0		2	0	N	0	0
2014-03-23	2	34	Haast	Haast.34	3	Rebecca Jackson	9.17	9.33	0	>250	4	16		2	0	N	0	0
2014-03-23	2	42	Haast	Haast.42	3	Rebecca Jackson	13.16	13.31	0	20	1	0		3	0	M	0	0
2014-03-23	2	62	Haast	Haast.62	3	Rebecca Jackson	10.2	10.43	1	>250	4	21		2	0	N	0	0
2014-03-23	2	65	Haast	Haast.65	3	Rebecca Jackson	12.47	13.01	1	15	1	0		3	0	M	0	0
2014-03-23	2	80	Haast	Haast.80	3	Rebecca Jackson	11.1	11.25	0	20	1	0		3	0	M	0	0
2014-03-23	2	84	Haast	Haast.84	3	Antje Leseberg	11.08	11.26	0	>250	4	18		3	0	N	0	0
2014-03-23	2	91	Haast	Haast.91	3	Antje Leseberg	10.37	10.5	0	>250	4	13		2	0	N	0	0
2014-03-23	2	92	Haast	Haast.92	3	Antje Leseberg	9.26	9.45	0	>250	4	0		2	0	N	0	0
2014-03-23	2	93	Haast	Haast.93	3	Antje Leseberg	8.52	9.09	0	>250	4	0		2	0	N	0	0
2014-03-23	2	102	Haast	Haast.102	3	Iris Broekema	9.39	9.55	0	>250	4	16		2	0	N	0	0
2014-03-23	2	123	Haast	Haast.123	3	Iris Broekema	12.24	12.4	0	150	3	3		3	1	M	0	0
2014-03-23	2	125	Haast	Haast.125	3	Iris Broekema	11.12	11.27	0	100	2	0		3	1	M	0	0
2014-03-23	2	126	Haast	Haast.126	3	Iris Broekema	12.51	13.07	0	100	2	0		3	1	M	0	0
2014-03-23	2	130	Haast	Haast.130	3	Iris Broekema	13.22	13.41	0	150	3	0		3	1	M	0	0
2014-03-23	2	132	Haast	Haast.132	3	Iris Broekema	11.37	11.53	0	120	2	2		3	1	M	0	0
2014-03-23	2	133	Haast	Haast.133	3	Iris Broekema	10.42	11.06	1	70	2	0		2	1	M	0	0
2014-03-23	2	134	Haast	Haast.134	3	Iris Broekema	10.08	10.24	0	80	2	0		2	1	M	0	0
2014-03-23	2	152	Haast	Haast.152	3	Iris Broekema	14.1	14.25	0	100	2	0		3	1	M	0	0
2014-03-23	2	162	Haast	Haast.162	3	Jo Carpenter	13.43	13.59	0	70	2	0	15.2	3	1	M	0	0
2014-03-23	2	163	Haast	Haast.163	3	Jo Carpenter	9.1	9.29	0	>250	4	0	9.7	2	0	N	0	0
2014-03-23	2	165	Haast	Haast.165	3	Jo Carpenter	13.08	13.27	0	50	2	0	13.7	3	1	M	0	0
2014-03-23	2	192	Haast	Haast.192	3	Jo Carpenter	10.44	11.03	0	40	1	0	12.9	3	1	M	0	0
2014-03-23	2	193	Haast	Haast.193	3	Jo Carpenter	11.18	11.33	0	100	2	0	15.6	3	1	M	0	0
2014-03-23	2	196	Haast	Haast.196	3	Jo Carpenter	11.45	12.04	0	70	2	0	15.4	3	1	M	0	0
2014-03-24	2	3	Haast	Haast.3	4	Rebecca Jackson	10.45	11	0	20	1	0		2	2	M	1	0
2014-03-24	2	12	Haast	Haast.12	4	Rebecca Jackson	11.53	12.13	0	35	1	0		2	1	M	0	0
2014-03-24	2	15	Haast	Haast.15	4	Rebecca Jackson	11.23	11.38	0	15	1	0		2	2	M	1	1
2014-03-24	2	32	Haast	Haast.32	4	Iris Broekema	8.08	8.27	0	>250	4	0		2	1	M	0	0
2014-03-24	2	34	Haast	Haast.34	4	Iris Broekema	8.43	8.58	0	>250	4	0		2	1	M	0	0
2014-03-24	2	42	Haast	Haast.42	4	Iris Broekema	9.25	9.46	0	>250	4	0		2	1	M	0	0
2014-03-24	2	62	Haast	Haast.62	4	Iris Broekema	10.52	11.12	2	50	2	0		2	1	M	0	0
2014-03-24	2	65	Haast	Haast.65	4	Iris Broekema	12.48	13.12	1	70	2	0		2	2	M	0	0
2014-03-24	2	80	Haast	Haast.80	4	Iris Broekema	11.27	11.5	0	50	2	0		2	1	M	0	0
2014-03-24	2	84	Haast	Haast.84	4	Rebecca Jackson	9.55	10.12	0	40	1	0		2	1	M	0	0
2014-03-24	2	91	Haast	Haast.91	4	Rebecca Jackson	9.3	9.45	0	150	3	0		2	1	M	0	0
2014-03-24	2	92	Haast	Haast.92	4	Rebecca Jackson	8.41	9.01	0	200	3	0		2	0	N	0	0
2014-03-24	2	93	Haast	Haast.93	4	Rebecca Jackson	8.2	8.36	0	>250	4	0		2	0	N	0	0
2014-03-24	2	162	Haast	Haast.162	4	Antje Leseberg	10.15	10.33	0	100	2	0		2	1	M	0	0
2014-03-24	2	102	Haast	Haast.102	4	Jo Carpenter	8.35	8.54	0	200	3	0	8.4	2	0	N	0	0
2014-03-24	2	123	Haast	Haast.123	4	Jo Carpenter	12.58	13.13	0	80	2	0	8	2	1	M	1	0
2014-03-24	2	125	Haast	Haast.125	4	Jo Carpenter	10.22	10.38	0	>250	4	0	8.3	2	1	M	0	0
2014-03-24	2	126	Haast	Haast.126	4	Jo Carpenter	12.09	12.22	0	200	3	0	8	2	1	M	0	0
2014-03-24	2	130	Haast	Haast.130	4	Jo Carpenter	11.35	11.53	0	>250	4	0	8.2	2	1	M	0	0
2014-03-24	2	132	Haast	Haast.132	4	Jo Carpenter	10.56	11.14	0	150	3	0	9.4	2	1	M	0	1
2014-03-24	2	133	Haast	Haast.133	4	Jo Carpenter	9.47	10.08	0	>250	4	0	11	2	0	N	0	0
2014-03-24	2	134	Haast	Haast.134	4	Jo Carpenter	9.12	9.31	0	200	3	0	9.1	2	1	M	0	0
2014-03-24	2	152	Haast	Haast.152	4	Jo Carpenter	12.3	12.46	0	100	2	0	8	2	1	M	0	1
2014-03-24	2	163	Haast	Haast.163	4	Antje Leseberg	14.28	14.45	1	50	2	0		2	2	R	0	1
2014-03-24	2	165	Haast	Haast.165	4	Antje Leseberg	10.5	11.13	0	50	2	0		2	1	M	1	0
2014-03-24	2	192	Haast	Haast.192	4	Antje Leseberg	11.3	11.49	0	30	1	0		2	1	M	0	0
2014-03-24	2	196	Haast	Haast.196	4	Antje Leseberg	12.18	12.31	0	100	2	0		2	1	M	0	0
2014-12-02	4	10	Homer-Gertrude	Homer-Gertrude.10	1	Colin O'Donnell	13:30:00	13:50:00	0	>250	4	20		4	0	N	0	0
2014-12-02	4	11	Homer-Gertrude	Homer-Gertrude.11	1	Jo Monks	13:51:00	14:07:00	0	>250	4	16		4	0	N	0	0
2014-12-02	4	12	Homer-Gertrude	Homer-Gertrude.12	1	Jo Monks	13:23:00	13:43:00	0	>250	4	20		4	0	N	0	2
2014-12-02	4	13	Homer-Gertrude	Homer-Gertrude.13	1	Colin O'Donnell	12:13:00	12:33:00	0	>250	4	20		4	0	N	0	0
2014-12-02	4	14	Homer-Gertrude	Homer-Gertrude.14	1	Colin O'Donnell	11:40:00	12:00:00	0	>250	4	20		4	0	N	0	0
2014-12-02	4	15	Homer-Gertrude	Homer-Gertrude.15	1	Jo Monks	11:05:00	11:33:00	2	>250	4	28	18.4	4	0	N	1	0
2014-12-02	4	16	Homer-Gertrude	Homer-Gertrude.16	1	Jo Monks	10:25:00	10:47:00	1	>250	4	22	19.4	4	0	N	0	1
2014-12-02	4	17	Homer-Gertrude	Homer-Gertrude.17	1	Colin O'Donnell	10:36:00	10:56:00	1	>250	4	20	19.4	4	0	N	0	0
2014-12-02	4	2	Homer-Gertrude	Homer-Gertrude.2	1	Jo Monks	16:36:00	16:51:00	0	>250	4	15	17.4	4	0	N	1	2
2014-12-02	4	3	Homer-Gertrude	Homer-Gertrude.3	1	Colin O'Donnell	16:28:00	16:48:00	1	>250	4	20		4	0	N	1	0
2014-12-02	4	4	Homer-Gertrude	Homer-Gertrude.4	1	Jo Monks	15:55:00	16:20:00	3	>250	4	25	21.5	4	0	N	1	0	Line 1 not done (avalanche risk + snow) + chicks heard on nest
2014-12-02	4	5	Homer-Gertrude	Homer-Gertrude.5	1	Colin O'Donnell	15:39:00	15:59:00	0	>250	4	20		4	0	N	1	0
2014-12-02	4	8	Homer-Gertrude	Homer-Gertrude.8	1	Colin O'Donnell	14:57:00	15:17:00	0	>250	4	20		4	0	N	1	0
2014-12-05	4	10	Homer-Gertrude	Homer-Gertrude.10	2	Colin O'Donnell	14:59:00	15:19:00	0	>250	4	20	20	4	0	N	0	0
2014-12-05	4	10	Homer-Gertrude	Homer-Gertrude.10	3	Rebecca Jackson	17:22:00	17:40:00	0	>250	4	9	18	4	0	N	0	0
2014-12-05	4	11	Homer-Gertrude	Homer-Gertrude.11	2	Colin O'Donnell	14:36:00	14:55:00	0	>250	4	20	19	4	0	N	0	0
2014-12-05	4	11	Homer-Gertrude	Homer-Gertrude.11	3	Rebecca Jackson	16:52:00	17:12:00	0	>250	4	3	19	4	0	N	0	1
2014-12-05	4	12	Homer-Gertrude	Homer-Gertrude.12	2	Jo Monks	14:30:00	14:50:00	0	>250	4	20	27.1	5	0	N	0	0
2014-12-05	4	12	Homer-Gertrude	Homer-Gertrude.12	3	Jo Carpenter	16:52:00	17:12:00	0	>250	4	0		4	0	N	0	0
2014-12-05	4	13	Homer-Gertrude	Homer-Gertrude.13	2	Jo Monks	14:58:00	15:15:00	0	>250	4	15	20.7	4	0	N	1	2
2014-12-05	4	13	Homer-Gertrude	Homer-Gertrude.13	3	Jo Carpenter	17:22:00	17:39:00	0	>250	4	2		4	0	N	0	0
2014-12-05	4	14	Homer-Gertrude	Homer-Gertrude.14	2	Jo Monks	16:07:00	16:23:00	0	>250	4	15	22.7	5	0	N	0	1
2014-12-05	4	14	Homer-Gertrude	Homer-Gertrude.14	3	Jo Carpenter	17:54:00	18:12:00	0	>250	4	0		4	0	N	0	0
2014-12-05	4	15	Homer-Gertrude	Homer-Gertrude.15	2	Jo Monks	16:45:00	17:07:00	2	>250	4	0	19.1	4	0	N	0	1
2014-12-05	4	16	Homer-Gertrude	Homer-Gertrude.16	2	Colin O'Donnell	16:06:00	16:26:00	1	>250	4	10	19	4	0	N	0	0
2014-12-05	4	17	Homer-Gertrude	Homer-Gertrude.17	2	Colin O'Donnell	16:40:00	17:00:00	2	>250	4	10	18	4	0	N	0	0
2014-12-05	4	2	Homer-Gertrude	Homer-Gertrude.2	2	Colin O'Donnell	11:05:00	11:25:00	1	>250	4	20	23	5	0	N	0	0
2014-12-05	4	2	Homer-Gertrude	Homer-Gertrude.2	3	Rebecca Jackson	14:18:00	14:38:00	1	>250	4	20	20	4	0	N	1	1
2014-12-05	4	3	Homer-Gertrude	Homer-Gertrude.3	2	Jo Monks	11:10:00	11:30:00	2	>250	4	20	23.5	5	0	N	0	1
2014-12-05	4	3	Homer-Gertrude	Homer-Gertrude.3	3	Jo Carpenter	14:05:00	14:23:00	1	>250	4	17		4	0	N	0	1
2014-12-05	4	4	Homer-Gertrude	Homer-Gertrude.4	2	Colin O'Donnell	12:36:00	12:56:00	1	>250	4	20	20	4	0	N	0	0
2014-12-05	4	4	Homer-Gertrude	Homer-Gertrude.4	3	Jo Carpenter	14:53:00	15:11:00	0	>250	4	14		4	0	N	0	0
2014-12-05	4	5	Homer-Gertrude	Homer-Gertrude.5	2	Jo Monks	11:56:00	12:10:00	0	>250	4	14	22.6	5	0	N	0	1
2014-12-05	4	5	Homer-Gertrude	Homer-Gertrude.5	3	Rebecca Jackson	15:05:00	15:25:00	0	>250	4	20	20	4	0	N	1	0
2014-12-05	4	8	Homer-Gertrude	Homer-Gertrude.8	2	Jo Monks	12:38:00	12:52:00	0	>250	4	14	21.2	4	0	N	1	0
2014-12-05	4	8	Homer-Gertrude	Homer-Gertrude.8	3	Rebecca Jackson	15:55:00	16:14:00	0	>250	4	19	22	4	0	N	1	0
2014-12-06	4	13	Homer-Gertrude	Homer-Gertrude.13	4	Colin O'Donnell	13:57:00	14:16:00	0	>250	4	0	14.1	3	0	N	2	0
2014-12-06	4	14	Homer-Gertrude	Homer-Gertrude.14	4	Colin O'Donnell	13:30:00	13:50:00	0	>250	4	0	14	3	0	N	2	0	4.6-43km/hr
2014-12-06	4	15	Homer-Gertrude	Homer-Gertrude.15	3	Colin O'Donnell	10:46:00	11:10:00	2	>250	4	0	17.1	4	0	N	1	0
2014-12-06	4	16	Homer-Gertrude	Homer-Gertrude.16	3	Colin O'Donnell	11:45:00	12:05:00	1	>250	4	0	16	3	0	N	2	0	0.3 - 0.6km/hr
2014-12-06	4	17	Homer-Gertrude	Homer-Gertrude.17	3	Colin O'Donnell	12:52:00	13:13:00	3	>250	4	0	16.1	4	0	N	2	0	2.7-17km/hr
2014-12-07	4	10	Homer-Gertrude	Homer-Gertrude.10	4	Colin O'Donnell	14:11:00	14:30:00	0	>250	4	20	25	5	0	N	0	0
2014-12-07	4	11	Homer-Gertrude	Homer-Gertrude.11	4	Colin O'Donnell	13:44:00	14:00:00	0	>250	4	20	26	5	0	N	0	0
2014-12-07	4	12	Homer-Gertrude	Homer-Gertrude.12	4	Colin O'Donnell	13:17:00	13:37:00	0	>250	4	20	26	5	0	N	0	0
2014-12-07	4	2	Homer-Gertrude	Homer-Gertrude.2	4	Colin O'Donnell	16:56:00	17:16:00	2	>250	4	7	19	4	0	N	0	0
2014-12-07	4	3	Homer-Gertrude	Homer-Gertrude.3	4	Colin O'Donnell	15:48:00	16:08:00	2	>250	4	20	22.5	5	0	N	1	0
2014-12-07	4	4	Homer-Gertrude	Homer-Gertrude.4	4	Colin O'Donnell	15:23:00	15:43:00	0	>250	4	20	24.5	5	0	N	1	0	5km
2014-12-07	4	5	Homer-Gertrude	Homer-Gertrude.5	4	Colin O'Donnell	14:50:00	15:10:00	0	>250	4	20	23.8	5	0	N	1	0	5-19km/hr
2014-12-07	4	8	Homer-Gertrude	Homer-Gertrude.8	4	Colin O'Donnell	18:06:00	18:26:00	0	>250	4	20	19.5	4	0	N	1	0
2014-12-08	4	15	Homer-Gertrude	Homer-Gertrude.15	4	Colin O'Donnell	13:30:00	13:50:00	2	>250	4	0	14	3	0	N	1	0
2014-12-08	4	16	Homer-Gertrude	Homer-Gertrude.16	4	Colin O'Donnell	10:23:00	10:43:00	2	>250	4	0	22	4	0	N	1	0
2014-12-08	4	17	Homer-Gertrude	Homer-Gertrude.17	4	Colin O'Donnell	11:27:00	11:47:00	5	>250	4	0	14	3	0	N	1	0
2014-12-12	4	3	Haast	Haast.3	1	Fraser Maddigan	13.56	14.19	0	50	2	3		2	1	M	1	0
2014-12-12	4	12	Haast	Haast.12	1	Fraser Maddigan	16.5	17.28	0	> 250	4	38		3	0	N	0	0	6 keas
2014-12-12	4	15	Haast	Haast.15	1	Fraser Maddigan	14.54	15.25	0	150	3	0		2	1	M	1	0	6 keas
2014-12-12	4	32	Haast	Haast.32	1	Kathrin Affeld	10.3	10.5	0	> 250	4	0	7	2	0	N	0	1	creek
2014-12-12	4	34	Haast	Haast.34	1	Kathrin Affeld	11.2	11.4	0	> 250	4	7	7	2	0	N	0	1	creek
2014-12-12	4	42	Haast	Haast.42	1	Kathrin Affeld	15.42	16.05	0	> 250	4	1	15	3	0	N	1	2	helicopter training at hut
2014-12-12	4	62	Haast	Haast.62	1	Kathrin Affeld	12.5	13.2	0	100	2	0	10	2	0	N	0	0
2014-12-12	4	65	Haast	Haast.65	1	Kathrin Affeld	14.48	15.13	0	> 250	4	0	10	2	0	N	1	0
2014-12-12	4	80	Haast	Haast.80	1	Kathrin Affeld	13.3	13.55	0	100	2	0	10	2	0	N	0	0
2014-12-12	4	84	Haast	Haast.84	1	Fraser Maddigan	13	13.26	3	> 250	4	0		3	0	N	0	0
2014-12-12	4	91	Haast	Haast.91	1	Fraser Maddigan	12.33	12.52	0	> 250	4	0		3	0	N	0	0	lots of keas
2014-12-12	4	92	Haast	Haast.92	1	Fraser Maddigan	11.2	11.49	1	> 250	4			2	0	N		0
2014-12-12	4	93	Haast	Haast.93	1	Fraser Maddigan	10.43	11.04	0	> 250	4			2	0	N		0
2014-12-12	4	102	Haast	Haast.102	1	Jamie McAulay	14	14.23	1	100	2	5	12.5	3	0	N	1	0
2014-12-12	4	123	Haast	Haast.123	1	Jamie McAulay	10.11	10.31	0	> 250	4	1	12.5	3	0	N	0	0
2014-12-12	4	125	Haast	Haast.125	1	Jamie McAulay	11.27	11.48	0	> 250	4	10	12.5	3	0	N	0	1
2014-12-12	4	126	Haast	Haast.126	1	Jamie McAulay	15.57	16.18	0	> 250	4	0	12.5	3	0	N	0	0
2014-12-12	4	130	Haast	Haast.130	1	Kathrin Affeld	16.5	17.2	0	> 250	4	30	15	3	0	N	0	0
2014-12-12	4	132	Haast	Haast.132	1	Jamie McAulay	10.58	11.15	2	> 250	4	17	17.5	4	0	N	0	1	line only 150m long
2014-12-12	4	133	Haast	Haast.133	1	Jamie McAulay	12.09	12.36	1	> 250	4	10	12.5	3	0	N	0	0
2014-12-12	4	134	Haast	Haast.134	1	Jamie McAulay	13	13.23	1	> 250	4	0	12.5	3	0	N	0	0
2014-12-12	4	152	Haast	Haast.152	1	Jamie McAulay	15.24	15.47	0	> 250	4	0	12.5	3	0	N	0	2
2014-12-12	4	162	Haast	Haast.162	1	David Webb	11.12	11.31	0	> 250	4	0		4	0	N	0	1
2014-12-12	4	163	Haast	Haast.163	1	David Webb	10.38	11	0	> 250	4	0		2	0	N	0	1
2014-12-12	4	165	Haast	Haast.165	1	David Webb	11.48	12.08	0	> 250	4	0		3	0	N	0	0
2014-12-12	4	192	Haast	Haast.192	1	David Webb	12.57	13.17	0	> 250	4	3		2	0	N	0	0
2014-12-12	4	193	Haast	Haast.193	1	David Webb	13.25	13.45	0	> 250	4	0		3	0	N	1	0
2014-12-12	4	196	Haast	Haast.196	1	David Webb	13.55	14.15	0	> 250	4	3		2	0	N	1	0
2014-12-13	4	3	Haast	Haast.3	2	David Webb	11.39	11.59	0	> 250	4	20		3	0	N	0	0
2014-12-13	4	12	Haast	Haast.12	2	David Webb	9.11	9.32	0	> 250	4	21		2	0	N	2	0
2014-12-13	4	15	Haast	Haast.15	2	David Webb	10.02	10.22	0	> 250	4	20		2	0	N	0	0
2014-12-13	4	32	Haast	Haast.32	2	Fraser Maddigan	9.18	9.42	0	> 250	4	24	12	3	0	N	2	0
2014-12-13	4	34	Haast	Haast.34	2	Fraser Maddigan	9.5	10.13	0	> 250	4	23		2	0	N	1	0
2014-12-13	4	42	Haast	Haast.42	2	Fraser Maddigan	10.21	10.45	0	> 250	4	24		2	0	N	0	0
2014-12-13	4	62	Haast	Haast.62	2	Fraser Maddigan	11.17	11.5	0	> 250	4	33		3	1	M	1	0	2 keas
2014-12-13	4	65	Haast	Haast.65	2	Fraser Maddigan	13.59	14.24	0	50	2	0		3	1	M	1	0	long tailed cuckoo, kea
2014-12-13	4	80	Haast	Haast.80	2	Fraser Maddigan	12.15	12.43	0	> 250	4	0		3	1	M	0	0	4 keas
2014-12-13	4	84	Haast	Haast.84	2	David Webb	12.39	12.59	0	> 250	4	20		3	0	N	0	0
2014-12-13	4	91	Haast	Haast.91	2	David Webb	13.09	13.29	0	> 250	4	20		3	0	N	0	0
2014-12-13	4	92	Haast	Haast.92	2	David Webb	14.45	15.05	0	> 250	4	20		3	0	N	0	0
2014-12-13	4	93	Haast	Haast.93	2	David Webb	15.14	15.34	0	> 250	4	20		3	0	N	0	0
2014-12-13	4	102	Haast	Haast.102	2	Kathrin Affeld	10.05	10.3	0	> 250	4	25	7.8	2	0	N	0	0
2014-12-13	4	123	Haast	Haast.123	2	Kathrin Affeld	14.27	14.47	0	> 250	4	20	14.6	3	0	N	0	0
2014-12-13	4	125	Haast	Haast.125	2	Kathrin Affeld	12.13	12.33	0	75 - 250	2	1	8.2	2	1	M	0	0	fantail seen
2014-12-13	4	126	Haast	Haast.126	2	Kathrin Affeld	15.31	15.51	0	> 250	4	20	13.8	3	0	N	0	1
2014-12-13	4	130	Haast	Haast.130	2	Fraser Maddigan	15.38	15.59	0	> 250	4	21		3	0	N	0	0
2014-12-13	4	132	Haast	Haast.132	2	Kathrin Affeld	12.56	13.41	2	150 - 250	2	1	11.6	3	1	M	0	1
2014-12-13	4	133	Haast	Haast.133	2	Kathrin Affeld	11.33	11.56	0	> 250	4	22	14.1	3	0	N	0	0
2014-12-13	4	134	Haast	Haast.134	2	Kathrin Affeld	10.55	11.2	0	> 250	4	25	11.2	3	0	N	0	0
2014-12-13	4	152	Haast	Haast.152	2	Kathrin Affeld	15.05	15.25	0	> 250	4	19	11.2	3	0	N	0	2
2014-12-13	4	162	Haast	Haast.162	2	Jamie McAulay	9.45	10.06	0	> 250	4	21	7.5	2	0	N	1	0
2014-12-13	4	163	Haast	Haast.163	2	Jamie McAulay	9.11	9.35	0	> 250	4	23	7.5	2	0	N	2	0
2014-12-13	4	165	Haast	Haast.165	2	Jamie McAulay	11.07	11.27	0	> 250	4	20	12.5	3	0	N	1	0
2014-12-13	4	192	Haast	Haast.192	2	Jamie McAulay	13.51	14.12	0	75	2	0	12.5	3	1	M	1	0
2014-12-13	4	193	Haast	Haast.193	2	Jamie McAulay	12.15	12.34	0	100	2	0	12.5	3	0	N	0	0
2014-12-13	4	196	Haast	Haast.196	2	Jamie McAulay	11.48	12.07	0	100	2	5	12.5	3	0	N	0	0
2014-12-14	4	3	Haast	Haast.3	3	Jamie McAulay	12.01	12.24	0	> 250	4	0	12.5	3	0	N	0	0
2014-12-14	4	12	Haast	Haast.12	3	Jamie McAulay	13.28	13.56	1	> 250	4	0	12.5	3	0	N	0	0
2014-12-14	4	15	Haast	Haast.15	3	Jamie McAulay	12.55	13.12	0	> 250	4	0	12.5	3	0	N	0	0
2014-12-14	4	32	Haast	Haast.32	3	David Webb	14.17	14.37	0	> 250	4	0		3	0	N	0	0
2014-12-14	4	34	Haast	Haast.34	3	David Webb	13.51	14.1	0	> 250	4	1		3	0	N	0	0
2014-12-14	4	42	Haast	Haast.42	3	David Webb	9.1	9.3	0	> 250	4	0		3	0	N	0	0
2014-12-14	4	62	Haast	Haast.62	3	David Webb	12.2	12.4	0	200	3	0		2	0	N	0	0
2014-12-14	4	65	Haast	Haast.65	3	David Webb	9.52	10.12	0	100	2	0		2	0	N	0	0
2014-12-14	4	80	Haast	Haast.80	3	David Webb	10.37	10.57	0	> 250	4	0		2	0	N	0	0
2014-12-14	4	84	Haast	Haast.84	3	Jamie McAulay	11.16	11.38	1	> 250	4	3	12.5	3	0	N	0	0
2014-12-14	4	91	Haast	Haast.91	3	Jamie McAulay	10.5	11.11	0	> 250	4	0	12.5	3	0	N	1	0
2014-12-14	4	92	Haast	Haast.92	3	Jamie McAulay	9.04	9.29	0	> 250	4	0	12.5	3	0	N	0	0
2014-12-14	4	93	Haast	Haast.93	3	Jamie McAulay	10.02	10.22	0	> 250	4	0	12.5	3	0	N	0	0
2014-12-14	4	102	Haast	Haast.102	3	Fraser Maddigan	9.45	10.17	2	> 250	4	0	10	2	1	M	0	0
2014-12-14	4	123	Haast	Haast.123	3	Fraser Maddigan	15.55	16.22	0	> 250	4	0		3	0	N	0	0
2014-12-14	4	125	Haast	Haast.125	3	Fraser Maddigan	12.55	13.22	0	> 250	4	0		3	1	M	0	0
2014-12-14	4	126	Haast	Haast.126	3	Kathrin Affeld	16.15	16.35	0	> 250	4	10	12.3	3	0	N	0	0
2014-12-14	4	130	Haast	Haast.130	3	Fraser Maddigan	14.35	14.58	1	> 250	4	0		3	0	N	0	0
2014-12-14	4	132	Haast	Haast.132	3	Fraser Maddigan	11.51	12.22	0	> 250	4	0		3	1	M	0	0	kea
2014-12-14	4	133	Haast	Haast.133	3	Fraser Maddigan	13.4	14.15	2	> 250	4	1		3	1	M	0	0
2014-12-14	4	134	Haast	Haast.134	3	Fraser Maddigan	10.31	10.53	0	> 250	4	0		3	1	M	0	0
2014-12-14	4	152	Haast	Haast.152	3	Fraser Maddigan	15.1	15.33	0	>250	4	0		3	0	N	0	0
2014-12-14	4	162	Haast	Haast.162	3	Kathrin Affeld	10.33	10.53	0	> 250	4	1	8.1	2	0	N	0	0
2014-12-14	4	163	Haast	Haast.163	3	Kathrin Affeld	9.53	10.2	0	> 250	4	1	7.8	2	0	N	0	0
2014-12-14	4	165	Haast	Haast.165	3	Kathrin Affeld	11.13	11.35	0	> 250	4	0	8.1	2	0	N	0	0
2014-12-14	4	192	Haast	Haast.192	3	Kathrin Affeld	13.18	13.41	0	> 250	4	0	8	2	0	N	0	0
2014-12-14	4	193	Haast	Haast.193	3	Kathrin Affeld	12.43	13.03	0	> 250	4	2	11.3	3	0	N	0	0
2014-12-14	4	196	Haast	Haast.196	3	Kathrin Affeld	12.03	12.23	0	> 250	4	0	8.8	2	0	N	0	0
2014-12-15	4	3	Haast	Haast.3	4	Kathrin Affeld	12.3	12.55	0	> 250	4	25	13.9	3	0	N	0	0
2014-12-15	4	12	Haast	Haast.12	4	Kathrin Affeld	14.3	15	0	> 250	4	30	16.5	4	0	N	0	1
2014-12-15	4	15	Haast	Haast.15	4	Kathrin Affeld	13.43	14.08	0	> 250	4	25	15.4	3	0	N	1	1
2014-12-15	4	32	Haast	Haast.32	4	Jamie McAulay	9.43	10.06	0	> 250	4	23	12.5	3	0	N	0	0
2014-12-15	4	34	Haast	Haast.34	4	Jamie McAulay	11.23	11.43	0	> 250	4	20	17.5	4	0	N	0	0
2014-12-15	4	42	Haast	Haast.42	4	Jamie McAulay	10.25	10.45	0	> 250	4	20	17.5	4	0	N	0	0
2014-12-15	4	62	Haast	Haast.62	4	Jamie McAulay	13.26	13.46	0	> 250	4	20	17.5	4	0	N	0	0
2014-12-15	4	65	Haast	Haast.65	4	Jamie McAulay	15.17	15.37	0	> 250	4	20	17.5	4	0	N	0	0
2014-12-15	4	80	Haast	Haast.80	4	Jamie McAulay	13.58	14.18	0	> 250	4	20	17.5	4	0	N	0	0
2014-12-15	4	84	Haast	Haast.84	4	Kathrin Affeld	11.11	11.36	0	> 250	4	25	14.6	3	0	N	0	0
2014-12-15	4	91	Haast	Haast.91	4	Kathrin Affeld	10.39	10.59	0	> 250	4	20	12	3	0	N	0	1
2014-12-15	4	92	Haast	Haast.92	4	Kathrin Affeld	9.32	9.55	0	> 250	4	23	16.6	4	0	N	0	0
2014-12-15	4	93	Haast	Haast.93	4	Kathrin Affeld	9.03	9.25	0	> 250	4	22	16.4	4	0	N	0	0
2014-12-15	4	102	Haast	Haast.102	4	David Webb	9.08	9.32	2	> 250	4	24		4	0	N	0	0
2014-12-15	4	123	Haast	Haast.123	4	David Webb	13.37	13.57	0	> 250	4	20		4	0	N	0	0
2014-12-15	4	125	Haast	Haast.125	4	David Webb	10.5	11.1	0	> 250	4	20		3	0	N	0	0
2014-12-15	4	126	Haast	Haast.126	4	David Webb	15.35	15.53	0	> 250	4	20		4	0	N	0	0
2014-12-15	4	130	Haast	Haast.130	4	David Webb	14.57	15.17	0	> 250	4	20		4	0	N	0	0
2014-12-15	4	132	Haast	Haast.132	4	David Webb	10.2	10.4	2	> 250	4	20		3	0	N	0	0
2014-12-15	4	133	Haast	Haast.133	4	David Webb	11.28	11.49	0	> 250	4	21		4	0	N	0	0
2014-12-15	4	134	Haast	Haast.134	4	David Webb	12.04	12.24	1	> 250	4	20		4	0	N	0	0
2014-12-15	4	152	Haast	Haast.152	4	David Webb	14.1	14.3	0	> 250	4	20		4	0	N	0	0
2014-12-15	4	162	Haast	Haast.162	4	Fraser Maddigan	9.58	10.25	0	>250	4	27		3	0	N	0	0	long tailed cuckoo, kea
2014-12-15	4	163	Haast	Haast.163	4	Fraser Maddigan	15.16	15.4	0	>250	4		20	4	0	N	0	0
2014-12-15	4	165	Haast	Haast.165	4	Fraser Maddigan	10.4	11.03	0	>250	4	23	15	3	1	M	0	0
2014-12-15	4	192	Haast	Haast.192	4	Fraser Maddigan	11.36	12.03	1	150	3	27		4	0	N	0	0	5 keas
2014-12-15	4	193	Haast	Haast.193	4	Fraser Maddigan	12.11	12.3	0	>250	4	19	15	3	0	N	0	0
2014-12-15	4	196	Haast	Haast.196	4	Fraser Maddigan	12.51	13.14	0	>250	4	23		3	0	N	0	0
2015-02-10	1	102	Haast	Haast.102	1	David Webb	14:13:00	14:33:00	0	>250m	4	20	15.1	3	0	N	0	0
2015-02-10	1	12	Haast	Haast.12	1	Kerry Weston	12:32:00	13:01:00	0	>250m	4	29	15.3	3	0	N	0	0
2015-02-10	1	123	Haast	Haast.123	1	David Webb	13:31:00	13:51:00	0	>250m	4	20	13.1	3	0	N	0	0
2015-02-10	1	125	Haast	Haast.125	1	David Webb	16:03:00	16:23:00	0	>250m	4	20	15	3	0	N	1	1
2015-02-10	1	126	Haast	Haast.126	1	Jamie McAulay	16:08:00	16:24:00	0	>250m	4	4	15	3	0	N	1	2
2015-02-10	1	130	Haast	Haast.130	1	Jamie McAulay	15:33:00	15:57:00	1	>250m	4	24	15.8	3	0	N	0	0
2015-02-10	1	132	Haast	Haast.132	1	David Webb	16:30:00	16:50:00	0	>250m	4	20	17.1	4	0	N	1	1
2015-02-10	1	133	Haast	Haast.133	1	David Webb	15:33:00	15:53:00	0	>250m	4	20	15.8	3	0	N	1	0
2015-02-10	1	134	Haast	Haast.134	1	David Webb	15:03:00	15:26:00	2	>250m	4	20	16.8	4	0	N	0	0
2015-02-10	1	15	Haast	Haast.15	1	Kerry Weston	13:32:00	13:57:00	0	>250m	4	25	13.1	3	0	N	0	1
2015-02-10	1	152	Haast	Haast.152	1	David Webb	13:07:00	13:27:00	0	>250m	4	20	15.3	3	0	N	0	1
2015-02-10	1	162	Haast	Haast.162	1	Jamie McAulay	10:43:00	11:06:00	1	>250m	4	23	11.5	3	0	N	0	1
2015-02-10	1	163	Haast	Haast.163	1	Jamie McAulay	10:16:00	10:37:00	0	>250m	4	21	11.5	3	0	N	0	1
2015-02-10	1	165	Haast	Haast.165	1	Jamie McAulay	11:29:00	11:49:00	1	>250m	4	20	12.3	3	0	N	0	0
2015-02-10	1	192	Haast	Haast.192	1	Jamie McAulay	13:14:00	13:34:00	0	>250m	4	20	15.3	3	0	N	0	0
2015-02-10	1	193	Haast	Haast.193	1	Jamie McAulay	12:47:00	13:07:00	0	>250m	4	20	15.3	3	0	N	0	0
2015-02-10	1	196	Haast	Haast.196	1	Jamie McAulay	12:20:00	12:41:00	0	>250m	4	21	16.6	4	0	N	0	0
2015-02-10	1	3	Haast	Haast.3	1	Kerry Weston	14:55:00	14:20:00	1	>250m	4	25	15.1	3	0	N	0	1
2015-02-10	1	32	Haast	Haast.32	1	Kerry Weston	11:14:00	11:35:00	0	>250m	4	21	12.3	3	0	N	0	0
2015-02-10	1	34	Haast	Haast.34	1	Kerry Weston	11:58:00	12:17:00	0	>250m	4	19	16.6	4	0	N	0	1
2015-02-10	1	42	Haast	Haast.42	1	Kerry Weston	10:40:00	11:00:00	0	>250m	4	20	11.5	3	0	N	0	0
2015-02-10	1	62	Haast	Haast.62	1	David Webb	10:50:00	11:10:00	1	>250m	4	20	11.5	3	0	N	0	0
2015-02-10	1	65	Haast	Haast.65	1	David Webb	12:14:00	12:34:00	0	>250m	4	20	16.6	4	0	N	1	0
2015-02-10	1	80	Haast	Haast.80	1	David Webb	11:16:00	11:36:00	1	>250m	4	20	12.3	3	0	N	0	0
2015-02-10	1	84	Haast	Haast.84	1	Kerry Weston	15:29:00	15:55:00	0	>250m	4	26	15.8	3	0	N	1	1
2015-02-10	1	91	Haast	Haast.91	1	Kerry Weston	16:09:00	16:25:00	0	>250m	4	16	15	3	0	N	1	0
2015-02-10	1	92	Haast	Haast.92	1	Kerry Weston	17:01:00	17:28:00	0	>250m	4	27	11.3	3	0	N	0	0
2015-02-10	1	93	Haast	Haast.93	1	David Webb	17:15:00	17:35:00	0	>250m	4	20	11.3	3	0	N	0	0
2015-02-11	1	102	Haast	Haast.102	2	Jamie McAulay	15:18:00	15:38:00	0	>250m	4	20	15.2	3	0	N	1	0
2015-02-11	1	12	Haast	Haast.12	2	David Webb	11:34:00	11:54:00	0	>250m	4	20	16.4	4	0	N	1	0
2015-02-11	1	123	Haast	Haast.123	2	Jamie McAulay	12:09:00	12:28:00	0	>250m	4	19	15.8	3	0	N	1	0
2015-02-11	1	125	Haast	Haast.125	2	Jamie McAulay	13:35:00	13:55:00	0	>250m	4	20	12.4	3	0	N	1	1
2015-02-11	1	126	Haast	Haast.126	2	Kerry Weston	09:13:00	09:30:00	0	>250m	4	17	14.1	3	0	N	0	1
2015-02-11	1	130	Haast	Haast.130	2	Kerry Weston	09:42:00	10:07:00	0	>250m	4	25	15	3	0	N	0	0
2015-02-11	1	132	Haast	Haast.132	2	Jamie McAulay	13:10:00	13:29:00	0	>250m	4	19	16.4	4	0	N	0	0
2015-02-11	1	133	Haast	Haast.133	2	Jamie McAulay	13:59:00	14:31:00	1	>250m	4	32	15.2	3	0	N	1	0
2015-02-11	1	134	Haast	Haast.134	2	Jamie McAulay	14:40:00	15:00:00	0	>250m	4	20	15.2	3	0	N	0	0
2015-02-11	1	15	Haast	Haast.15	2	David Webb	12:14:00	12:34:00	0	>250m	4	20	15.8	3	0	N	1	1
2015-02-11	1	152	Haast	Haast.152	2	Jamie McAulay	11:42:00	12:02:00	0	>250m	4	20	16.4	4	0	N	1	1
2015-02-11	1	162	Haast	Haast.162	2	Kerry Weston	11:40:00	12:00:00	0	>250m	4	20	16.4	4	0	N	0	0
2015-02-11	1	163	Haast	Haast.163	2	Kerry Weston	10:34:00	11:04:00	1	>250m	4	30	16.8	4	0	N	0	0
2015-02-11	1	165	Haast	Haast.165	2	Kerry Weston	12:27:00	12:57:00	1	>250m	4	30	15.8	3	0	N	0	0
2015-02-11	1	192	Haast	Haast.192	2	Kerry Weston	14:55:00	15:15:00	0	>250m	4	20	15.2	3	0	N	0	0
2015-02-11	1	193	Haast	Haast.193	2	Kerry Weston	14:21:00	14:41:00	0	>250m	4	20	15.2	3	0	N	0	0
2015-02-11	1	3	Haast	Haast.3	2	David Webb	13:18:00	13:38:00	0	>250m	4	20	16.4	4	0	N	1	1
2015-02-11	1	32	Haast	Haast.32	2	David Webb	09:55:00	10:15:00	0	>250m	4	20	15	3	0	N	0	0
2015-02-11	1	34	Haast	Haast.34	2	David Webb	10:29:00	10:49:00	0	>250m	4	20	16.8	4	0	N	0	0
2015-02-11	1	42	Haast	Haast.42	2	David Webb	09:24:00	09:44:00	0	>250m	4	20	14.1	3	0	N	0	1
2015-02-11	1	62	Haast	Haast.62	2	Jamie McAulay	10:30:00	10:55:00	2	>250m	4	25	16.8	4	0	N	0	0
2015-02-11	1	65	Haast	Haast.65	2	Jamie McAulay	09:13:00	09:36:00	0	>250m	4	11	14.1	3	0	N	0	0
2015-02-11	1	80	Haast	Haast.80	2	Jamie McAulay	10:02:00	10:24:00	0	>250m	4	22	15	3	0	N	0	0
2015-02-11	1	84	Haast	Haast.84	2	David Webb	13:55:00	14:15:00	0	>250m	4	20	12.4	3	0	N	1	1
2015-02-11	1	91	Haast	Haast.91	2	David Webb	14:22:00	14:42:00	0	>250m	4	20	15.2	3	0	N	1	1
2015-02-11	1	92	Haast	Haast.92	2	David Webb	15:47:00	16:07:00	0	>250m	4	20	12.1	3	0	N	2	2
2015-02-11	1	93	Haast	Haast.93	2	Jamie McAulay	15:53:00	16:11:00	0	>250m	4	18	12.1	3	0	N	1	0
2015-02-12	1	102	Haast	Haast.102	3	Kerry Weston	14:00:00	14:20:00	1	>250m	4	20	15.6	3	0	N	1	0
2015-02-12	1	12	Haast	Haast.12	3	Jamie McAulay	13:01:00	13:22:00	0	>250m	4	21	14.7	3	0	N	0	0
2015-02-12	1	123	Haast	Haast.123	3	Kerry Weston	12:45:00	13:02:00	0	>250m	4	17	14.7	3	0	N	0	0
2015-02-12	1	125	Haast	Haast.125	3	Kerry Weston	15:51:00	16:11:00	0	>250m	4	20	11.5	3	0	N	0	1	Creeks
2015-02-12	1	126	Haast	Haast.126	3	David Webb	08:38:00	08:58:00	0	>250m	4	20	9.6	2	0	N	0	1
2015-02-12	1	130	Haast	Haast.130	3	David Webb	09:03:00	09:23:00	0	>250m	4	20	11.4	3	0	N	0	0
2015-02-12	1	132	Haast	Haast.132	3	Kerry Weston	16:20:00	16:30:00	0	>250m	4	19	11.5	3	0	N	0	0
2015-02-12	1	133	Haast	Haast.133	3	Kerry Weston	15:21:00	15:46:00	0	>250m	4	25	11.5	3	0	N	0	0
2015-02-12	1	134	Haast	Haast.134	3	Kerry Weston	14:41:00	15:00:00	0	>250m	4	19	11.5	3	0	N	1	0
2015-02-12	1	15	Haast	Haast.15	3	Jamie McAulay	11:57:00	12:18:00	0	>250m	4	21	14.7	3	0	N	1	0
2015-02-12	1	152	Haast	Haast.152	3	Jamie McAulay	15:32:00	15:52:00	0	>250m	4	20	11.5	3	0	N	0	1
2015-02-12	1	162	Haast	Haast.162	3	David Webb	10:48:00	11:14:00	3	>250m	4	26	13.6	3	0	N	1	0
2015-02-12	1	163	Haast	Haast.163	3	David Webb	15:18:00	15:48:00	3	>250m	4	30	11.5	3	0	N	1	0
2015-02-12	1	165	Haast	Haast.165	3	David Webb	11:37:00	11:57:00	0	>250m	4	20	14.7	3	0	N	1	0
2015-02-12	1	192	Haast	Haast.192	3	David Webb	12:22:00	12:42:00	0	>250m	4	20	14.8	3	0	N	1	0
2015-02-12	1	193	Haast	Haast.193	3	David Webb	12:51:00	13:11:00	0	>250m	4	20	14.7	3	0	N	1	0
2015-02-12	1	196	Haast	Haast.196	3	David Webb	13:37:00	13:57:00	0	>250m	4	20	15.6	3	0	N	1	0
2015-02-12	1	3	Haast	Haast.3	3	Jamie McAulay	11:15:00	11:35:00	0	>250m	4	20	14.7	3	0	N	1	0
2015-02-12	1	32	Haast	Haast.32	3	Jamie McAulay	14:10:00	14:30:00	0	>250m	4	20	15.6	3	0	N	0	0
2015-02-12	1	34	Haast	Haast.34	3	Jamie McAulay	13:28:00	13:48:00	0	>250m	4	20	15.6	3	0	N	0	0
2015-02-12	1	42	Haast	Haast.42	3	Jamie McAulay	14:44:00	15:09:00	0	>250m	4	25	11.5	3	0	N	0	0
2015-02-12	1	62	Haast	Haast.62	3	Kerry Weston	09:25:00	09:47:00	0	>250m	4	22	11.4	3	0	N	1	0
2015-02-12	1	65	Haast	Haast.65	3	Kerry Weston	11:12:00	11:37:00	0	>250m	4	25	13.6	3	0	N	1	0
2015-02-12	1	80	Haast	Haast.80	3	Kerry Weston	10:02:00	10:22:00	0	>250m	4	20	13.6	3	0	N	1	0
2015-02-12	1	84	Haast	Haast.84	3	Jamie McAulay	10:23:00	10:45:00	0	>250m	4	22	14.7	3	0	N	0	0
2015-02-12	1	91	Haast	Haast.91	3	Jamie McAulay	09:58:00	10:15:00	0	>250m	4	17	13.6	3	0	N	0	0
2015-02-12	1	92	Haast	Haast.92	3	Jamie McAulay	09:08:00	09:32:00	1	>250m	4	0	11.4	3	0	N	0	0
2015-02-12	1	93	Haast	Haast.93	3	Jamie McAulay	08:43:00	09:05:00	0	>250m	4	0	9.6	2	0	N	0	0
2015-02-13	1	102	Haast	Haast.102	4	David Webb	11:33:00	11:53:00	2	200	3	20	11.4	3	0	N	0	0
2015-02-13	1	12	Haast	Haast.12	4	Kerry Weston	14:59:00	15:20:00	0	>250m	4	20	16.6	4	0	N	1	0
2015-02-13	1	123	Haast	Haast.123	4	David Webb	14:40:00	15:00:00	0	>250m	4	17	13.3	3	0	N	0	0
2015-02-13	1	125	Haast	Haast.125	4	David Webb	13:27:00	13:47:00	0	>250m	4	14	16.8	4	0	N	0	0
2015-02-13	1	126	Haast	Haast.126	4	Jamie McAulay	10:51:00	11:11:00	0	>250m	4	3	11.4	3	0	N	0	1
2015-02-13	1	130	Haast	Haast.130	4	Jamie McAulay	11:19:00	11:39:00	0	>250m	4	16	11.4	3	0	N	0	0
2015-02-13	1	132	Haast	Haast.132	4	David Webb	13:54:00	14:16:00	1	>250m	4	2	15.4	3	0	N	0	0
2015-02-13	1	133	Haast	Haast.133	4	David Webb	12:44:00	13:04:00	1	>250m	4	0	14.3	3	0	N	0	0
2015-02-13	1	134	Haast	Haast.134	4	David Webb	12:11:00	12:31:00	0	>250m	4	14	13.9	3	0	N	0	0
2015-02-13	1	15	Haast	Haast.15	4	Kerry Weston	14:26:00	14:46:00	0	100	2	3	13.3	3	0	N	0	0
2015-02-13	1	152	Haast	Haast.152	4	David Webb	15:07:00	15:23:00	0	>250m	4	14	16.6	4	0	N	1	0
2015-02-13	1	162	Haast	Haast.162	4	Jamie McAulay	12:28:00	12:48:00	0	100	2	0	13.9	3	1	R	0	0
2015-02-13	1	163	Haast	Haast.163	4	Jamie McAulay	16:11:00	16:39:00	2	>250m	4	4	18.1	4	0	N	1	0
2015-02-13	1	165	Haast	Haast.165	4	Jamie McAulay	13:15:00	13:42:00	1	100	2	0	16.8	4	0	N	0	0
2015-02-13	1	192	Haast	Haast.192	4	Jamie McAulay	15:09:00	15:29:00	0	>250m	4	4	16.6	4	0	N	0	0
2015-02-13	1	193	Haast	Haast.193	4	Jamie McAulay	14:41:00	15:02:00	0	>250m	4	0	13.3	3	0	N	0	0
2015-02-13	1	196	Haast	Haast.196	4	Jamie McAulay	14:15:00	14:36:00	0	>250m	4	3	15.4	3	0	N	0	0
2015-02-13	1	3	Haast	Haast.3	4	Kerry Weston	13:48:00	14:08:00	1	>250m	4	20	15.4	3	0	N	0	0
2015-02-13	1	32	Haast	Haast.32	4	Kerry Weston	16:15:00	16:39:00	2	>250m	4	10	18.1	4	0	N	0	0
2015-02-13	1	34	Haast	Haast.34	4	Kerry Weston	15:31:00	15:52:00	0	>250m	4	21	16.6	4	0	N	0	0
2015-02-13	1	42	Haast	Haast.42	4	Jamie McAulay	17:20:00	17:40:00	0	>250m	4	10	14.9	3	0	N	0	0
2015-02-13	1	62	Haast	Haast.62	4	David Webb	17:24:00	17:43:00	0	>250m	4	19	14.9	3	0	N	1	1
2015-02-13	1	65	Haast	Haast.65	4	David Webb	16:09:00	16:29:00	0	200	3	6	18.1	4	0	N	1	0
2015-02-13	1	80	Haast	Haast.80	4	David Webb	16:52:00	17:12:00	0	>250m	4	20	14.6	3	0	N	0	0
2015-02-13	1	84	Haast	Haast.84	4	Kerry Weston	12:57:00	13:17:00	0	>250m	4	20	14.3	3	0	N	0	0
2015-02-13	1	91	Haast	Haast.91	4	Kerry Weston	12:13:00	12:30:00	0	>250m	4	17	13.9	3	0	N	0	0
2015-02-13	1	92	Haast	Haast.92	4	Kerry Weston	11:07:00	11:36:00	1	>250m	4	28	11.4	3	0	N	0	0
2015-02-13	1	93	Haast	Haast.93	4	Kerry Weston	10:41:00	11:02:00	0	100	2	19	11.4	3	0	N	0	0
2015-02-23	1	1	Homer-Gertrude	Homer-Gertrude.1	1	Rebecca Jackson	15:26:00	15:42:00	1	>250m	4	8	22.1	5	0	N	0	1
2015-02-23	1	10	Homer-Gertrude	Homer-Gertrude.10	1	Jo Carpenter	11:20:00	11:37:00	0	>250m	4	17	22.1	5	0	N	1	2
2015-02-23	1	11	Homer-Gertrude	Homer-Gertrude.11	1	Jo Carpenter	10:50:00	11:10:00	0	>250m	4	20	17.5	4	0	N	1	1
2015-02-23	1	12	Homer-Gertrude	Homer-Gertrude.12	1	Jo Carpenter	11:58:00	12:16:00	0	>250m	4	18	21.6	4	0	N	1	1
2015-02-23	1	13	Homer-Gertrude	Homer-Gertrude.13	1	Jo Carpenter	13:51:00	14:05:00	0	>250m	4	2	20.5	4	0	N	2	0
2015-02-23	1	14	Homer-Gertrude	Homer-Gertrude.14	1	Jo Carpenter	14:20:00	14:36:00	0	>250m	4	16	23.2	5	0	N	1	1
2015-02-23	1	15	Homer-Gertrude	Homer-Gertrude.15	1	Jo Carpenter	14:48:00	15:06:00	1	>250m	4	18	22.1	5	0	N	1	1
2015-02-23	1	16	Homer-Gertrude	Homer-Gertrude.16	1	Jo Carpenter	16:08:00	16:25:00	0	>250m	4	0	20.5	4	0	N	1	1
2015-02-23	1	17	Homer-Gertrude	Homer-Gertrude.17	1	Jo Carpenter	16:40:00	16:56:00	0	>250m	4	0	20.6	4	0	N	0	1
2015-02-23	1	2	Homer-Gertrude	Homer-Gertrude.2	1	Rebecca Jackson	15:48:00	16:04:00	0	>250m	4	3	20.5	4	0	N	0	1
2015-02-23	1	3	Homer-Gertrude	Homer-Gertrude.3	1	Rebecca Jackson	16:17:00	16:37:00	0	>250m	4	3	20.5	4	0	N	0	0
2015-02-23	1	4	Homer-Gertrude	Homer-Gertrude.4	1	Rebecca Jackson	16:49:00	17:08:00	0	>250m	4	0	20.6	4	0	N	0	0
2015-02-23	1	5	Homer-Gertrude	Homer-Gertrude.5	1	Rebecca Jackson	17:25:00	17:43:00	0	>250m	4	0	20.6	4	0	N	0	0
2015-02-23	1	8	Homer-Gertrude	Homer-Gertrude.8	1	Rebecca Jackson	18:10:00	18:27:00	0	>250m	4	0	20.6	4	0	N	0	0
2015-02-24	1	1	Homer-Gertrude	Homer-Gertrude.1	2	Jo Carpenter	12:08:00	12:26:00	2	>250m	4	0	12.3	3	1	M	1	1
2015-02-24	1	10	Homer-Gertrude	Homer-Gertrude.10	2	Rebecca Jackson	15:48:00	16:05:00	1	>250m	4	0	12.9	3	0	N	0	0
2015-02-24	1	11	Homer-Gertrude	Homer-Gertrude.11	2	Rebecca Jackson	15:21:00	15:41:00	0	>250m	4	0	12.9	3	0	N	0	0
2015-02-24	1	12	Homer-Gertrude	Homer-Gertrude.12	2	Rebecca Jackson	14:57:00	15:17:00	0	>250m	4	0	12.9	3	0	N	0	0
2015-02-24	1	13	Homer-Gertrude	Homer-Gertrude.13	2	Rebecca Jackson	13:53:00	14:12:00	1	>250m	4	0	13	3	2	D	0	0
2015-02-24	1	14	Homer-Gertrude	Homer-Gertrude.14	2	Rebecca Jackson	13:15:00	13:35:00	2	>250m	4	0	14.5	3	0	N	0	0
2015-02-24	1	15	Homer-Gertrude	Homer-Gertrude.15	2	Rebecca Jackson	12:43:00	13:05:00	1	>250m	4	0	14.4	3	2	D	0	0
2015-02-24	1	16	Homer-Gertrude	Homer-Gertrude.16	2	Rebecca Jackson	11:29:00	11:48:00	2	>250m	4	0	12.3	3	0	N	0	0
2015-02-24	1	17	Homer-Gertrude	Homer-Gertrude.17	2	Rebecca Jackson	10:56:00	11:17:00	1	>250m	4	0	12.3	3	0	N	0	0
2015-02-24	1	2	Homer-Gertrude	Homer-Gertrude.2	2	Jo Carpenter	12:47:00	13:03:00	0	>250m	4	0	14.4	3	0	N	1	1
2015-02-24	1	3	Homer-Gertrude	Homer-Gertrude.3	2	Jo Carpenter	13:11:00	13:27:00	1	>250m	4	0	14.5	3	0	N	1	1
2015-02-24	1	4	Homer-Gertrude	Homer-Gertrude.4	2	Jo Carpenter	14:09:00	14:24:00	0	>250m	4	0	13	3	2	D	1	0
2015-02-24	1	5	Homer-Gertrude	Homer-Gertrude.5	2	Jo Carpenter	14:36:00	14:52:00	2	>250m	4	0	13.1	3	2	D	1	0
2015-02-24	1	8	Homer-Gertrude	Homer-Gertrude.8	2	Jo Carpenter	15:16:00	15:32:00	0	>250m	4	0	12.9	3	0	N	2	0
2015-02-26	1	1	Homer-Gertrude	Homer-Gertrude.1	3	Jo Carpenter	15:45:00	16:08:00	3	>250m	4	22	17.7	4	0	N	0	1
2015-02-26	1	1	Homer-Gertrude	Homer-Gertrude.1	4	Rebecca Jackson	13:32:00	13:52:00	2	>250m	4	20	16.1	4	0	N	0	1
2015-02-26	1	10	Homer-Gertrude	Homer-Gertrude.10	3	Maddie van de Wetering	17:40:00	18:00:00	0	>250m	4	0	14.5	3	0	N	1	1
2015-02-26	1	10	Homer-Gertrude	Homer-Gertrude.10	4	Jason van de Wetering	11:45:00	12:00:00	0	>250m	4	15	16.1	4	0	N	0	1
2015-02-26	1	11	Homer-Gertrude	Homer-Gertrude.11	3	Maddie van de Wetering	17:12:00	17:32:00	0	>250m	4	0	14.5	3	0	N	1	1
2015-02-26	1	11	Homer-Gertrude	Homer-Gertrude.11	4	Jason van de Wetering	12:06:00	12:22:00	0	>250m	4	16	16.1	4	0	N	0	2
2015-02-26	1	12	Homer-Gertrude	Homer-Gertrude.12	3	Maddie van de Wetering	16:45:00	17:06:00	0	>250m	4	0	14.5	3	0	N	1	1
2015-02-26	1	12	Homer-Gertrude	Homer-Gertrude.12	4	Jason van de Wetering	12:26:00	12:55:00	4	>250m	4	29	16.1	4	0	N	1	1
2015-02-26	1	13	Homer-Gertrude	Homer-Gertrude.13	3	Maddie van de Wetering	16:13:00	16:32:00	2	>250m	4	0	17.7	4	0	N	1	1
2015-02-26	1	13	Homer-Gertrude	Homer-Gertrude.13	4	Jason van de Wetering	13:21:00	13:54:00	2	>250m	4	25	16.1	4	0	N	1	1
2015-02-26	1	14	Homer-Gertrude	Homer-Gertrude.14	3	Maddie van de Wetering	15:39:00	16:00:00	0	>250m	4	0	17	4	0	N	1	1
2015-02-26	1	14	Homer-Gertrude	Homer-Gertrude.14	4	Jason van de Wetering	14:04:00	14:21:00	0	>250m	4	12	15.1	3	0	N	1	0
2015-02-26	1	15	Homer-Gertrude	Homer-Gertrude.15	3	Maddie van de Wetering	15:10:00	15:28:00	0	>250m	4	2	17.7	4	0	N	1	1
2015-02-26	1	16	Homer-Gertrude	Homer-Gertrude.16	3	Maddie van de Wetering	14:38:00	14:59:00	0	>250m	4	19	15.1	3	0	N	2	1
2015-02-26	1	17	Homer-Gertrude	Homer-Gertrude.17	3	Maddie van de Wetering	14:00:00	14:21:00	0	>250m	4	19	15.1	3	0	N	2	1
2015-02-26	1	17	Homer-Gertrude	Homer-Gertrude.17	4	Jason van de Wetering	15:56:00	16:14:00	2	>250m	4	0	17.7	4	0	N	1	0
2015-02-26	1	2	Homer-Gertrude	Homer-Gertrude.2	3	Jo Carpenter	15:14:00	15:31:00	0	>250m	4	10	17	4	0	N	0	1
2015-02-26	1	3	Homer-Gertrude	Homer-Gertrude.3	3	Jo Carpenter	14:22:00	14:49:00	2	>250m	4	25	15.1	3	0	N	1	0
2015-02-26	1	4	Homer-Gertrude	Homer-Gertrude.4	3	Jo Carpenter	13:45:00	14:02:00	0	>250m	4	17	16.1	4	0	N	0	0
2015-02-26	1	4	Homer-Gertrude	Homer-Gertrude.4	4	Rebecca Jackson	15:30:00	15:48:00	0	>250m	4	8	17	4	0	N	0	0
2015-02-26	1	5	Homer-Gertrude	Homer-Gertrude.5	3	Jo Carpenter	13:01:00	13:19:00	0	>250m	4	18	16.1	4	0	N	1	0
2015-02-26	1	5	Homer-Gertrude	Homer-Gertrude.5	4	Rebecca Jackson	16:01:00	16:18:00	0	>250m	4	0	17.7	4	0	N	0	0
2015-02-26	1	8	Homer-Gertrude	Homer-Gertrude.8	3	Jo Carpenter	11:53:00	12:12:00	2	>250m	4	19	16.1	4	0	N	1	1
2015-02-26	1	8	Homer-Gertrude	Homer-Gertrude.8	4	Rebecca Jackson	16:43:00	17:00:00	2	>250m	4	0	14.5	3	9	N	1	0
2015-04-08	2	102	Haast	Haast.102	1	Jo Carpenter	09:25:00	09:49:00	1	100	2	0	12.8	3	1	M	1	0
2015-04-08	2	102	Haast	Haast.102	2	Jamie McAulay	15:56:00	16:12:00	0	>250	4	0	14.9	3	0	N	0	0
2015-04-08	2	12	Haast	Haast.12	1	Sanjar Thakur	13:26:00	13:49:00	0	>250	4	0	19.8	4	0	n	0	0
2015-04-08	2	123	Haast	Haast.123	1	Jo Carpenter	12:29:00	12:48:00	0	>250	4	0	16.1	4	2	R	0	0
2015-04-08	2	125	Haast	Haast.125	1	Jo Carpenter	11:14:00	11:33:00	0	>250	4	0	15.5	3	0	N	0	0
2015-04-08	2	126	Haast	Haast.126	1	Jamie McAulay	09:06:00	09:24:00	0	>250	4	0	13.1	3	1	N	1	1
2015-04-08	2	126	Haast	Haast.126	2	Jo Carpenter	13:35:00	13:55:00	0	100	2	0	13.1	3	1	M	0	2
2015-04-08	2	130	Haast	Haast.130	1	Jamie McAulay	09:27:00	09:45:00	0	100	2	0	11.8	3	1	N	2	1
2015-04-08	2	130	Haast	Haast.130	2	Jo Carpenter	14:02:00	14:23:00	0	>250	4	0	15.9	3	0	N	0	0
2015-04-08	2	132	Haast	Haast.132	1	Jo Carpenter	11:44:00	12:04:00	0	>250	4	0	18	4	0	N	0	0
2015-04-08	2	133	Haast	Haast.133	1	Jo Carpenter	10:40:00	11:01:00	0	200	3	3	18.3	4	0	N	0	0
2015-04-08	2	133	Haast	Haast.133	2	Jamie McAulay	14:50:00	15:17:00	1	>250	4	0	17	4	0	N	0	0
2015-04-08	2	134	Haast	Haast.134	1	Jo Carpenter	10:03:00	10:27:00	0	200	3	1	19.9	4	0	N	0	0
2015-04-08	2	134	Haast	Haast.134	2	Jamie McAulay	15:27:00	15:44:00	0	>250	4	0	17.2	4	0	N	1	0
2015-04-08	2	15	Haast	Haast.15	1	Anne Schlesselmann	13:43:00	14:05:00	0	>250	4	20	16.9	4	0	n	0	0
2015-04-08	2	15	Haast	Haast.15	2	Sanjar Thakur	14:05:00	14:30:00	0	>250	4	20	17	4	0	n	0	0
2015-04-08	2	152	Haast	Haast.152	1	Jo Carpenter	13:02:00	13:19:00	0	>250	4	1	16.8	4	0	N	0	2
2015-04-08	2	162	Haast	Haast.162	1	Jamie McAulay	11:10:00	11:28:00	0	100	2	0	14.8	3	1	M	1	0
2015-04-08	2	163	Haast	Haast.163	1	Jamie McAulay	10:37:00	10:58:00	0	100	2	0	13.2	3	1	M	0	0
2015-04-08	2	163	Haast	Haast.163	2	Jo Carpenter	14:48:00	15:15:00	2	>250	4	10	17.8	4	0	N	0	0
2015-04-08	2	165	Haast	Haast.165	1	Jamie McAulay	11:36:00	11:55:00	0	100	2	0	16.2	4	1	M	1	0
2015-04-08	2	192	Haast	Haast.192	1	Jamie McAulay	13:06:00	13:24:00	0	150	3	0	19.8	4	0	N	0	0
2015-04-08	2	193	Haast	Haast.193	1	Jamie McAulay	12:40:00	13:00:00	0	50	2	0	16.9	4	2	R	0	0
2015-04-08	2	196	Haast	Haast.196	1	Jamie McAulay	12:19:00	12:36:00	0	50	2	0	16.4	4	2	R	1	0
2015-04-08	2	3	Haast	Haast.3	1	Anne Schlesselmann	12:50:00	13:08:00	0	>250	4	18	16.4	4	0	n	1	0
2015-04-08	2	3	Haast	Haast.3	2	Sanjar Thakur	15:17:00	15:38:00	0	>250	4	0	17.2	4	0	n	1	0
2015-04-08	2	32	Haast	Haast.32	1	Sanjar Thakur	12:34:00	12:55:00	0	>250	4	15	16.4	4	0	n	1	1
2015-04-08	2	32	Haast	Haast.32	2	Anne Schlesselmann	16:00:00	16:17:00	0	>250	4	0	17	4	0	n	0	0
2015-04-08	2	34	Haast	Haast.34	1	Sanjar Thakur	13:01:00	13:19:00	0	>250	4	18	16.9	4	0	n	0	0
2015-04-08	2	34	Haast	Haast.34	2	Anne Schlesselmann	16:24:00	16:40:00	0	>250	4	0	17.2	4	0	n	1	0
2015-04-08	2	42	Haast	Haast.42	1	Sanjar Thakur	11:58:00	12:24:00	0	>250	4	10	16.2	4	0	n	1	0
2015-04-08	2	42	Haast	Haast.42	2	Anne Schlesselmann	17:02:00	17:22:00	0	>250	4	0	14.9	3	0	N	0	0
2015-04-08	2	62	Haast	Haast.62	1	Sanjar Thakur	11:16:00	11:35:00	0	>250	4	19	14.8	3	0	n	1	0
2015-04-08	2	65	Haast	Haast.65	1	Sanjar Thakur	09:25:00	09:45:00	0	100	2	3	11.8	3	1	m	2	1
2015-04-08	2	80	Haast	Haast.80	1	Sanjar Thakur	10:19:00	10:43:00	1	80	2	14	13.2	3	0	n	0	0
2015-04-08	2	84	Haast	Haast.84	1	Anne Schlesselmann	11:50:00	12:09:00	0	>250	4	16	16.2	4	0	n	1	0
2015-04-08	2	84	Haast	Haast.84	2	Sanjar Thakur	15:46:00	16:05:00	0	>250	4	5	14.9	3	0	n	0	0
2015-04-08	2	91	Haast	Haast.91	1	Anne Schlesselmann	11:16:00	11:33:00	0	>250	4	17	14.8	3	0	n	1	0
2015-04-08	2	91	Haast	Haast.91	2	Sanjar Thakur	16:14:00	16:34:00	0	>250	4	0	13.1	3	0	n	1	0
2015-04-08	2	92	Haast	Haast.92	1	Anne Schlesselmann	10:09:00	10:29:00	0	250	4	1	13.2	3	0	n	0	0
2015-04-08	2	92	Haast	Haast.92	2	Jamie McAulay	16:29:00	16:50:00	1	>250	4	0	13.1	3	0	N	1	0
2015-04-08	2	93	Haast	Haast.93	1	Anne Schlesselmann	09:10:00	09:26:00	0	200	3	0	11.8	3	0	n	2	0
2015-04-09	2	102	Haast	Haast.102	3	Anne Schlesselmann	08:43:00	09:03:00	0	>250	4	0	12.9	3	0	N	1	0
2015-04-09	2	12	Haast	Haast.12	3	Jamie McAulay	12:59:00	13:19:00	0	100	2	0	10.5	2	1	M	3	0
2015-04-09	2	123	Haast	Haast.123	2	Anne Schlesselmann	12:41:00	12:58:00	0	100	2	0	14.7	3	0	N	1	0
2015-04-09	2	125	Haast	Haast.125	2	Anne Schlesselmann	11:00:00	11:17:00	0	>250	4	0	17.4	4	0	N	1	0
2015-04-09	2	126	Haast	Haast.126	3	Sanjar Thakur	16:12:00	16:33:00	0	>250	4	0	9.4	2	0	N	2	1
2015-04-09	2	130	Haast	Haast.130	3	Sanjar Thakur	15:49:00	16:08:00	0	>250	4	0	10.5	2	0	N	2	0
2015-04-09	2	132	Haast	Haast.132	2	Anne Schlesselmann	11:30:00	11:58:00	1	>250	4	0	14.2	3	0	N	1	0
2015-04-09	2	133	Haast	Haast.133	3	Anne Schlesselmann	10:20:00	10:43:00	0	>250	4	12	15	3	0	N	1	0
2015-04-09	2	134	Haast	Haast.134	3	Anne Schlesselmann	09:29:00	09:46:00	0	>250	4	8	14.6	3	0	N	1	0
2015-04-09	2	15	Haast	Haast.15	3	Jamie McAulay	12:29:00	12:48:00	0	100	2	0	12.5	3	1	M	2	0
2015-04-09	2	152	Haast	Haast.152	2	Anne Schlesselmann	13:18:00	13:34:00	0	50	2	0	13.9	3	2	R	2	0
2015-04-09	2	162	Haast	Haast.162	2	Sanjar Thakur	14:17:00	14:38:00	0	30	1	0	9.9	2	2	R	4	0
2015-04-09	2	163	Haast	Haast.163	3	Sanjar Thakur	15:12:00	15:34:00	0	>250	4	0	9.9	2	0	N	2	1
2015-04-09	2	165	Haast	Haast.165	2	Sanjar Thakur	09:05:00	09:29:00	0	>250	4	20	12.9	3	0	N	1	0
2015-04-09	2	165	Haast	Haast.165	3	Sanjar Thakur	11:36:00	11:54:00	0	60	2	0	14.2	3	1	M	1	0
2015-04-09	2	192	Haast	Haast.192	2	Sanjar Thakur	09:44:00	10:06:00	0	>250	4	22	14.6	3	0	N	1	0
2015-04-09	2	192	Haast	Haast.192	3	Sanjar Thakur	12:08:00	12:28:00	0	100	2	0	14.7	3	1	M	1	0
2015-04-09	2	193	Haast	Haast.193	2	Sanjar Thakur	10:16:00	10:39:00	0	>250	4	23	15	3	0	N	1	0
2015-04-09	2	193	Haast	Haast.193	3	Sanjar Thakur	12:32:00	12:49:00	0	100	2	0	13.9	3	1	M	1	0
2015-04-09	2	196	Haast	Haast.196	2	Sanjar Thakur	10:50:00	11:11:00	0	>250	4	0	17.4	4	0	N	1	0
2015-04-09	2	196	Haast	Haast.196	3	Sanjar Thakur	12:53:00	13:14:00	0	80	2	0	12.3	3	1	M	2	0
2015-04-09	2	3	Haast	Haast.3	3	Jamie McAulay	11:39:00	11:57:00	0	200	3	0	12.5	3	0	N	2	0
2015-04-09	2	32	Haast	Haast.32	3	Jo Carpenter	08:03:00	08:24:00	0	>250	4	2	10.1	2	0	N	0	0
2015-04-09	2	34	Haast	Haast.34	3	Jo Carpenter	08:35:00	08:55:00	0	>250	4	20	14.1	3	0	N	0	0
2015-04-09	2	42	Haast	Haast.42	3	Jo Carpenter	09:08:00	09:31:00	0	>250	4	23	14.9	3	0	N	0	0
2015-04-09	2	62	Haast	Haast.62	2	Jo Carpenter	12:32:00	12:52:00	0	70	2	0	12.5	3	0	N	0	0
2015-04-09	2	65	Haast	Haast.65	2	Jo Carpenter	10:05:00	10:29:00	0	>250	4	24	14.8	3	0	N	0	0
2015-04-09	2	80	Haast	Haast.80	2	Jo Carpenter	10:56:00	11:15:00	0	>250	4	0	12.3	3	0	N	0	0
2015-04-09	2	84	Haast	Haast.84	3	Jamie McAulay	11:07:00	11:26:00	0	200	3	0	12.3	3	0	N	3	0
2015-04-09	2	91	Haast	Haast.91	3	Jamie McAulay	10:40:00	11:00:00	0	>250	4	16	14.8	3	0	N	1	0
2015-04-09	2	92	Haast	Haast.92	3	Jamie McAulay	09:55:00	10:19:00	1	>250	4	12	14.9	3	0	N	1	0
2015-04-09	2	93	Haast	Haast.93	2	Jamie McAulay	08:26:00	08:45:00	0	>250	4	0	10.1	2	0	N	1	0
2015-04-10	2	102	Haast	Haast.102	4	Sanjar Thakur	12:50:00	13:16:00	0	50	2	0	10.2	2	2	R	1	0
2015-04-10	2	12	Haast	Haast.12	4	Jo Carpenter	13:47:00	14:11:00	2			0	10.2	2	0	N	0	0
2015-04-10	2	123	Haast	Haast.123	3	Sanjar Thakur	10:13:00	10:35:00	0	150	3	10	13	3	1	M	0	0
2015-04-10	2	123	Haast	Haast.123	4	Jamie McAulay	13:58:00	14:18:00	0	200	3	0	13.2	3	1	M	0	0
2015-04-10	2	125	Haast	Haast.125	3	Sanjar Thakur	11:20:00	11:37:00	0	>250	4	0	13.4	3	0	N	0	0
2015-04-10	2	125	Haast	Haast.125	4	Sanjar Thakur	14:22:00	14:41:00	0	200	3	0	10.2	2	1	M	1	0
2015-04-10	2	126	Haast	Haast.126	4	Jamie McAulay	14:45:00	15:05:00	0	150	3	0	12.6	3	0	N	1	1
2015-04-10	2	130	Haast	Haast.130	4	Sanjar Thakur	14:50:00	15:07:00	0	150	3	0	12.6	3	1	M	0	0
2015-04-10	2	132	Haast	Haast.132	3	Sanjar Thakur	10:52:00	11:14:00	0	100	2	0	12.4	3	1	M	1	0
2015-04-10	2	132	Haast	Haast.132	4	Sanjar Thakur	13:49:00	14:07:00	0	200	3	0	10.4	2	2	R	0	0
2015-04-10	2	133	Haast	Haast.133	4	Sanjar Thakur	11:43:00	12:08:00	0	150	3	0	11.2	3	1	M	1	0
2015-04-10	2	134	Haast	Haast.134	4	Sanjar Thakur	12:16:00	12:35:00	0	100	2	0	10.8	2	1	M	1	0
2015-04-10	2	15	Haast	Haast.15	4	Jo Carpenter	13:15:00	13:37:00	0	>250	4	3	10.8	2	0	N	0	0
2015-04-10	2	152	Haast	Haast.152	3	Sanjar Thakur	09:45:00	10:05:00	0	>250	4	20	12.8	3	0	N	1	1
2015-04-10	2	152	Haast	Haast.152	4	Jamie McAulay	14:25:00	14:42:00	0	200	3	0	14.9	3	0	N	1	0
2015-04-10	2	162	Haast	Haast.162	4	Anne Schlesselmann	10:35:00	10:54:00	0	50	2	0	13	3	0	N	1	0
2015-04-10	2	163	Haast	Haast.163	4	Anne Schlesselmann	15:20:00	15:44:00	1	50	2	0	10.2	2	0	N	1	1
2015-04-10	2	165	Haast	Haast.165	4	Anne Schlesselmann	11:23:00	11:42:00	0	150	3	5	12.4	3	0	N	0	0
2015-04-10	2	192	Haast	Haast.192	4	Anne Schlesselmann	14:11:00	14:11:00	0	150	3	0	10.8	2	0	N	1	0
2015-04-10	2	193	Haast	Haast.193	4	Anne Schlesselmann	13:38:00	13:57:00	0	100	2	0	11.2	3	0	N	0	0
2015-04-10	2	196	Haast	Haast.196	4	Anne Schlesselmann	12:32:00	12:48:00	0	100	2	0	13.4	3	0	N	1	0
2015-04-10	2	3	Haast	Haast.3	4	Jo Carpenter	12:13:00	12:32:00	0	200	3	4	11.2	3	0	N	0	0
2015-04-10	2	32	Haast	Haast.32	4	Jamie McAulay	13:17:00	13:35:00	0	>250	4	0	10.2	2	0	N	1	0
2015-04-10	2	34	Haast	Haast.34	4	Jamie McAulay	12:44:00	13:06:00	0	>250	4	0	10.8	2	1	M	1	0
2015-04-10	2	42	Haast	Haast.42	4	Jamie McAulay	12:16:00	12:36:00	0	>250	4	0	11.2	3	0	N	1	0
2015-04-10	2	62	Haast	Haast.62	4	Jamie McAulay	11:09:00	11:27:00	0	>250	4	0	12.4	3	0	N	1	0
2015-04-10	2	65	Haast	Haast.65	3	Jamie McAulay	09:47:00	10:13:00	1	>250	4	20	12.8	3	0	N	1	0
2015-04-10	2	65	Haast	Haast.65	4	Jamie McAulay	11:41:00	12:02:00	0	150	3	7	13.4	3	0	N	0	0
2015-04-10	2	80	Haast	Haast.80	4	Jamie McAulay	10:43:00	11:03:00	0	200	3	0	13	3	0	N	0	0
2015-04-10	2	84	Haast	Haast.84	4	Jo Carpenter	11:28:00	11:49:00	0	200	3	13	13.4	3	0	N	0	0
2015-04-10	2	91	Haast	Haast.91	4	Jo Carpenter	10:58:00	11:17:00	0	>250	4	0	12.4	3	0	N	0	0
2015-04-10	2	92	Haast	Haast.92	4	Jo Carpenter	10:09:00	10:31:00	0	>250	4	0	13	3	0	N	0	0
2015-04-10	2	93	Haast	Haast.93	4	Jo Carpenter	09:42:00	10:03:00	0	>250	4	0	12.8	3	0	N	0	1
2015-04-21	2	1	Homer-Gertrude	Homer-Gertrude.1	1	Jamie McAulay	13:05:00	13:25:00	2	200	3	0	11.2	3	2	R	0	2
2015-04-21	2	10	Homer-Gertrude	Homer-Gertrude.10	1	Jo Carpenter	09:34:00	09:55:00	0	>250m	4	0	10.4	2	0	N	1	1
2015-04-21	2	11	Homer-Gertrude	Homer-Gertrude.11	1	Jo Carpenter	09:00:00	09:25:00	0	>250m	4	0	9.6	2	2	R	0	0
2015-04-21	2	12	Homer-Gertrude	Homer-Gertrude.12	1	Jo Carpenter	10:20:00	10:41:00	0	>250m	4	0	9.7	2	0	N	0	0
2015-04-21	2	14	Homer-Gertrude	Homer-Gertrude.14	1	Jo Carpenter	12:11:00	12:33:00	0	>250m	4	0	8.1	2	1	M	0	1
2015-04-21	2	2	Homer-Gertrude	Homer-Gertrude.2	1	Jamie McAulay	12:34:00	12:57:00	0	100	2	0	10	2	3	R	0	2
2015-04-21	2	3	Homer-Gertrude	Homer-Gertrude.3	1	Jamie McAulay	12:02:00	12:22:00	1	>250	4	0	10	2	2	R	0	1
2015-04-21	2	8	Homer-Gertrude	Homer-Gertrude.8	1	Jamie McAulay	10:29:00	10:49:00	0	200	3	0	11.9	3	1	M	0	1
2015-04-22	2	1	Homer-Gertrude	Homer-Gertrude.1	2	Jo Carpenter	12:44:00	13:04:00	2	>250m	4	6	8.9	2	0	N	0	1
2015-04-22	2	10	Homer-Gertrude	Homer-Gertrude.10	2	Jamie McAulay	09:50:00	10:10:00	0	>250m	4	20	14.6	3	0	N	1	1
2015-04-22	2	11	Homer-Gertrude	Homer-Gertrude.11	2	Jamie McAulay	09:23:00	09:43:00	0	>250m	4	10	13.2	3	0	N	1	1
2015-04-22	2	12	Homer-Gertrude	Homer-Gertrude.12	2	Jamie McAulay	08:49:00	09:09:00	0	>250m	4	0	7.9	2	0	N	1	1
2015-04-22	2	13	Homer-Gertrude	Homer-Gertrude.13	2	Jamie McAulay	11:12:00	11:33:00	0	>250m	4	0	11.7	3	0	N	1	3
2015-04-22	2	14	Homer-Gertrude	Homer-Gertrude.14	2	Jamie McAulay	11:43:00	12:02:00	0	>250m	4	0	2.1	1	0	N	1	3
2015-04-22	2	15	Homer-Gertrude	Homer-Gertrude.15	1	Jamie McAulay	12:32:00	12:59:00	3	>250m	4	27	12.2	3	0	N	1	0
2015-04-22	2	16	Homer-Gertrude	Homer-Gertrude.16	1	Jamie McAulay	15:18:00	15:38:00	0	>250m	4	0	12.4	3	0	N	1	1
2015-04-22	2	17	Homer-Gertrude	Homer-Gertrude.17	1	Jamie McAulay	15:42:00	16:03:00	0	>250m	4	0	14	3	0	N	0	1
2015-04-22	2	2	Homer-Gertrude	Homer-Gertrude.2	2	Jo Carpenter	13:20:00	13:39:00	0	>250m	4	0	9.5	2	0	N	0	1
2015-04-22	2	3	Homer-Gertrude	Homer-Gertrude.3	2	Jo Carpenter	13:46:00	14:07:00	2	>250m	4	0	10.9	2	0	N	0	0
2015-04-22	2	4	Homer-Gertrude	Homer-Gertrude.4	1	Jo Carpenter	14:46:00	15:08:00	2	>250m	4	0	9.5	2	0	N	0	0
2015-04-22	2	4	Homer-Gertrude	Homer-Gertrude.4	2	Jo Carpenter	10:42:00	11:02:00	0	>250m	4	0	7.2	2	0	N	0	1
2015-04-22	2	5	Homer-Gertrude	Homer-Gertrude.5	1	Jo Carpenter	15:15:00	15:34:00	0	>250m	4	0	9.4	2	0	N	0	0
2015-04-22	2	8	Homer-Gertrude	Homer-Gertrude.8	2	Jo Carpenter	16:14:00	16:34:00	0	>250m	4	0	10.5	2	0	N	0	0
2015-04-23	2	1	Homer-Gertrude	Homer-Gertrude.1	3	Jamie McAulay	12:35:00	12:58:00	2	>250m	4	0	13.2	3	2	R	0	2
2015-04-23	2	10	Homer-Gertrude	Homer-Gertrude.10	3	Jo Carpenter	09:23:00	09:45:00	0	>250m	4	0	14.4	3	0	N	0	0
2015-04-23	2	11	Homer-Gertrude	Homer-Gertrude.11	3	Jo Carpenter	08:52:00	09:14:00	0	>250m	4	0	11.8	3	0	N	0	0
2015-04-23	2	12	Homer-Gertrude	Homer-Gertrude.12	3	Jo Carpenter	10:06:00	10:30:00	2	>250m	4	0	16.2	4	0	N	0	0
2015-04-23	2	13	Homer-Gertrude	Homer-Gertrude.13	1	Jamie McAulay	14:36:00	14:56:00	2	>250m	4	0	15	3	0	N	1	1
2015-04-23	2	13	Homer-Gertrude	Homer-Gertrude.13	3	Jo Carpenter	10:45:00	11:06:00	1	>250m	4	0	14.4	3	1	M	0	0
2015-04-23	2	14	Homer-Gertrude	Homer-Gertrude.14	3	Jo Carpenter	11:20:00	11:41:00	1	>250m	4	0	15.5	3	1	M	0	0
2015-04-23	2	15	Homer-Gertrude	Homer-Gertrude.15	2	Jo Carpenter	14:19:00	14:44:00	2	>250m	4	0	12	3	0	N	0	0
2015-04-23	2	15	Homer-Gertrude	Homer-Gertrude.15	3	Jo Carpenter	11:53:00	12:24:00	2	>250m	4	0	10.4	2	2	R	0	0
2015-04-23	2	16	Homer-Gertrude	Homer-Gertrude.16	3	Jo Carpenter	12:52:00	13:14:00	1	>250m	4	0	11.6	3	2	R	0	0
2015-04-23	2	17	Homer-Gertrude	Homer-Gertrude.17	3	Jo Carpenter	13:27:00	13:47:00	0	>250m	4	0	11.4	3	1	M	0	0
2015-04-23	2	2	Homer-Gertrude	Homer-Gertrude.2	3	Jamie McAulay	12:00:00	12:20:00	0	>250m	4	0	14	3	2	R	0	2
2015-04-23	2	3	Homer-Gertrude	Homer-Gertrude.3	3	Jamie McAulay	11:16:00	11:38:00	0	>250m	4	0	14.4	3	1	M	0	1
2015-04-23	2	4	Homer-Gertrude	Homer-Gertrude.4	3	Jamie McAulay	10:40:00	11:00:00	0	>250m	4	0	12.2	3	0	N	0	1
2015-04-23	2	5	Homer-Gertrude	Homer-Gertrude.5	3	Jamie McAulay	10:14:00	10:34:00	0	>250m	4	0	12.5	3	0	N	0	1
2015-04-23	2	8	Homer-Gertrude	Homer-Gertrude.8	3	Jamie McAulay	09:16:00	09:38:00	0	>250m	4	0	11.7	3	0	N	0	0
2015-04-24	2	1	Homer-Gertrude	Homer-Gertrude.1	4	Jo Carpenter	11:21:00	11:44:00	2	200	3	0	9.5	2	1	M	1	2
2015-04-24	2	10	Homer-Gertrude	Homer-Gertrude.10	4	Jamie McAulay	13:44:00	14:04:00	0	>250m	4	0	13.4	3	0	N	2	0
2015-04-24	2	11	Homer-Gertrude	Homer-Gertrude.11	4	Jamie McAulay	14:11:00	14:31:00	0	>250m	4	0	14.5	3	0	N	1	0
2015-04-24	2	12	Homer-Gertrude	Homer-Gertrude.12	4	Jamie McAulay	14:37:00	14:55:00	0	>250m	4	0	14.1	3	0	N	1	0
2015-04-24	2	13	Homer-Gertrude	Homer-Gertrude.13	4	Jamie McAulay	12:34:00	12:52:00	0	>250m	4	0	12.1	3	0	N	2	0
2015-04-24	2	14	Homer-Gertrude	Homer-Gertrude.14	4	Jamie McAulay	09:09:00	09:27:00	0	>250m	4	0	11.6	3	2	R	0	1
2015-04-24	2	15	Homer-Gertrude	Homer-Gertrude.15	4	Jamie McAulay	09:36:00	09:56:00	0	>250m	4	0	12	3	1	M	0	0
2015-04-24	2	16	Homer-Gertrude	Homer-Gertrude.16	4	Jamie McAulay	10:48:00	11:08:00	0	>250m	4	0	11.9	3	1	M	1	0
2015-04-24	2	17	Homer-Gertrude	Homer-Gertrude.17	4	Jamie McAulay	11:18:00	11:38:00	0	>250m	4	0	10.5	2	1	M	1	1
2015-04-24	2	2	Homer-Gertrude	Homer-Gertrude.2	4	Jo Carpenter	11:51:00	12:12:00	0	>250m	4	0	10.2	2	0	N	1	1
2015-04-24	2	3	Homer-Gertrude	Homer-Gertrude.3	4	Jo Carpenter	12:42:00	13:04:00	1	>250m	4	2	11.4	3	0	N	1	1
2015-04-24	2	4	Homer-Gertrude	Homer-Gertrude.4	4	Jo Carpenter	13:41:00	14:01:00	0	>250m	4	0	12	3	0	N	1	0
2015-04-24	2	5	Homer-Gertrude	Homer-Gertrude.5	4	Jo Carpenter	14:19:00	14:40:00	1	>250m	4	0	12.2	3	0	N	1	0
2015-04-24	2	8	Homer-Gertrude	Homer-Gertrude.8	4	Jo Carpenter	09:32:00	09:54:00	0	>250m	4	0	12.5	3	0	N	1	0
2015-12-04	4	10	Homer-Gertrude	Homer-Gertrude.10	1	Iris Broekema	12:40:00	12:59:00	0	>1000m	4	0	mild	3	0	N	1	0
2015-12-04	4	11	Homer-Gertrude	Homer-Gertrude.11	1	Iris Broekema	11:56:00	12:16:00	0	>1000m	4	0	mild	3	0	N	1	0
2015-12-04	4	12	Homer-Gertrude	Homer-Gertrude.12	1	Iris Broekema	10:53:00	11:13:00	2	>1000m	4	0	cool	2	0	N	1	0
2015-12-04	4	13	Homer-Gertrude	Homer-Gertrude.13	1	Iris Broekema	13:43:00	13:59:00	0	>1000m	4	0	mild	3	0	N	1	0
2015-12-04	4	14	Homer-Gertrude	Homer-Gertrude.14	1	Iris Broekema	14:21:00	14:38:00	0	>1000m	4	0	mild	3	0	N	1	0
2015-12-04	4	15	Homer-Gertrude	Homer-Gertrude.15	1	Colin O'Donnell	11:18:00	11:39:00	3	>1000m	4	5	mild	3	0	N	1	0
2015-12-04	4	16	Homer-Gertrude	Homer-Gertrude.16	1	Colin O'Donnell	13:24:00	13:45:00	1	>1000m	4	0	mild	3	0	N	1	0
2015-12-04	4	17	Homer-Gertrude	Homer-Gertrude.17	1	Colin O'Donnell	14:25:00	14:47:00	1	>1000m	4	0	cold	1	0	N	1	0
2015-12-06	4	1	Homer-Gertrude	Homer-Gertrude.1	1	Iris Broekema	14:34:00	14:56:00	1	>1000m	4	20	warm	4	0	N	1	2
2015-12-06	4	1	Homer-Gertrude	Homer-Gertrude.1	2	Colin O'Donnell	15:59:00	16:20:00	2	>1000m	4	21	mild	3	0	N	1	0
2015-12-06	4	2	Homer-Gertrude	Homer-Gertrude.2	1	Iris Broekema	16:23:00	16:42:00	1	>1000m	4	10	mild	3	0	N	1	1
2015-12-06	4	3	Homer-Gertrude	Homer-Gertrude.3	1	Iris Broekema	16:54:00	17:14:00	4	>1000m	4	10	cool	2	0	N	1	1
2015-12-06	4	3	Homer-Gertrude	Homer-Gertrude.3	2	Colin O'Donnell	14:35:00	15:00:00	1	>1000m	4	25	mild	3	0	N	1	0
2015-12-06	4	4	Homer-Gertrude	Homer-Gertrude.4	1	Iris Broekema	17:43:00	17:59:00	0	>1000m	4	20	cool	2	0	N	2	0
2015-12-06	4	4	Homer-Gertrude	Homer-Gertrude.4	2	Colin O'Donnell	13:45:00	14:10:00	2	>1000m	4	25	mild	3	0	N	1	0	00/Pu M
2015-12-06	4	5	Homer-Gertrude	Homer-Gertrude.5	1	Iris Broekema	18:18:00	18:34:00	0	>1000m	4	0	cool	2	0	N	2	0
2015-12-06	4	5	Homer-Gertrude	Homer-Gertrude.5	2	Colin O'Donnell	12:40:00	13:05:00	1	>1000m	4	25	mild	3	0	N	1	0
2015-12-06	4	8	Homer-Gertrude	Homer-Gertrude.8	1	Iris Broekema	18:52:00	19:09:00	0	>1000m	4	0	cool	2	0	N	0	0
2015-12-06	4	8	Homer-Gertrude	Homer-Gertrude.8	2	Colin O'Donnell	10:35:00	11:00:00	0	>1000m	4	25	mild	3	0	N	1	0
2015-12-08	4	10	Homer-Gertrude	Homer-Gertrude.10	2	Iris Broekema	19:44:00	20:00:00	0	>1000m	4	0	cool	2	0	N	1	0
2015-12-08	4	10	Homer-Gertrude	Homer-Gertrude.10	3	Colin O'Donnell	10:34:00	10:55:00	0	>1000m	4	21	warm	4	0	N	0	0
2015-12-08	4	10	Homer-Gertrude	Homer-Gertrude.10	4	Em Oyslon	17:45:00	18:05:00	0	>1000m	4	0	cool	2	0	N	1	0
2015-12-08	4	11	Homer-Gertrude	Homer-Gertrude.11	2	Iris Broekema	19:18:00	19:37:00	0	>1000m	4	0	cool	2	0	N	0	0
2015-12-08	4	12	Homer-Gertrude	Homer-Gertrude.12	2	Iris Broekema	18:08:00	18:28:00	2	>1000m	4	20	mild	3	0	N	1	0
2015-12-08	4	12	Homer-Gertrude	Homer-Gertrude.12	3	Colin O'Donnell	11:17:00	11:45:00	1	>1000m	4	28	warm	4	0	N	1	0
2015-12-08	4	13	Homer-Gertrude	Homer-Gertrude.13	2	Iris Broekema	17:37:00	17:56:00	0	>1000m	4	19	mild	3	0	N	1	0
2015-12-08	4	13	Homer-Gertrude	Homer-Gertrude.13	3	Em Oyslon	10:30:00	10:50:00	0	>1000m	4	20	warm	4	0	N	1	0
2015-12-08	4	14	Homer-Gertrude	Homer-Gertrude.14	2	Iris Broekema	17:03:00	17:20:00	1	>1000m	4	17	mild	3	0	N	1	0
2015-12-08	4	14	Homer-Gertrude	Homer-Gertrude.14	3	Colin O'Donnell	12:11:00	12:35:00	1	>1000m	4	24	warm	4	0	N	1	0
2015-12-08	4	15	Homer-Gertrude	Homer-Gertrude.15	2	Iris Broekema	10:50:00	11:17:00	1	>1000m	4	27	warm	4	0	N	1	0
2015-12-08	4	15	Homer-Gertrude	Homer-Gertrude.15	3	Em Oyslon	12:55:00	13:15:00	0	>1000m	4	20	warm	4	0	N	1	0
2015-12-08	4	15	Homer-Gertrude	Homer-Gertrude.15	4	Em Oyslon	16:35:00	16:55:00	0	>1000m	4	5	cool	2	0	N	1	0
2015-12-08	4	16	Homer-Gertrude	Homer-Gertrude.16	2	Iris Broekema	15:18:00	15:44:00	1	>1000m	4	26	mild	3	0	N	1	0
2015-12-08	4	16	Homer-Gertrude	Homer-Gertrude.16	3	Em Oyslon	13:30:00	13:50:00	0	>1000m	4	10	warm	4	0	N	1	0
2015-12-08	4	16	Homer-Gertrude	Homer-Gertrude.16	4	Em Oyslon	16:00:00	16:20:00	1	>1000m	4	10	cool	2	0	N	1	0
2015-12-08	4	17	Homer-Gertrude	Homer-Gertrude.17	2	Iris Broekema	14:15:00	14:42:00	2	>1000m	4	27	mild	3	0	N	2	0
2015-12-09	4	1	Homer-Gertrude	Homer-Gertrude.1	3	Iris Broekema	17:32:00	18:00:00	0	>1000m	4	5	mild	3	0	N	1	0
2015-12-09	4	17	Homer-Gertrude	Homer-Gertrude.17	3	Colin O'Donnell	13:45:00	14:07:00	2	>1000m	4	10	cool	2	0	N	1	0
2015-12-09	4	2	Homer-Gertrude	Homer-Gertrude.2	3	Iris Broekema	18:34:00	19:00:00	3	>1000m	4	0	cool	2	0	N	1	0
2015-12-09	4	3	Homer-Gertrude	Homer-Gertrude.3	3	Iris Broekema	15:25:00	15:48:00	2	>1000m	4	23	hot	5	0	N	1	0
2015-12-09	4	4	Homer-Gertrude	Homer-Gertrude.4	3	Iris Broekema	13:39:00	13:59:00	0	>1000m	4	20	hot	5	0	N	1	0
2015-12-09	4	5	Homer-Gertrude	Homer-Gertrude.5	3	Iris Broekema	12:55:00	13:12:00	1	>1000m	4	17	hot	5	0	N	1	0
2015-12-09	4	8	Homer-Gertrude	Homer-Gertrude.8	3	Iris Broekema	11:31:00	11:53:00	0	>1000m	4	22	hot	5	0	N	0	0
2015-12-11	4	1	Homer-Gertrude	Homer-Gertrude.1	4	Iris Broekema	17:38:00	18:03:00	1	>1000m	4	5	cool	2	0	N	1	0
2015-12-11	4	2	Homer-Gertrude	Homer-Gertrude.2	4	Iris Broekema	15:46:00	16:12:00	2	>1000m	4	10	mild	3	0	N	0	0
2015-12-11	4	3	Homer-Gertrude	Homer-Gertrude.3	4	Iris Broekema	14:59:00	15:28:00	2	>1000m	4	29	mild	3	0	N	0	0
2015-12-11	4	4	Homer-Gertrude	Homer-Gertrude.4	4	Iris Broekema	13:35:00	14:01:00	1	>1000m	4	26	mild	3	0	N	0	0
2015-12-11	4	5	Homer-Gertrude	Homer-Gertrude.5	4	Iris Broekema	13:00:00	13:21:00	0	>1000m	4	21	mild	3	0	N	0	0
2015-12-11	4	8	Homer-Gertrude	Homer-Gertrude.8	4	Iris Broekema	11:50:00	12:13:00	1	>1000m	4	23	mild	3	0	N	0	0
2015-12-16	4	102	Haast	Haast.102	1	Kerry Weston	11:05:00	11:31:00	0	>250	4	24	9.5	2	0	n	1	0
2015-12-16	4	12	Haast	Haast.12	1	Flo Gaud	16:55:00	17:25:00	0	>250	4	5	11	2	0	n	2	0	exposed windy ridge
2015-12-16	4	123	Haast	Haast.123	1	Kerry Weston	15:43:00	16:03:00	0	>250	4	19	12.5	3	0	n	0	0
2015-12-16	4	125	Haast	Haast.125	1	Kerry Weston	14:02:00	14:23:00	0	>250	4	2	14.3	3	0	n	0	1
2015-12-16	4	126	Haast	Haast.126	1	Kerry Weston	16:47:00	17:07:00	0	>250	4	15	11.5	3	0	n	1	1	creek
2015-12-16	4	130	Haast	Haast.130	1	Kerry Weston	17:23:00	17:43:00	0	>250	4	2	9.8	2	0	n	0	0
2015-12-16	4	132	Haast	Haast.132	1	Kerry Weston	14:44:00	15:02:00	0	>250	4	4	15.8	3	0	n	0	1	creek
2015-12-16	4	133	Haast	Haast.133	1	Kerry Weston	12:39:00	13:03:00	0	>250	4	8	9	2	0	n	0	0
2015-12-16	4	134	Haast	Haast.134	1	Kerry Weston	11:49:00	12:18:00	0	>250	4	27	11	2	0	n	0	0
2015-12-16	4	15	Haast	Haast.15	1	Flo Gaud	15:26:00	15:50:00	0	>250	4	5	12.5	3	0	n	2	0	exposed windy ridge
2015-12-16	4	152	Haast	Haast.152	1	Kerry Weston	16:17:00	16:35:00	0	>250	4	0	11	2	0	n	1	1	creek
2015-12-16	4	162	Haast	Haast.162	1	Jo Carpenter	16:08:00	16:49:00	3	>250	4	2	9.8	2	0	n	1	0
2015-12-16	4	163	Haast	Haast.163	1	Jo Carpenter	11:25:00	11:50:00	0	>250	4	25	14.3	3	0	n	0	0
2015-12-16	4	165	Haast	Haast.165	1	Jo Carpenter	15:31:00	15:54:00	0	>250	4	5	11.5	3	0	n	0	0
2015-12-16	4	192	Haast	Haast.192	1	Jo Carpenter	13:17:00	13:41:00	0	>250	4	0	15.8	3	0	n	0	0
2015-12-16	4	193	Haast	Haast.193	1	Jo Carpenter	13:56:00	14:19:00	0	>250	4	2	12.5	3	0	n	0	0
2015-12-16	4	196	Haast	Haast.196	1	Jo Carpenter	14:32:00	14:52:00	0	>250	4	0	11	2	0	n	0	0
2015-12-16	4	3	Haast	Haast.3	1	Flo Gaud	14:28:00	14:50:00	0	>250	4	0	15.8	3	0	n	2	0	exposed windy ridge
2015-12-16	4	32	Haast	Haast.32	1	Adam Ingram	11:06:00	11:29:00	0	>250	4	23	9.5	2	0	n	1	0
2015-12-16	4	34	Haast	Haast.34	1	Adam Ingram	11:35:00	11:59:00	0	>250	4	24	11	2	0	n	1	0
2015-12-16	4	42	Haast	Haast.42	1	Adam Ingram	16:37:00	16:58:00	0	>250	4	0	12.5	3	0	n	0	0
2015-12-16	4	62	Haast	Haast.62	1	Adam Ingram	13:20:00	13:45:00	0	>250	4	10	9	2	0	n	1	0
2015-12-16	4	65	Haast	Haast.65	1	Adam Ingram	15:21:00	15:47:00	0	>250	4	15	15.8	3	0	n	0	0
2015-12-16	4	80	Haast	Haast.80	1	Adam Ingram	13:59:00	14:21:00	0	>250	4	10	14.3	3	0	n	0	0
2015-12-16	4	84	Haast	Haast.84	1	Flo Gaud	13:25:00	13:43:00	0	>250	4	5	14.3	3	0	n	1	0
2015-12-16	4	91	Haast	Haast.91	1	Flo Gaud	12:45:00	13:05:00	0	>250	4	30	9	2	0	n	1	0
2015-12-16	4	92	Haast	Haast.92	1	Flo Gaud	11:43:00	12:10:00	0	>250	4	27	11	2	0	n	1	0
2015-12-16	4	93	Haast	Haast.93	1	Flo Gaud	11:15:00	11:37:00	0	>250	4	22	19.4	4	0	n	1	0
2015-12-17	4	102	Haast	Haast.102	2	Jo Carpenter	10:45:00	11:06:00	0	>250	4	10	11.5	3	0	n	2	0
2015-12-17	4	12	Haast	Haast.12	2	Adam Ingram	10:21:00	10:46:00	2	>250	4	5	9.8	2	0	n	1	0
2015-12-17	4	123	Haast	Haast.123	2	Jo Carpenter	14:30:00	14:50:00	0	>250	4	20	21.5	4	0	n	1	0
2015-12-17	4	125	Haast	Haast.125	2	Jo Carpenter	12:45:00	13:05:00	0	>250	4	10	15.7	3	0	n	1	0
2015-12-17	4	126	Haast	Haast.126	2	Jo Carpenter	15:49:00	16:09:00	0	>250	4	17	20.3	4	0	n	1	1
2015-12-17	4	130	Haast	Haast.130	2	Jo Carpenter	15:13:00	15:35:00	0	>250	4	20	20.9	4	0	n	1	0
2015-12-17	4	132	Haast	Haast.132	2	Jo Carpenter	13:25:00	13:50:00	1	>250	4	25	20.5	4	0	n	1	0
2015-12-17	4	133	Haast	Haast.133	2	Jo Carpenter	12:05:00	12:27:00	0	>250	4	22	16.3	4	0	n	1	0
2015-12-17	4	134	Haast	Haast.134	2	Jo Carpenter	11:25:00	11:48:00	0	>250	4	18	11.4	3	0	n	1	0
2015-12-17	4	15	Haast	Haast.15	2	Adam Ingram	12:20:00	12:45:00	0	>250	4	25	11.5	3	0	n	0	0
2015-12-17	4	152	Haast	Haast.152	2	Jo Carpenter	16:30:00	16:50:00	0	>250	4	20	19.7	4	0	n	1	1
2015-12-17	4	162	Haast	Haast.162	2	Flo Gaud	16:20:00	16:45:00	0	>250	4	25	21.5	4	0	n	2	1	windy slope, plane overhead (skyranger)
2015-12-17	4	163	Haast	Haast.163	2	Flo Gaud	10:14:00	10:40:00	3	>250	4	10	11.5	3	0	n	1	1
2015-12-17	4	165	Haast	Haast.165	2	Flo Gaud	14:56:00	15:20:00	0	>250	4	24	20.5	4	0	n	2	1	windy slope, plane overhead (skyranger)
2015-12-17	4	192	Haast	Haast.192	2	Flo Gaud	12:08:00	12:30:00	0	>250	4	20	11.4	3	0	n	2	1
2015-12-17	4	193	Haast	Haast.193	2	Flo Gaud	12:46:00	13:08:00	0	>250	4	22	16.3	4	0	n	2	1	windy slope, plane overhead (skyranger)
2015-12-17	4	196	Haast	Haast.196	2	Flo Gaud	13:38:00	14:00:00	0	>250	4	22	15.7	3	0	n	2	1	windy slope, plane overhead (skyranger)
2015-12-17	4	3	Haast	Haast.3	2	Adam Ingram	13:44:00	14:11:00	0	>250	4	26	11.4	3	0	n	2	0
2015-12-17	4	32	Haast	Haast.32	2	Kerry Weston	17:31:00	17:51:00	0	>250	4	18	21.5	4	0	n	0	0	chamois!
2015-12-17	4	34	Haast	Haast.34	2	Kerry Weston	16:46:00	17:06:00	0	>250	4	20	20.5	4	0	n	1	0
2015-12-17	4	42	Haast	Haast.42	2	Kerry Weston	16:05:00	16:28:00	0	>250	4	17	15.7	3	0	n	0	0
2015-12-17	4	62	Haast	Haast.62	2	Kerry Weston	11:29:00	12:00:00	2	>250	4	31	11.4	3	0	n	2	0
2015-12-17	4	65	Haast	Haast.65	2	Kerry Weston	09:54:00	10:23:00	0	>250	4	0	11.5	3	0	n	0	0
2015-12-17	4	80	Haast	Haast.80	2	Kerry Weston	12:14:00	12:34:00	0	>250	4	30	16.3	4	0	n	2	0
2015-12-17	4	84	Haast	Haast.84	2	Adam Ingram	14:34:00	15:02:00	0	>250	4	28	16.3	4	0	n	1	0
2015-12-17	4	91	Haast	Haast.91	2	Adam Ingram	15:23:00	15:55:00	0	>250	4	22	15.7	3	0	n	1	0
2015-12-17	4	92	Haast	Haast.92	2	Adam Ingram	16:08:00	16:30:00	0	>250	4	22	20.5	4	0	n	0	0
2015-12-17	4	93	Haast	Haast.93	2	Adam Ingram	17:09:00	17:29:00	0	>250	4	20	21.5	4	0	n	1	0
2015-12-18	4	102	Haast	Haast.102	3	Flo Gaud	10:10:00	10:35:00	0	>250	4	25	20.8	4	0	n	0	0
2015-12-18	4	12	Haast	Haast.12	3	Kerry Weston	14:05:00	14:25:00	2	>250	4	0	15.5	3	0	n	0	0
2015-12-18	4	123	Haast	Haast.123	3	Flo Gaud	16:05:00	16:26:00	0	>250	4	0	13.2	3	0	n	0	0
2015-12-18	4	125	Haast	Haast.125	3	Flo Gaud	12:35:00	13:00:00	1	>250	4	15	18.1	4	0	n	0	0
2015-12-18	4	126	Haast	Haast.126	3	Adam Ingram	18:29:00	18:50:00	0	>250	4	0	13.1	3	0	n	0	0
2015-12-18	4	130	Haast	Haast.130	3	Adam Ingram	18:05:00	18:25:00	0	>250	4	0	13.2	3	0	n	0	0
2015-12-18	4	132	Haast	Haast.132	3	Flo Gaud	15:05:00	15:30:00	0	>250	4	0	14.5	3	0	n	0	0
2015-12-18	4	133	Haast	Haast.133	3	Flo Gaud	11:55:00	12:20:00	0	>250	4	25	14.5	3	0	n	0	1
2015-12-18	4	134	Haast	Haast.134	3	Flo Gaud	11:02:00	11:25:00	0	>250	4	20	18.1	4	0	n	1	0
2015-12-18	4	15	Haast	Haast.15	3	Kerry Weston	13:30:00	13:52:00	0	>250	4	10	15.4	3	0	n	1	0
2015-12-18	4	152	Haast	Haast.152	3	Flo Gaud	16:46:00	17:07:00	0	>250	4	0	13.1	3	0	n	0	0
2015-12-18	4	162	Haast	Haast.162	3	Adam Ingram	16:03:00	16:32:00	5	>250	4	0	14.5	3	0	n	0	0
2015-12-18	4	163	Haast	Haast.163	3	Adam Ingram	10:20:00	10:46:00	0	>250	4	26	16.2	4	0	n	0	0
2015-12-18	4	165	Haast	Haast.165	3	Adam Ingram	14:52:00	15:28:00	0	>250	4	0	18.1	4	0	n	0	0
2015-12-18	4	192	Haast	Haast.192	3	Adam Ingram	11:52:00	12:19:00	0	>250	4	27	17.9	4	0	n	0	0
2015-12-18	4	193	Haast	Haast.193	3	Adam Ingram	12:26:00	12:59:00	0	>250	4	23	19.8	4	0	n	1	0
2015-12-18	4	196	Haast	Haast.196	3	Adam Ingram	13:13:00	13:34:00	0	>250	4	10	20.8	4	0	n	0	0
2015-12-18	4	3	Haast	Haast.3	3	Kerry Weston	12:41:00	13:01:00	0	>250	4	12	13.1	3	0	n	1	0
2015-12-18	4	32	Haast	Haast.32	3	Jo Carpenter	09:30:00	09:52:00	0	>250	4	22	20.8	4	0	n	0	0
2015-12-18	4	34	Haast	Haast.34	3	Jo Carpenter	10:16:00	10:36:00	0	>250	4	20	20.8	4	0	n	0	0
2015-12-18	4	42	Haast	Haast.42	3	Jo Carpenter	10:52:00	11:15:00	0	>250	4	20	18.1	4	0	n	0	0
2015-12-18	4	62	Haast	Haast.62	3	Jo Carpenter	12:41:00	13:02:00	0	>250	4	7	13.2	3	0	n	0	0
2015-12-18	4	65	Haast	Haast.65	3	Jo Carpenter	11:43:00	12:05:00	0	>250	4	15	14.5	3	0	n	1	0
2015-12-18	4	80	Haast	Haast.80	3	Jo Carpenter	13:52:00	14:13:00	0	>250	4	10	13.1	3	0	n	0	0
2015-12-18	4	84	Haast	Haast.84	3	Kerry Weston	11:55:00	12:17:00	0	>250	4	22	13.2	3	0	n	0	0
2015-12-18	4	91	Haast	Haast.91	3	Kerry Weston	11:30:00	11:50:00	0	>250	4	20	14.5	3	0	n	0	0
2015-12-18	4	92	Haast	Haast.92	3	Kerry Weston	10:28:00	10:52:00	0	>250	4	24	18.1	4	0	n	0	0
2015-12-18	4	93	Haast	Haast.93	3	Kerry Weston	09:08:00	09:08:00	0	>250	4	20	20.8	4	0	n	0	0
2015-12-19	4	102	Haast	Haast.102	4	Adam Ingram	09:19:00	09:43:00	0	>250	4	24	15.4	3	0	n	0	0
2015-12-19	4	12	Haast	Haast.12	4	Jo Carpenter	15:40:00	16:04:00	0	>250	4	0	18.4	4	0	n	1	0
2015-12-19	4	123	Haast	Haast.123	4	Adam Ingram	12:39:00	13:02:00	0	>250	4	10	16.2	4	0	n	0	0
2015-12-19	4	125	Haast	Haast.125	4	Adam Ingram	11:25:00	11:45:00	0	>250	4	5	15.2	3	0	n	0	0
2015-12-19	4	126	Haast	Haast.126	4	Adam Ingram	15:53:00	16:13:00	0	>250	4	20	19.4	4	0	n	1	0
2015-12-19	4	130	Haast	Haast.130	4	Adam Ingram	15:10:00	15:39:00	0	>250	4	20	18.3	4	0	n	0	0
2015-12-19	4	132	Haast	Haast.132	4	Adam Ingram	11:53:00	12:23:00	0	>250	4	5	16.4	4	0	n	0	0
2015-12-19	4	133	Haast	Haast.133	4	Adam Ingram	10:40:00	11:07:00	1	>250	4	0	14.3	3	0	n	1	0
2015-12-19	4	134	Haast	Haast.134	4	Adam Ingram	09:52:00	10:20:00	1	>250	4	10	15.5	3	0	n	0	0
2015-12-19	4	15	Haast	Haast.15	4	Jo Carpenter	14:00:00	14:21:00	0	>250	4	5	18.3	4	0	n	1	0
2015-12-19	4	152	Haast	Haast.152	4	Adam Ingram	14:05:00	14:31:00	0	>250	4	15	16.8	4	0	n	0	0
2015-12-19	4	162	Haast	Haast.162	4	Kerry Weston	12:40:00	13:04:00	0	>250	4	20	18.3	4	0	n	0	0
2015-12-19	4	163	Haast	Haast.163	4	Kerry Weston	14:07:00	14:35:00	1	>250	4	25	19.4	4	0	n	1	0
2015-12-19	4	165	Haast	Haast.165	4	Kerry Weston	11:53:00	12:25:00	2	20	1	0	16.8	4	0	n	0	0	clag
2015-12-19	4	192	Haast	Haast.192	4	Kerry Weston	11:04:00	11:26:00	0	50	2	0	16.2	4	0	n	1	0	clag
2015-12-19	4	193	Haast	Haast.193	4	Kerry Weston	10:35:00	10:55:00	0	>250	4	20	16.4	4	0	n	0	0
2015-12-19	4	196	Haast	Haast.196	4	Kerry Weston	10:04:00	10:24:00	0	>250	4	20	15.2	3	0	n	0	0
2015-12-19	4	3	Haast	Haast.3	4	Jo Carpenter	13:12:00	13:32:00	0	>250	4	2	16.8	4	0	n	1	0
2015-12-19	4	32	Haast	Haast.32	4	Flo Gaud	08:55:00	09:15:00	0	>250	4	15	15.4	3	0	n	1	0
2015-12-19	4	34	Haast	Haast.34	4	Flo Gaud	09:36:00	09:56:00	0	>250	4	20	15.2	3	0	n	1	0
2015-12-19	4	42	Haast	Haast.42	4	Flo Gaud	10:02:00	10:32:00	1	50	2	30	16.4	4	0	n	1	0
2015-12-19	4	62	Haast	Haast.62	4	Flo Gaud	12:34:00	12:56:00	0	>250	4	0	16.8	4	0	n	1	0
2015-12-19	4	65	Haast	Haast.65	4	Flo Gaud	11:10:00	11:33:00	0	>250	4	0	16.2	4	1	m	2	0
2015-12-19	4	80	Haast	Haast.80	4	Flo Gaud	13:08:00	13:29:00	0	>250	4	0	18.3	4	0	n	1	0
2015-12-19	4	84	Haast	Haast.84	4	Jo Carpenter	11:53:00	12:13:00	0	>250	4	10	16.2	4	0	n	1	0
2015-12-19	4	91	Haast	Haast.91	4	Jo Carpenter	11:27:00	11:46:00	0	>250	4	16	16.4	4	0	n	0	0
2015-12-19	4	92	Haast	Haast.92	4	Jo Carpenter	10:39:00	10:59:00	0	>250	4	17	15.2	3	0	n	0	0
2015-12-19	4	93	Haast	Haast.93	4	Jo Carpenter	08:48:00	09:08:00	0	>250	4	4	15.4	3	0	n	0	0
2016-02-21	1	102	Haast	Haast.102	1	Becky Bell	13:30:00	13:56:00	0	Unlimited	4	20	17	4	0	N	2	1	13:36 Helicopter flew over. Nothing seen or heard
2016-02-21	1	12	Haast	Haast.12	1	James Maunder	12:47:00	13:17:00	0	Unlimited	4	30	15	3	0	N	2	0	Nothing seen or heard
2016-02-21	1	123	Haast	Haast.123	1	Lucy Rossiter	15:27:00	15:50:00	0	Unlimited	4	23	18	4	0	N	1	0
2016-02-21	1	125	Haast	Haast.125	1	Lucy Rossiter	14:07:00	14:28:00	0	Unlimited	4	21	19	4	0	N	1	0
2016-02-21	1	126	Haast	Haast.126	1	Lucy Rossiter	16:59:00	17:20:00	0	Unlimited	4	21	17	4	0	N	1	0
2016-02-21	1	130	Haast	Haast.130	1	Lucy Rossiter	16:17:00	16:48:00	1	Unlimited	4	31	18	4	0	N	1	1	Kea
2016-02-21	1	132	Haast	Haast.132	1	Lucy Rossiter	14:36:00	14:52:00	0	Unlimited	4	16	19	4	0	N	1	0
2016-02-21	1	133	Haast	Haast.133	1	Lucy Rossiter	13:36:00	14:02:00	0	Unlimited	4	26	18	4	0	N	1	1
2016-02-21	1	134	Haast	Haast.134	1	Lucy Rossiter	13:02:00	13:28:00	1	Unlimited	4	26	16	3	0	N	1	1	Kea
2016-02-21	1	15	Haast	Haast.15	1	James Maunder	13:28:00	13:58:00	0	Unlimited	4	30	10	2	0	N	2	0	Heli 13:34. 6 chamois seen. Nothing seen or heard.
2016-02-21	1	152	Haast	Haast.152	1	Lucy Rossiter	17:27:00	17:47:00	0	Unlimited	4	20	17	4	0	N	1	0
2016-02-21	1	162	Haast	Haast.162	1	Jo Tilson	13:15:00	13:45:00	0	>250	4	30	17	4	0	N	1	0
2016-02-21	1	163	Haast	Haast.163	1	Jo Tilson	12:05:00	12:45:00	1	>250	4	40	17	4	0	N	1	1	Bird heard but not seen
2016-02-21	1	165	Haast	Haast.165	1	Jo Tilson	14:10:00	14:45:00	0	>250	4	30	20	4	0	N	1	0	Good habitat
2016-02-21	1	192	Haast	Haast.192	1	Jo Tilson	15:17:00	15:47:00	0	>250	4	30	20	4	0	N	1	0
2016-02-21	1	193	Haast	Haast.193	1	Jo Tilson	15:55:00	16:20:00	1	>250	4	30	20	4	0	N	1	0
2016-02-21	1	196	Haast	Haast.196	1	Jo Tilson	16:35:00	17:00:00	1	>250	4	30	20	4	0	N	1	0
2016-02-21	1	3	Haast	Haast.3	1	Becky Bell	16:12:00	16:38:00	0	Unlimited	4	20	18	4	0	N	2	1	16:32 Helicopter. Nothing seen or heard
2016-02-21	1	32	Haast	Haast.32	1	James Maunder	11:32:00	12:02:00	0	Unlimited	4	30	15	3	0	N	1	0	Nothing seen or heard
2016-02-21	1	34	Haast	Haast.34	1	James Maunder	12:12:00	12:42:00	0	Unlimited	4	30	15	3	0	N	1	0	Nothing seen or heard
2016-02-21	1	42	Haast	Haast.42	1	James Maunder	14:38:00	15:08:00	0	Unlimited	4	0	15	3	0	N	1	0	Kea. Nothing seen or heard.
2016-02-21	1	62	Haast	Haast.62	1	James Maunder	16:24:00	16:54:00	1	Unlimited	4	30	15	3	0	N	2	0	Heli 16:29.
2016-02-21	1	65	Haast	Haast.65	1	James Maunder	15:33:00	16:03:00	2	Unlimited	4	20	15	3	0	N	1	0	Kea.
2016-02-21	1	80	Haast	Haast.80	1	James Maunder	17:03:00	17:33:00	0	Unlimited	4	30	15	3	0	N	2	0	Nothing seen or heard
2016-02-21	1	84	Haast	Haast.84	1	Becky Bell	15:30:00	15:54:00	0	Unlimited	4	18	17	4	0	N	2	0	Nothing seen or heard
2016-02-21	1	91	Haast	Haast.91	1	Becky Bell	14:46:00	15:16:00	0	Unlimited	4	25	17	4	0	N	2	0	Nothing seen or heard
2016-02-21	1	92	Haast	Haast.92	1	Becky Bell	12:36:00	13:06:00	0	Unlimited	4	30	17	4	0	N	2	0	Nothing seen or heard
2016-02-21	1	93	Haast	Haast.93	1	Becky Bell	11:55:00	12:21:00	0	Unlimited	4	20	17	4	0	N	1	0	Nothing seen or heard
2016-02-22	1	102	Haast	Haast.102	2	James Maunder	15:56:00	16:26:00	2	200	3	0	17	4	0	N	1	0
2016-02-22	1	12	Haast	Haast.12	2	Becky Bell	17:05:00	17:34:00	1	Unlimited	4	20	21	4	0	N	1	0	Bird heard not seen.
2016-02-22	1	123	Haast	Haast.123	2	Jo Tilson	12:40:00	13:00:00	0	>250	4	20	20	4	0	N	1	0
2016-02-22	1	125	Haast	Haast.125	2	Jo Tilson	14:30:00	14:55:00	1	>250	4	25	18	4	0	N	1	1	Bird heard in thick scrub at start of line
2016-02-22	1	126	Haast	Haast.126	2	Jo Tilson	10:40:00	11:00:00	0	>250	4	20	19	4	0	N	0	1
2016-02-22	1	130	Haast	Haast.130	2	Jo Tilson	11:20:00	11:55:00	1	>250	4	35	20	4	0	N	0	1	Was pretty confident there were birds around
2016-02-22	1	132	Haast	Haast.132	2	Jo Tilson	13:40:00	14:12:00	0	>250	4	30	22	4	0	N	1	1
2016-02-22	1	133	Haast	Haast.133	2	Jo Tilson	15:35:00	16:13:00	0	>250	4	42	18	4	0	N	0	1
2016-02-22	1	134	Haast	Haast.134	2	Jo Tilson	16:50:00	17:20:00	0	>250	4	30		4	0	N	0	1
2016-02-22	1	15	Haast	Haast.15	2	Becky Bell	16:20:00	16:46:00	0	Unlimited	4	26	21	4	0	N	1	0
2016-02-22	1	152	Haast	Haast.152	2	Jo Tilson	09:50:00	10:05:00	0	>250	4	15	18	4	0	N	0	1
2016-02-22	1	162	Haast	Haast.162	2	Lucy Rossiter	15:42:00	16:10:00	0	30m	1	0	16	3	0	N	2	1
2016-02-22	1	163	Haast	Haast.163	2	Lucy Rossiter	16:23:00	16:55:00	1	40m	1	3.2	15	3	0	N	2	0
2016-02-22	1	165	Haast	Haast.165	2	Lucy Rossiter	15:00:00	15:33:00	0	Unlimited	4	19.8	17	4	0	N	1	1
2016-02-22	1	192	Haast	Haast.192	2	Lucy Rossiter	14:13:00	14:44:00	0	Unlimited	4	18.6	18	4	0	N	1	1
2016-02-22	1	193	Haast	Haast.193	2	Lucy Rossiter	13:33:00	13:50:00	0	Unlimited	4	13.6	18	4	0	N	1	1
2016-02-22	1	196	Haast	Haast.196	2	Lucy Rossiter	12:10:00	12:33:00	0	Unlimited	4	23	18	4	0	N	1	0
2016-02-22	1	3	Haast	Haast.3	2	James Maunder	09:46:00	10:16:00	0	Unlimited	4	30	17	4	0	N	1	0	Lots of pipits.
2016-02-22	1	32	Haast	Haast.32	2	Becky Bell	18:15:00	18:44:00	0	Unlimited	4	2	18	4	0	N	1	0
2016-02-22	1	34	Haast	Haast.34	2	Becky Bell	17:41:00	18:04:00	0	Unlimited	4	23	21	4	0	N	1	0
2016-02-22	1	42	Haast	Haast.42	2	Becky Bell	14:18:00	14:46:00	0	<300m	4	22	21	4	0	N	1	1	Helicopter
2016-02-22	1	62	Haast	Haast.62	2	Becky Bell	13:08:00	13:36:00	2	150m	3	5	20	4	0	N	1	1	Helis buzzing around
2016-02-22	1	65	Haast	Haast.65	2	Becky Bell	10:16:00	10:47:00	0	Unlimited	4	31	21	4	0	N	1	0
2016-02-22	1	80	Haast	Haast.80	2	Becky Bell	12:10:00	12:42:00	2	Unlimited	4	32	21	4	0	N	1	0	Bird seen again 12:31. Moulting female
2016-02-22	1	84	Haast	Haast.84	2	James Maunder	10:44:00	11:14:00	1	Unlimited	4	30	17	4	0	N	1	0	UnB female.
2016-02-22	1	91	Haast	Haast.91	2	James Maunder	11:23:00	11:53:00	0	Unlimited	4	30	17	4	0	N	1	0	Nothing seen or heard
2016-02-22	1	92	Haast	Haast.92	2	James Maunder	16:46:00	17:16:00	1	500	4	30	17	4	0	N	1	0
2016-02-22	1	93	Haast	Haast.93	2	James Maunder	17:17:00	17:44:00	0	Unlimited	4	10	17	4	0	N	1	0
2016-02-23	1	102	Haast	Haast.102	3	Jo Tilson	11:00:00	11:30:00	2	>250	4	30	14	3	0	N	0	0	Unbanded pair
2016-02-23	1	12	Haast	Haast.12	3	Jo Tilson	14:35:00	15:10:00	1	100	2	10	14	3	0	N	1	0	Could not ID
2016-02-23	1	123	Haast	Haast.123	3	Becky Bell	12:38:00	13:06:00	0	150m	3	0	15	3	0	N	1	0	Clag
2016-02-23	1	125	Haast	Haast.125	3	Becky Bell	11:00:00	11:28:00	0	Unlimited	4	10	17	4	0	N	1	1	Stream noise
2016-02-23	1	126	Haast	Haast.126	3	Becky Bell	14:16:00	14:42:00	0	150m	3	0	15	3	0	N	1	1	Stream noise, Clag
2016-02-23	1	130	Haast	Haast.130	3	Becky Bell	13:22:00	13:52:00	0	150m	3	0	16	3	0	N	1	0	Clag
2016-02-23	1	132	Haast	Haast.132	3	Becky Bell	11:39:00	12:07:00	1	Unlimited	4	0	16	3	0	N	0	1	Stream noise
2016-02-23	1	133	Haast	Haast.133	3	Becky Bell	10:23:00	10:53:00	0	Unlimited	4	0	15	3	0	N	1	0
2016-02-23	1	134	Haast	Haast.134	3	Becky Bell	09:45:00	10:12:00	0	<300	4	3	14	3	0	N	1	0	Clag
2016-02-23	1	15	Haast	Haast.15	3	Jo Tilson	14:15:00	14:35:00	0	150	3	0	15	3	0	N	1	1
2016-02-23	1	152	Haast	Haast.152	3	Becky Bell	14:52:00	15:16:00	0	400m	4	0	14	3	0	N	1	1	Stream noise, Clag
2016-02-23	1	162	Haast	Haast.162	3	James Maunder	10:50:00	11:20:00	0	Unlimited	4	0	15	3	0	N	0	0	Nothing seen or heard.
2016-02-23	1	163	Haast	Haast.163	3	James Maunder	09:38:00	10:08:00	0	200	3	0	12	3	0	N	1	1	Nothing seen or heard.
2016-02-23	1	165	Haast	Haast.165	3	James Maunder	12:05:00	12:35:00	0	100	2	0	15	3	0	M	1	0	Nothing seen or heard.
2016-02-23	1	192	Haast	Haast.192	3	James Maunder	13:08:00	13:38:00	0	100	2	0	15	3	0	M	1	0	Nothing seen or heard. Saw 3 hinds.
2016-02-23	1	193	Haast	Haast.193	3	James Maunder	13:48:00	14:18:00	0	400	4	0	15	3	0	N	1	0	Nothing seen or heard.
2016-02-23	1	196	Haast	Haast.196	3	James Maunder	15:02:00	15:32:00	0	Unlimited	4	0	15	3	0	N	1	0	Kaka, redpoll.
2016-02-23	1	3	Haast	Haast.3	3	Jo Tilson	13:05:00	13:35:00	1	50	2	0	14	3	0	M	1	0
2016-02-23	1	32	Haast	Haast.32	3	Lucy Rossiter	09:10:00	09:30:00	0	100m	2	6	13	3	0	N	0	0	Kea
2016-02-23	1	34	Haast	Haast.34	3	Lucy Rossiter	09:43:00	10:13:00	1	100	2	18	13	3	0	N	0	0
2016-02-23	1	42	Haast	Haast.42	3	Lucy Rossiter	10:24:00	10:49:00	0	100	2	17.5	14	3	0	N	0	0
2016-02-23	1	62	Haast	Haast.62	3	Lucy Rossiter	12:45:00	13:15:00	0	100	2	0	9	2	0	N	0	0
2016-02-23	1	65	Haast	Haast.65	3	Lucy Rossiter	15:23:00	15:43:00	0	70	2	0	8	2	0	N	0	0
2016-02-23	1	80	Haast	Haast.80	3	Lucy Rossiter	13:39:00	14:05:00	0	50	2	0	9	2	0	N	1	0
2016-02-23	1	84	Haast	Haast.84	3	Jo Tilson	12:35:00	12:55:00	0	75	2	0	14	3	0	M	1	0
2016-02-23	1	91	Haast	Haast.91	3	Jo Tilson	12:00:00	12:20:00	0	Ok	2	0	14	3	0	N	0	0
2016-02-23	1	92	Haast	Haast.92	3	Jo Tilson	10:00:00	10:30:00	0	>250	4	30	14	3	0	N	0	0
2016-02-23	1	93	Haast	Haast.93	3	Jo Tilson	09:20:00	09:45:00	0	>250	4	25	14	3	0	N	0	0
2016-02-23	1	1	Homer-Gertrude	Homer-Gertrude.1	1	Iris Broekema	18:54:00	19:18:00	5	>100m	3	0	cool	2	1	R	1	0
2016-02-23	1	15	Homer-Gertrude	Homer-Gertrude.15	1	Colin O'Donnell	18:00:00	18:05:00	2	>250m	4	0	cool	2	2	M	2	0
2016-02-23	1	16	Homer-Gertrude	Homer-Gertrude.16	1	Colin O'Donnell	17:04:00	17:33:00	7	>250m	4	0	mild	3	0	N	2	0	overcast
2016-02-23	1	17	Homer-Gertrude	Homer-Gertrude.17	1	Colin O'Donnell	16:12:00	16:40:00	7	>250m	4	0	mild	3	0	N	0	0	overcast
2016-02-23	1	2	Homer-Gertrude	Homer-Gertrude.2	1	Iris Broekema	18:06:00	18:43:00	4	>100m	3	0	cool	2	1	R	1	0
2016-02-23	1	3	Homer-Gertrude	Homer-Gertrude.3	1	Iris Broekema	17:17:00	17:59:00	4	>100m	3	0	cool	2	0	N	1	0
2016-02-23	1	4	Homer-Gertrude	Homer-Gertrude.4	1	Iris Broekema	16:15:00	16:33:00	1	>100m	3	0	cool	2	0	N	1	0
2016-02-23	1	5	Homer-Gertrude	Homer-Gertrude.5	1	Iris Broekema	15:27:00	15:45:00	0	>100m	3	0	mild	3	0	N	1	0
2016-02-23	1	8	Homer-Gertrude	Homer-Gertrude.8	1	Iris Broekema	14:42:00	15:01:00	0	>100m	3	0	mild	3	0	N	1	0
2016-02-29	1	10	Homer-Gertrude	Homer-Gertrude.10	1	Colin O'Donnell	14:30:00	14:52:00	1	>250m	4	15	warm	4	0	N	1	0
2016-02-29	1	10	Homer-Gertrude	Homer-Gertrude.10	2	Iris Broekema	17:58:00	18:18:00	2	>100m	3	20	cool	2	0	N	0	0
2016-02-29	1	11	Homer-Gertrude	Homer-Gertrude.11	1	Colin O'Donnell	14:02:00	14:25:00	0	>250m	4	23	mild	3	0	N	1	0	warm
2016-02-29	1	11	Homer-Gertrude	Homer-Gertrude.11	2	Iris Broekema	17:33:00	17:53:00	0	>100m	3	20	cool	2	0	N	0	0
2016-02-29	1	11	Homer-Gertrude	Homer-Gertrude.11	3	Colin O'Donnell	15:25:00	15:47:00	0	>250m	4	18	warm	4	0	N	1	0
2016-02-29	1	12	Homer-Gertrude	Homer-Gertrude.12	1	Colin O'Donnell	13:25:00	13:50:00	8	>250m	4	20	warm	4	0	N	0	0
2016-02-29	1	12	Homer-Gertrude	Homer-Gertrude.12	3	Colin O'Donnell	16:02:00	16:27:00	5	>250m	4	25	warm	4	0	N	1	0
2016-02-29	1	13	Homer-Gertrude	Homer-Gertrude.13	1	Colin O'Donnell	12:47:00	13:09:00	3	>250m	4	5	cool	2	0	N	0	0	cool
2016-02-29	1	13	Homer-Gertrude	Homer-Gertrude.13	2	Iris Broekema	15:44:00	16:05:00	2	>100m	3	21	mild	3	0	N	0	0
2016-02-29	1	14	Homer-Gertrude	Homer-Gertrude.14	1	Colin O'Donnell	12:09:00	12:30:00	2	>250m	4	0	cool	2	0	N	0	0	cool
2016-02-29	1	14	Homer-Gertrude	Homer-Gertrude.14	2	Iris Broekema	10:39:00	10:59:00	4	>100m	3	20	cool	2	0	N	0	0
2016-02-29	1	14	Homer-Gertrude	Homer-Gertrude.14	3	Colin O'Donnell	17:15:00	17:35:00	2	>250m	4	20	mild	3	0	N	1	0
2016-02-29	1	15	Homer-Gertrude	Homer-Gertrude.15	2	Iris Broekema	11:41:00	12:05:00	2	>100m	3	24	mild	3	0	N	0	0
2016-02-29	1	16	Homer-Gertrude	Homer-Gertrude.16	2	Iris Broekema	13:24:00	13:50:00	0	>100m	3	26	mild	3	0	N	0	0
2016-02-29	1	17	Homer-Gertrude	Homer-Gertrude.17	2	Iris Broekema	14:14:00	14:38:00	4	>100m	3	24	mild	3	0	N	0	0
2016-03-01	1	1	Homer-Gertrude	Homer-Gertrude.1	2	Iris Broekema	15:48:00	16:10:00	2	>100m	3	22	warm	4	0	N	0	0
2016-03-01	1	2	Homer-Gertrude	Homer-Gertrude.2	2	Iris Broekema	16:24:00	16:44:00	7	>100m	3	20	warm	4	0	N	0	0
2016-03-01	1	3	Homer-Gertrude	Homer-Gertrude.3	2	Iris Broekema	14:08:00	14:27:00	1	>100m	3	19	very hot	5	0	N	0	0
2016-03-01	1	4	Homer-Gertrude	Homer-Gertrude.4	2	Iris Broekema	12:39:00	13:00:00	2	>100m	3	21	warm	4	0	N	0	0
2016-03-01	1	5	Homer-Gertrude	Homer-Gertrude.5	2	Iris Broekema	12:10:00	12:29:00	1	>100m	3	19	warm	4	0	N	0	0
2016-03-01	1	8	Homer-Gertrude	Homer-Gertrude.8	2	Iris Broekema	11:14:00	11:34:00	0	>100m	3	20	warm	4	0	N	0	0
2016-03-02	1	3	Homer-Gertrude	Homer-Gertrude.3	3	Iris Broekema	12:28:00	12:48:00	3	>100m	3	20	warm	4	0	N	0	0
2016-03-03	1	1	Homer-Gertrude	Homer-Gertrude.1	3	Iris Broekema	13:28:00	13:50:00	2	>100m	3	22	warm	4	0	N	2	0
2016-03-03	1	1	Homer-Gertrude	Homer-Gertrude.1	4	Colin O'Donnell	15:50:00	16:13:00	5	>250m	4	18	cool	2	0	N	2	0
2016-03-03	1	14	Homer-Gertrude	Homer-Gertrude.14	4	Iris Broekema	19:35:00	19:55:00	5	>100m	3	0	cool	2	0	N	2	0
2016-03-03	1	15	Homer-Gertrude	Homer-Gertrude.15	3	Iris Broekema	18:43:00	19:05:00	5	>100m	3	0	cool	2	0	N	2	0
2016-03-03	1	16	Homer-Gertrude	Homer-Gertrude.16	3	Iris Broekema	17:41:00	18:05:00	1	>100m	3	0	cool	2	0	N	2	0
2016-03-03	1	17	Homer-Gertrude	Homer-Gertrude.17	3	Iris Broekema	17:11:00	17:31:00	2	>100m	3	0	cool	2	0	N	2	0
2016-03-03	1	2	Homer-Gertrude	Homer-Gertrude.2	3	Iris Broekema	12:59:00	13:19:00	3	>100m	3	20	hot	5	0	N	1	0
2016-03-03	1	2	Homer-Gertrude	Homer-Gertrude.2	4	Colin O'Donnell	15:15:00	15:40:00	3	>250m	4	20	mild	3	0	N	2	0	cool
2016-03-03	1	3	Homer-Gertrude	Homer-Gertrude.3	4	Colin O'Donnell	14:20:00	14:45:00	4	>250m	4	25	warm	4	0	N	2	0
2016-03-03	1	4	Homer-Gertrude	Homer-Gertrude.4	3	Iris Broekema	16:52:00	17:10:00	1	>100m	3	0	mild	3	0	N	0	0
2016-03-03	1	4	Homer-Gertrude	Homer-Gertrude.4	4	Colin O'Donnell	13:20:00	13:45:00	2	>250m	4	25	warm	4	0	N	1	0	warm
2016-03-03	1	5	Homer-Gertrude	Homer-Gertrude.5	3	Iris Broekema	17:16:00	17:32:00	1	>100m	3	0	mild	3	0	N	0	0
2016-03-03	1	5	Homer-Gertrude	Homer-Gertrude.5	4	Colin O'Donnell	12:35:00	12:55:00	0	>250m	4	20	warm	4	0	N	1	0	warm
2016-03-03	1	8	Homer-Gertrude	Homer-Gertrude.8	3	Iris Broekema	17:43:00	18:00:00	0	>100m	3	0	mild	3	0	N	0	0
2016-03-03	1	8	Homer-Gertrude	Homer-Gertrude.8	4	Colin O'Donnell	11:45:00	12:05:00	0	>250m	4	20	mild	3	0	N	1	0	warm
2016-03-09	1	10	Homer-Gertrude	Homer-Gertrude.10	4	Kerry Weston	12:25:00	12:54:00	3	>250m	4	29	mild	3	0	N	1	1
2016-03-09	1	11	Homer-Gertrude	Homer-Gertrude.11	4	Kerry Weston	11:35:00	12:05:00	0	>250m	4	28	cool	2	0	N	0	2	helicopters
2016-03-09	1	12	Homer-Gertrude	Homer-Gertrude.12	4	Kerry Weston	10:49:00	11:19:00	2	>250m	4	30	warm	4	0	N	0	1
2016-03-09	1	13	Homer-Gertrude	Homer-Gertrude.13	4	Kerry Weston	09:58:00	10:21:00	1	>250m	4	23	cool	2	0	N	0	1
2016-03-09	1	15	Homer-Gertrude	Homer-Gertrude.15	4	Jo Carpenter	09:44:00	10:14:00	2	>250m	4	15	mild	3	0	N	0	0
2016-03-09	1	16	Homer-Gertrude	Homer-Gertrude.16	4	Jo Carpenter	10:34:00	11:00:00	0	>250m	4	2	cool	2	0	N	1	0
2016-03-09	1	17	Homer-Gertrude	Homer-Gertrude.17	4	Jo Carpenter	11:11:00	11:40:00	3	>250m	4	25	warm	4	0	N	0	0
2017-02-22	1	1	Homer-Gertrude	Homer-Gertrude.1	1	Iris Broekema	19:10:00	19:32:00	4	>250m	4	0	12	3	0	N	1	0
2017-02-22	1	13	Homer-Gertrude	Homer-Gertrude.13	1	Iris Broekema	15:09:00	15:29:00	1	>250m	4	6	20	4	0	N	1	0
2017-02-22	1	14	Homer-Gertrude	Homer-Gertrude.14	1	Iris Broekema	14:20:00	14:44:00	4	>250m	4	10	20	4	0	N	1	0
2017-02-22	1	2	Homer-Gertrude	Homer-Gertrude.2	1	Iris Broekema	18:39:00	15:59:00	1	>250m	4	0	12	3	0	N	1	0
2017-02-22	1	3	Homer-Gertrude	Homer-Gertrude.3	1	Iris Broekema	18:14:00	18:34:00	2	>250m	4	0	15	3	0	N	1	0
2017-02-22	1	4	Homer-Gertrude	Homer-Gertrude.4	1	Iris Broekema	17:34:00	17:54:00	2	>250m	4	0	18	4	0	N	0	0
2017-02-22	1	5	Homer-Gertrude	Homer-Gertrude.5	1	Iris Broekema	16:59:00	17:16:00	0	>250m	4	0	20	4	0	N	0	0
2017-02-22	1	8	Homer-Gertrude	Homer-Gertrude.8	1	Iris Broekema	16:19:00	16:39:00	0	>250m	4	20	20	4	0	N	0	0
2017-02-23	1	1	Homer-Gertrude	Homer-Gertrude.1	2	Iris Broekema	08:54:00	09:17:00	2	>250m	4	0	12	3	0	N	0	0
2017-02-23	1	13	Homer-Gertrude	Homer-Gertrude.13	2	Iris Broekema	13:20:00	13:37:00	0	>250m	4	12	25	5	0	N	0	0
2017-02-23	1	14	Homer-Gertrude	Homer-Gertrude.14	2	Iris Broekema	12:50:00	13:10:00	0	>250m	4	20	25	5	0	N	0	0
2017-02-23	1	2	Homer-Gertrude	Homer-Gertrude.2	2	Iris Broekema	09:23:00	09:45:00	3	>250m	4	0	12	3	0	N	0	0
2017-02-23	1	3	Homer-Gertrude	Homer-Gertrude.3	2	Iris Broekema	10:00:00	10:18:00	1	>250m	4	0	12	3	0	N	0	0
2017-02-23	1	4	Homer-Gertrude	Homer-Gertrude.4	2	Iris Broekema	10:25:00	10:45:00	0	>250m	4	5	12	3	0	N	0	0
2017-02-23	1	5	Homer-Gertrude	Homer-Gertrude.5	2	Iris Broekema	10:56:00	11:15:00	0	>250m	4	19	20	4	0	N	0	0
2017-02-23	1	8	Homer-Gertrude	Homer-Gertrude.8	2	Iris Broekema	11:31:00	11:51:00	0	>250m	4	20	25	5	0	N	0	0
2017-02-24	1	1	Homer-Gertrude	Homer-Gertrude.1	3	Iris Broekema	19:22:00	19:42:00	3	>250m	4	0	15	3	0	N	0	0
2017-02-24	1	2	Homer-Gertrude	Homer-Gertrude.2	3	Iris Broekema	18:56:00	19:16:00	1	>250m	4	0	15	3	0	N	0	0
2017-02-24	1	3	Homer-Gertrude	Homer-Gertrude.3	3	Iris Broekema	18:18:00	18:41:00	2	>250m	4	0	15	3	0	N	1	0
2017-02-24	1	4	Homer-Gertrude	Homer-Gertrude.4	3	Iris Broekema	17:49:00	18:09:00	2	>250m	4	0	18	4	0	N	0	0
2017-02-24	1	5	Homer-Gertrude	Homer-Gertrude.5	3	Iris Broekema	17:14:00	17:32:00	1	>250m	4	0	18	4	0	N	0	0
2017-02-24	1	8	Homer-Gertrude	Homer-Gertrude.8	3	Iris Broekema	16:35:00	16:54:00	0	>250m	4	12	20	4	0	N	0	0
2017-02-25	1	1	Homer-Gertrude	Homer-Gertrude.1	4	Iris Broekema	07:50:00	08:10:00	0	>250m	4	0	10	2	0	N	1	0
2017-02-25	1	2	Homer-Gertrude	Homer-Gertrude.2	4	Iris Broekema	08:16:00	08:34:00	1	>250m	4	0	10	2	0	N	1	0
2017-02-25	1	3	Homer-Gertrude	Homer-Gertrude.3	4	Iris Broekema	08:42:00	08:59:00	0	100m	2	0	10	2	1	M	1	0
2017-02-25	1	4	Homer-Gertrude	Homer-Gertrude.4	4	Iris Broekema	09:12:00	09:35:00	3	100m	2	0	10	2	1	M	0	0
2017-02-25	1	5	Homer-Gertrude	Homer-Gertrude.5	4	Iris Broekema	09:53:00	10:10:00	2	100m	2	0	10	2	1	M	0	0
2017-02-25	1	8	Homer-Gertrude	Homer-Gertrude.8	4	Iris Broekema	10:21:00	10:41:00	0	100m	2	0	10	2	1	M	0	0
2017-02-27	1	11	Homer-Gertrude	Homer-Gertrude.11	1	Iris Broekema	20:13:00	20:32:00	1	>250m	4	0	10	2	0	N	0	0
2017-02-27	1	12	Homer-Gertrude	Homer-Gertrude.12	1	Iris Broekema	19:48:00	20:07:00	1	>250m	4	0	10	2	0	N	0	0
2017-02-27	1	15	Homer-Gertrude	Homer-Gertrude.15	1	Iris Broekema	17:40:00	18:00:00	0	>250m	4	0	17	4	0	N	0	0
2017-02-27	1	16	Homer-Gertrude	Homer-Gertrude.16	1	Iris Broekema	18:06:00	18:29:00	4	>250m	4	0	17	4	0	N	0	0
2017-02-27	1	17	Homer-Gertrude	Homer-Gertrude.17	1	Iris Broekema	18:53:00	19:13:00	0	>250m	4	0	15	3	0	N	1	0
2017-02-28	1	10	Homer-Gertrude	Homer-Gertrude.10	1	Iris Broekema	07:50:00	08:07:00	0	>250m	4	0	10	2	0	N	0	0
2017-02-28	1	11	Homer-Gertrude	Homer-Gertrude.11	2	Iris Broekema	08:34:00	08:52:00	0	>250m	4	0	10	2	0	N	0	0
2017-02-28	1	12	Homer-Gertrude	Homer-Gertrude.12	2	Iris Broekema	09:02:00	09:22:00	1	>250m	4	16	13	3	0	N	0	0
2017-02-28	1	15	Homer-Gertrude	Homer-Gertrude.15	2	Iris Broekema	10:09:00	10:32:00	3	>250m	4	13	15	3	0	N	1	0
2017-02-28	1	16	Homer-Gertrude	Homer-Gertrude.16	2	Iris Broekema	10:53:00	11:15:00	1	>250m	4	12	15	3	0	N	1	0
2017-02-28	1	17	Homer-Gertrude	Homer-Gertrude.17	2	Iris Broekema	11:33:00	11:56:00	0	>250m	4	19	20	4	0	N	1	0
2017-03-01	1	10	Homer-Gertrude	Homer-Gertrude.10	3	Iris Broekema	16:50:00	17:09:00	0	>250m	4	1	15	3	0	N	1	0
2017-03-01	1	11	Homer-Gertrude	Homer-Gertrude.11	3	Iris Broekema	17:16:00	17:33:00	1	>250m	4	0	10	2	0	N	2	0
2017-03-01	1	12	Homer-Gertrude	Homer-Gertrude.12	3	Iris Broekema	17:37:00	17:57:00	2	>250m	4	2	10	2	0	N	1	0
2017-03-01	1	13	Homer-Gertrude	Homer-Gertrude.13	3	Iris Broekema	18:07:00	18:27:00	2	>250m	4	3	10	2	0	N	2	0
2017-03-01	1	14	Homer-Gertrude	Homer-Gertrude.14	3	Iris Broekema	18:31:00	18:51:00	4	>250m	4	0	10	2	0	N	2	0
2017-03-01	1	15	Homer-Gertrude	Homer-Gertrude.15	3	Iris Broekema	18:58:00	19:20:00	2	>250m	4	0	10	2	0	N	1	0
2017-03-01	1	16	Homer-Gertrude	Homer-Gertrude.16	3	Iris Broekema	19:54:00	20:16:00	3	>250m	4	0	10	2	0	N	0	0
2017-03-02	1	102	Haast	Haast.102	1	Jim Watts	15:14:00	15:38:00	0	200	3	10	18.5	4	0	N	0	0
2017-03-02	1	102	Haast	Haast.102	2	Jim W	15:14:00	15:38:00	0	200	3	10	18.5	4	0	N	0	0
2017-03-02	1	12	Haast	Haast.12	1	Jono Dobbs	09:22:00	09:47:00	0	>200	4	25	13.2	3	0	N	0	0
2017-03-02	1	123	Haast	Haast.123	1	Jono Dobbs	14:46:00	15:10:00	0	>200	4	0	15.8	3	0	N	1	0
2017-03-02	1	125	Haast	Haast.125	1	Jono Dobbs	13:56:00	14:23:00	2	>200	4	0	13.2	3	0	N	1	0
2017-03-02	1	126	Haast	Haast.126	1	Sarah Forder	14:20:00	14:50:00	0	>200	4	5	13.4	3	0	N	0	1
2017-03-02	1	130	Haast	Haast.130	1	Sarah Forder	14:53:00	15:19:00	0	>200	4	0	13.7	3	0	N	0	0
2017-03-02	1	132	Haast	Haast.132	1	Sarah Forder	15:24:00	15:54:00	0	>200	4	0	14.3	3	0	N	0	1
2017-03-02	1	133	Haast	Haast.133	1	Jim Watts	13:40:00	14:07:00	2	>200	4	10	17.8	4	0	N	1	0
2017-03-02	1	133	Haast	Haast.133	2	Jim W	13:40:00	14:07:00	2	>200	4	10	17.2	4	0	N	1	0	same 2 birds ~10m away after hearing more calling
2017-03-02	1	134	Haast	Haast.134	1	Jim Watts	14:30:00	15:02:00	2	200	3	0	19	4	0	N	0	0
2017-03-02	1	134	Haast	Haast.134	2	Jim W	14:30:00	15:02:00	2	>200	4	0	19	4	0	N	0	0	saw 2 birds = UB pair
2017-03-02	1	15	Haast	Haast.15	1	Jono Dobbs	09:57:00	10:21:00	1	>200	4	24	13.9	3	0	N	1	0
2017-03-02	1	152	Haast	Haast.152	1	Sarah Forder	15:24:00	15:54:00	0	>200	4	0	14.3	3	0	N	2.1	1
2017-03-02	1	162	Haast	Haast.162	1	Jim Watts	11:38:00	12:08:00	3	>200	4	30	20.2	4	0	N	0	0
2017-03-02	1	162	Haast	Haast.162	2	Jono Dobbs	12:26:00	12:56:00	3	50	2	0	8.1	2	0	N	1	0
2017-03-02	1	163	Haast	Haast.163	1	Jim Watts	12:20:00	12:40:00	0	>200	4	20	19	4	0	N	0	0
2017-03-02	1	163	Haast	Haast.163	2	Jono Dobbs	11:35:00	12:13:00	3	50	2	0	4.7	1	0	N	1	0
2017-03-02	1	165	Haast	Haast.165	1	Jim Watts	11:07:00	11:28:00	0	>200	4	21	19.8	4	0	N	0	0
2017-03-02	1	165	Haast	Haast.165	2	Jono Dobbs	13:24:00	13:45:00	0	50	2	0	6.6	2	0	N	1	0
2017-03-02	1	192	Haast	Haast.192	1	Jim Watts	10:22:00	10:43:00	0	>200	4	21	17.9	4	0	N	0	0
2017-03-02	1	192	Haast	Haast.192	2	Jono Dobbs	13:56:00	14:19:00	1	100	2	0	9.8	2	0	N	0	0
2017-03-02	1	193	Haast	Haast.193	1	Jim Watts	09:35:00	09:58:00	0	>200	4	20	13.1	3	0	N	0	0
2017-03-02	1	193	Haast	Haast.193	2	Jono Dobbs	14:29:00	14:49:00	0	150	3	0	7.5	2	0	N	0	0
2017-03-02	1	196	Haast	Haast.196	1	Jim Watts	09:00:00	09:20:00	0	>200	4	0	8.4	2	0	N	0	0
2017-03-02	1	196	Haast	Haast.196	2	Jono Dobbs	14:57:00	15:18:00	0	150	3	0	9.4	2	0	N	0	0
2017-03-02	1	3	Haast	Haast.3	1	Jono Dobbs	10:32:00	10:55:00	0	>200	4	23	14.4	3	0	N	0	0
2017-03-02	1	32	Haast	Haast.32	1	Sarah Forder	08:50:00	09:19:00	0	>200	4	20	10.9	2	0	N	0	0
2017-03-02	1	32	Haast	Haast.32	2	Jono Dobbs	09:10:00	09:30:00	0	80	2	0	6.5	2	1	M	1	0
2017-03-02	1	34	Haast	Haast.34	1	Sarah Forder	09:33:00	10:03:00	0	>200	4	30	11.2	3	0	N	0	0
2017-03-02	1	34	Haast	Haast.34	2	Jono Dobbs	09:41:00	10:01:00	0	50	2	0	6.6	2	1	M	1	0
2017-03-02	1	42	Haast	Haast.42	1	Sarah Forder	13:23:00	13:55:00	1	>200	4	30	19.1	4	0	N	0	0
2017-03-02	1	42	Haast	Haast.42	2	Jono Dobbs	10:05:00	10:25:00	0	50	2	0	6.5	2	3	R	1	0
2017-03-02	1	62	Haast	Haast.62	1	Sarah Forder	10:38:00	11:08:00	2	>200	4	30	14.3	3	0	N	0	0
2017-03-02	1	62	Haast	Haast.62	2	Jono Dobbs	10:44:00	11:04:00	0	20	1	0	6.2	2	4	R	2	0
2017-03-02	1	65	Haast	Haast.65	1	Sarah Forder	12:26:00	12:58:00	4	>200	4	30	15	3	0	N	0	0
2017-03-02	1	65	Haast	Haast.65	2	Jono Dobbs	11:55:00	12:15:00	0	20	1	0	9.6	2	1	M	2	0
2017-03-02	1	80	Haast	Haast.80	1	Sarah Forder	11:21:00	11:51:00	1	>200	4	30	15	3	0	N	0	0
2017-03-02	1	80	Haast	Haast.80	2	Jono Dobbs	11:10:00	11:30:00	0	20	1	0	6.9	2	2	M	1	0
2017-03-02	1	84	Haast	Haast.84	1	Jono Dobbs	11:10:00	11:33:00	0	>200	4	23	16.1	4	0	N	0	0
2017-03-02	1	91	Haast	Haast.91	1	Jono Dobbs	11:37:00	11:58:00	0	>200	4	21	15.7	3	0	N	0	0
2017-03-02	1	92	Haast	Haast.92	1	Jono Dobbs	12:16:00	12:39:00	0	>200	4	23	13.8	3	0	N	1	0
2017-03-02	1	93	Haast	Haast.93	1	Jono Dobbs	12:43:00	13:06:00	1	>200	4	20	15.1	3	0	N	1	0
2017-03-02	1	10	Homer-Gertrude	Homer-Gertrude.10	4	Iris Broekema	09:17:00	09:37:00	0	>250m	4	20	13	3	2	N	0	0
2017-03-02	1	11	Homer-Gertrude	Homer-Gertrude.11	4	Iris Broekema	08:40:00	09:00:00	0	>250m	4	0	10	2	1	N	0	0
2017-03-02	1	12	Homer-Gertrude	Homer-Gertrude.12	4	Iris Broekema	08:08:00	08:28:00	0	>250m	4	0	10	2	0	N	0	0
2017-03-02	1	13	Homer-Gertrude	Homer-Gertrude.13	4	Iris Broekema	10:15:00	10:33:00	0	>250m	4	18	17	4	3	N	0	0
2017-03-02	1	14	Homer-Gertrude	Homer-Gertrude.14	4	Iris Broekema	10:53:00	11:15:00	4	>250m	4	5	15	3	4	N	0	0
2017-03-02	1	15	Homer-Gertrude	Homer-Gertrude.15	4	Iris Broekema	11:25:00	11:48:00	0	>250m	4	23	20	4	5	N	0	0
2017-03-02	1	16	Homer-Gertrude	Homer-Gertrude.16	4	Iris Broekema	13:22:00	13:42:00	1	>250m	4	20	25	5	7	N	1	0
2017-03-02	1	17	Homer-Gertrude	Homer-Gertrude.17	3	Iris Broekema	12:43:00	13:03:00	0	>250m	4	20	25	5	0	N	1	0
2017-03-04	1	12	Haast	Haast.12	2	Sarah Forder	09:14:00	09:45:00	0	>200	4	0	4.3	1	0	N	0	0
2017-03-04	1	123	Haast	Haast.123	2	Sarah Forder	16:06:00	16:34:00	0	20	1	0	11.2	3	1	M	0	0
2017-03-04	1	125	Haast	Haast.125	2	Sarah Forder	15:24:00	15:54:00	2	150	3	0	10.2	2	0	N	0	0
2017-03-04	1	126	Haast	Haast.126	2	Jim Watts	09:55:00	10:15:00	0	>200	4	10	6	2	0	N	0	1	Temp corrected from 60 to 6.0 based on previous obs being 7.7
2017-03-04	1	130	Haast	Haast.130	2	Jim Watts	09:21:00	09:47:00	1	>200	4	2	7.7	2	0	N	0	0
2017-03-04	1	132	Haast	Haast.132	2	Sarah Forder	14:38:00	15:08:00	4	60	2	0	8	2	1	M	0	0
2017-03-04	1	15	Haast	Haast.15	2	Sarah Forder	10:12:00	10:42:00	0	>200	4	0	3.6	1	0	N	0	0
2017-03-04	1	152	Haast	Haast.152	2	Jim Watts	08:51:00	09:11:00	0	>200	4	2	3.8	1	0	N	0	1
2017-03-04	1	3	Haast	Haast.3	2	Sarah Forder	10:54:00	11:24:00	0	60	2	0	8.2	2	0	N	0	0
2017-03-04	1	32	Haast	Haast.32	3	Jim Watts	15:29:00	15:49:00	0	70	2	0	11.1	3	0	N	0	0
2017-03-04	1	34	Haast	Haast.34	3	Jim Watts	14:57:00	15:18:00	0	70	2	0	10.1	2	0	N	0	0
2017-03-04	1	42	Haast	Haast.42	3	Jim Watts	10:57:00	11:25:00	2	>200	4	15	10.9	2	0	N	0	0	most likely an UB pair
2017-03-04	1	62	Haast	Haast.62	3	Jim Watts	14:04:00	14:37:00	1	20	1	0	12	3	0	N	0	0
2017-03-04	1	65	Haast	Haast.65	3	Jim Watts	11:43:00	12:13:00	4	40	1	0	5.7	2	0	N	0	0	1 bird with a single call in clag but was likely 1 of the 3 I saw soon after
2017-03-04	1	80	Haast	Haast.80	3	Jim Watts	13:20:00	13:40:00	0	30	1	0	8.7	2	0	N	0	0
2017-03-04	1	84	Haast	Haast.84	2	Sarah Forder	11:34:00	12:04:00	0	>200	4	0	12.1	3	0	N	0	0
2017-03-04	1	91	Haast	Haast.91	2	Sarah Forder	12:09:00	12:39:00	0	60	2	0	12.1	3	1	M	0	0
2017-03-04	1	92	Haast	Haast.92	2	Sarah Forder	13:15:00	13:45:00	3	20	1	0	5.8	2	1	M	0	0
2017-03-04	1	93	Haast	Haast.93	2	Sarah Forder	13:52:00	14:22:00	1	30	1	0	8.6	2	1	M	0	0
2017-03-05	1	102	Haast	Haast.102	3	Sarah Forder	13:12:00	13:42:00	2	50	2	0	7.2	2	1	M	0	0
2017-03-05	1	12	Haast	Haast.12	3	Sarah Forder	09:21:00	09:31:00	0	50	2	0	6.1	2	1	M	0	0
2017-03-05	1	123	Haast	Haast.123	3	Jono Dobbs	14:58:00	15:20:00	0	40	1	0	9	2	1	M	1	0
2017-03-05	1	125	Haast	Haast.125	3	Jono Dobbs	14:05:00	14:23:00	0	80	2	0	8.6	2	1	M	1	0
2017-03-05	1	126	Haast	Haast.126	3	Jono Dobbs	13:09:00	13:29:00	0	25	1	0	8.7	2	2	M	1	0
2017-03-05	1	130	Haast	Haast.130	3	Jono Dobbs	13:33:00	13:53:00	0	50	2	0	8.4	2	1	M	1	0
2017-03-05	1	132	Haast	Haast.132	3	Sarah Forder	15:15:00	15:35:00	1	80	2	0	8.7	2	0	N	0	0
2017-03-05	1	133	Haast	Haast.133	3	Sarah Forder	14:36:00	15:06:00	0	<200	3	0	9.2	2	0	N	0	0
2017-03-05	1	134	Haast	Haast.134	3	Sarah Forder	13:57:00	14:27:00	0	80	2	0	8	2	1	M	0	0
2017-03-05	1	15	Haast	Haast.15	3	Sarah Forder	10:00:00	10:30:00	0	50	2	0	6.4	2	1	M	0	0
2017-03-05	1	152	Haast	Haast.152	3	Jono Dobbs	12:45:00	13:05:00	0	25	1	0	7.7	2	2	M	1	0
2017-03-05	1	162	Haast	Haast.162	3	Jim Watts	10:35:00	11:00:00	3	50	2	0	9.5	2	1	M	1	0
2017-03-05	1	163	Haast	Haast.163	3	Jim Watts	09:35:00	10:00:00	0	50	2	0	10.9	2	1	M	1	0
2017-03-05	1	165	Haast	Haast.165	3	Jim Watts	11:14:00	11:47:00	2	50	2	0	8.2	2	1	M	1	0
2017-03-05	1	192	Haast	Haast.192	3	Jim Watts	12:05:00	12:30:00	0	40	1	0	12.5	3	1	M	1	0
2017-03-05	1	193	Haast	Haast.193	3	Jim Watts	12:45:00	13:07:00	0	50	2	0	11.5	3	2	R	1	0
2017-03-05	1	196	Haast	Haast.196	3	Jim Watts	13:13:00	13:35:00	0	40	1	0	11.8	3	2	R	1	0
2017-03-05	1	3	Haast	Haast.3	3	Sarah Forder	10:37:00	11:07:00	0	40	1	0	7.5	2	2	R	1	0
2017-03-05	1	84	Haast	Haast.84	3	Sarah Forder	11:15:00	11:45:00	0	50	2	0	6.4	2	3	R	1	0
2017-03-05	1	91	Haast	Haast.91	3	Sarah Forder	11:47:00	12:17:00	0	50	2	0	6.2	2	1	M	0	0
2017-03-05	1	92	Haast	Haast.92	3	Sarah Forder	12:31:00	12:42:00	2	50	2	0	6.4	2	1	M	0	0
2017-03-05	1	93	Haast	Haast.93	3	Jono Dobbs	15:28:00	15:50:00	0	60	2	0	7.5	2	1	M	1	0
2018-02-27	1	1	Homer-Gertrude	Homer-Gertrude.1	1	Iris Broekema	12:22:00	12:45:00	6	>250m		0	15		0	N	1	1
2018-02-27	1	1	Homer-Gertrude	Homer-Gertrude.1	2	Phil Evans	15:20:00	15:56:00	9	>250m		0	15		0	N	0	0
2018-02-27	1	10	Homer-Gertrude	Homer-Gertrude.10	1	Iris Broekema	17:33:00	17:50:00	1	>250m		0	15		0	N	0	0
2018-02-27	1	10	Homer-Gertrude	Homer-Gertrude.10	2	Phil Evans	18:22:00	18:38:00	0	>250m		0	15		0	N	0	0
2018-02-27	1	11	Homer-Gertrude	Homer-Gertrude.11	1	Iris Broekema	17:57:00	18:14:00	0	>250m		0	15		0	N	0	0
2018-02-27	1	11	Homer-Gertrude	Homer-Gertrude.11	2	Phil Evans	18:45:00	19:04:00	0	>250m		0	15		0	N	0	0
2018-02-27	1	12	Homer-Gertrude	Homer-Gertrude.12	1	Iris Broekema	18:17:00	18:40:00	5	>250m		0	15		0	N	0	0
2018-02-27	1	12	Homer-Gertrude	Homer-Gertrude.12	2	Phil Evans	19:06:00	19:25:00	0	>250m		0	15		0	N	0	0
2018-02-27	1	13	Homer-Gertrude	Homer-Gertrude.13	1	Iris Broekema	19:12:00	19:30:00	1	>250m		0	10		0	N	0	0
2018-02-27	1	13	Homer-Gertrude	Homer-Gertrude.13	2	Phil Evans	19:42:00	19:54:00	0	>250m		0	15		0	N	0	0
2018-02-27	1	2	Homer-Gertrude	Homer-Gertrude.2	1	Iris Broekema	11:58:00	12:15:00	2	>250m		0	15		0	N	1	0
2018-02-27	1	2	Homer-Gertrude	Homer-Gertrude.2	2	Phil Evans	17:08:00	17:27:00	1	>250m		0	15		0	N	0	0
2018-02-27	1	3	Homer-Gertrude	Homer-Gertrude.3	1	Iris Broekema	11:27:00	11:48:00	2	>250m		0	15		0	N	1	0
2018-02-27	1	3	Homer-Gertrude	Homer-Gertrude.3	2	Phil Evans	12:37:00	12:54:00	0	>250m		0	15		0	N	1	0
2018-02-27	1	4	Homer-Gertrude	Homer-Gertrude.4	1	Iris Broekema	15:07:00	15:23:00	0	>250m		0	15		0	N	0	0
2018-02-27	1	4	Homer-Gertrude	Homer-Gertrude.4	2	Phil Evans	11:57:00	12:15:00	0	>250m		0	15		0	N	1	0
2018-02-27	1	5	Homer-Gertrude	Homer-Gertrude.5	1	Iris Broekema	15:47:00	16:01:00	2	>250m		0	15		0	N	0	0
2018-02-27	1	5	Homer-Gertrude	Homer-Gertrude.5	2	Phil Evans	11:27:00	11:45:00	0	>250m		0	15		0	N	0	0
2018-02-27	1	8	Homer-Gertrude	Homer-Gertrude.8	1	Iris Broekema	16:14:00	16:34:00	0	>250m		0	15		0	N	0	0
2018-02-27	1	8	Homer-Gertrude	Homer-Gertrude.8	2	Phil Evans	10:48:00	11:06:00	0	>250m		0	15		0	N	0	0
2018-02-28	1	1	Homer-Gertrude	Homer-Gertrude.1	3	Phil Evans	09:39:00	10:02:00	2	>250m		0	15		0	N	0	0
2018-02-28	1	10	Homer-Gertrude	Homer-Gertrude.10	3	Phil Evans	14:00:00	14:17:00	0	>250m		0	15		0	N	0	0
2018-02-28	1	11	Homer-Gertrude	Homer-Gertrude.11	3	Phil Evans	14:29:00	14:53:00	0	>250m		0	15		0	N	0	0
2018-02-28	1	12	Homer-Gertrude	Homer-Gertrude.12	3	Phil Evans	15:00:00	15:25:00	3	>250m		0	15		0	N	0	0
2018-02-28	1	13	Homer-Gertrude	Homer-Gertrude.13	3	Phil Evans	15:53:00	16:05:00	0	>250m		10	15		0	N	0	0
2018-02-28	1	14	Homer-Gertrude	Homer-Gertrude.14	1	Iris Broekema	08:55:00	09:14:00	0	>250m		3	15		0	N	0	0
2018-02-28	1	14	Homer-Gertrude	Homer-Gertrude.14	2	Iris Broekema	15:18:00	15:36:00	0	>250m		12	15		0	N	1	0
2018-02-28	1	14	Homer-Gertrude	Homer-Gertrude.14	3	Phil Evans	16:14:00	16:31:00	0	>250m		7	15		0	N	0	0
2018-02-28	1	15	Homer-Gertrude	Homer-Gertrude.15	1	Iris Broekema	09:27:00	09:56:00	2	>250m		10	15		0	N	0	0
2018-02-28	1	15	Homer-Gertrude	Homer-Gertrude.15	2	Iris Broekema	13:54:00	14:16:00	4	>250m		0	15		0	N	1	0
2018-02-28	1	16	Homer-Gertrude	Homer-Gertrude.16	1	Iris Broekema	10:18:00	10:40:00	1	>250m		5	15		0	N	0	0
2018-02-28	1	16	Homer-Gertrude	Homer-Gertrude.16	2	Iris Broekema	12:52:00	13:20:00	2	>250m		0	15		0	N	1	0
2018-02-28	1	17	Homer-Gertrude	Homer-Gertrude.17	1	Iris Broekema	10:52:00	11:14:00	1	>250m		0	15		0	N	0	0
2018-02-28	1	17	Homer-Gertrude	Homer-Gertrude.17	2	Iris Broekema	12:20:00	12:40:00	2	>250m		0	15		0	N	0	0
2018-02-28	1	2	Homer-Gertrude	Homer-Gertrude.2	3	Phil Evans	09:01:00	09:27:00	0	>250m		0	15		0	N	0	0
2018-02-28	1	3	Homer-Gertrude	Homer-Gertrude.3	3	Phil Evans	11:19:00	11:40:00	0	>250m		0	15		0	N	0	0
2018-02-28	1	4	Homer-Gertrude	Homer-Gertrude.4	3	Phil Evans	12:23:00	12:41:00	0	>250m		0	15		0	N	0	0
2018-02-28	1	5	Homer-Gertrude	Homer-Gertrude.5	3	Phil Evans	12:47:00	12:58:00	0	>250m		0	15		0	N	0	0
2018-02-28	1	8	Homer-Gertrude	Homer-Gertrude.8	3	Phil Evans	13:22:00	13:39:00	0	>250m		0	15		0	N	0	0
[truncated: 129 more rows]

## Sheet: Distance sampling
Study area	Area (ha)	Sampling session	Transect	Survey	Length (m)	Distance	Bird seen	Bird heard	Observer	Visibility	Sun overhead	Temperature	Precipitation level	Precipitation type	Wind	Other noise
Homer-Gertrude	168	2012-12-01	Line 1	1	250				Jo Monks	>250m	16		0	N	0	2
Homer-Gertrude	168	2012-12-01	Line 2	1	500				Jo Monks	>250m	16		0	N	0	2
Homer-Gertrude	168	2012-12-01	Line 2	2	500	60		1	Antje Leseberg	>250m	15		0	N	0	2
Homer-Gertrude	168	2012-12-01	Line 3	1	500				Antje Leseberg	>250m	25		0	N	1	1
Homer-Gertrude	168	2012-12-01	Line 3	2	500	40		1	Jo Monks	>250m	25		0	N	0	2
Homer-Gertrude	168	2012-12-01	Line 4	1	500				Antje Leseberg	>250m	15		0	N	1	1
Homer-Gertrude	168	2012-12-01	Line 4	2	500				Jo Monks	>250m	13		0	N	0	1
Homer-Gertrude	168	2012-12-01	Line 5	1	500				Antje Leseberg	>250m	0		0	N	1	1
Homer-Gertrude	168	2012-12-01	Line 5	2	500	40		1	Jo Monks	>250m	8		0	N	0	0
Homer-Gertrude	168	2012-12-01	Line 6	1	500				Antje Leseberg	>250m	0		0	N	1	1
Homer-Gertrude	168	2012-12-01	Line 6	2	500				Jo Monks	>250m	11		0	N	0	0
Homer-Gertrude	168	2012-12-01	Line 7	1	500				Antje Leseberg	>250m	0		0	N	2	1
Homer-Gertrude	168	2012-12-01	Line 7	2	500				Jo Monks	>250m	8		0	N	0	1
Homer-Gertrude	168	2012-12-01	Line 8	1	500				Antje Leseberg	>250m	9		0	N	2	1
Homer-Gertrude	168	2012-12-01	Line 8	2	500				Jo Monks	>250m	25		0	N	0	0
Homer-Gertrude	168	2012-12-01	Line 9	1	500				Antje Leseberg	>250m	0		0	N	0	1
Homer-Gertrude	168	2012-12-01	Line 9	2	500				Jo Monks	>250m	10		0	N	0	1
Homer-Gertrude	168	2012-12-01	Line 10	1	500				Jo Monks	>250m	2		0	N	1	0
Homer-Gertrude	168	2012-12-01	Line 10	2	500				Jo Carpenter	>250m	21		0	N	0	0
Homer-Gertrude	168	2012-12-01	Line 11	1	500				Jo Monks	>250m	2		0	N	0	1
Homer-Gertrude	168	2012-12-01	Line 11	2	500				Jo Carpenter	>250m	15		0	N	0	0
Homer-Gertrude	168	2012-12-01	Line 12	1	500	5	1		Jo Monks	>250m	2		0	N	0	1
Homer-Gertrude	168	2012-12-01	Line 12	1	500	10		1	Jo Monks	>250m	2		0	N	0	1
Homer-Gertrude	168	2012-12-01	Line 12	1	500	0		1	Jo Monks	>250m	2		0	N	0	1
Homer-Gertrude	168	2012-12-01	Line 12	1	500	40		1	Jo Monks	>250m	2		0	N	0	1
Homer-Gertrude	168	2012-12-01	Line 12	2	500				Jo Carpenter	>250m	18		0	N	0	0
Homer-Gertrude	168	2012-12-01	Line 13	1	500	30		1	Jo Monks	>250m	3		0	N	1	1
Homer-Gertrude	168	2012-12-01	Line 13	2	500	70		1	Jo Carpenter	>250m	28		0	N	0	0
Homer-Gertrude	168	2012-12-01	Line 13	2	500	20		1	Jo Carpenter	>250m	28		0	N	0	0
Homer-Gertrude	168	2012-12-01	Line 13	2	500	100	1		Jo Carpenter	>250m	28		0	N	0	0
Homer-Gertrude	168	2012-12-01	Line 14	1	500	20		1	Jo Monks	>250m	0		0	N	0	1
Homer-Gertrude	168	2012-12-01	Line 14	2	500				Dan Palmer	>250m	32		0	N	1	0
Homer-Gertrude	168	2012-12-01	Line 15	1	500	35		1	Jo Monks	>250m	1		0	N	1	2
Homer-Gertrude	168	2012-12-01	Line 15	2	500	10		1	Dan Palmer	>250m	26		0	N	1	0
Homer-Gertrude	168	2012-12-01	Line 16	1	500				Jo Monks	>250m	0		0	N	1	1
Homer-Gertrude	168	2012-12-01	Line 16	2	500				Dan Palmer	>250m	30		0	N	1	0
Homer-Gertrude	168	2012-12-01	Line 17	1	500	40		1	Jo Monks	>250m	1		0	N	1	2
Homer-Gertrude	168	2012-12-01	Line 17	2	500				Dan Palmer	>250m	30		0	N	1	0
Homer-Gertrude	168	2013-02-01	Line 1	1	1500				Antje Leseberg	>250m	20		0	N		0
Homer-Gertrude	168	2013-02-01	Line 1	2	1500	70		1	Dan Palmer	200m	17		0	N		1
Homer-Gertrude	168	2013-02-01	Line 1	3	1500				Antje Leseberg	>250m	0		0	N		1
Homer-Gertrude	168	2013-02-01	Line 1	4	1500	20	1		Dan Palmer	>250m	0		0	N		1
Homer-Gertrude	168	2013-02-01	Line 1	5	1500	0	1		Kerry Weston	>250m	0		0	N		0
Homer-Gertrude	168	2013-02-01	Line 1	5	1500	5	1		Kerry Weston	>250m	0		0	N		0
Homer-Gertrude	168	2013-02-01	Line 1	5	1500	4	1		Kerry Weston	>250m	0		0	N		0
Homer-Gertrude	168	2013-02-01	Line 1	6	1500	10		1	Kerry Weston	>250m	20		0	N		0
Homer-Gertrude	168	2013-02-01	Line 2	1	1500	35	1		Antje Leseberg	>250m	21		0	N		0
Homer-Gertrude	168	2013-02-01	Line 2	2	1500				Dan Palmer	200m	0		0	N		1
Homer-Gertrude	168	2013-02-01	Line 2	3	1500				Antje Leseberg	>250m	0		0	N		1
Homer-Gertrude	168	2013-02-01	Line 2	4	1500				Dan Palmer	>250m	0		1	M		0
Homer-Gertrude	168	2013-02-01	Line 2	5	1500				Kerry Weston	>250m	23		0	N		0
Homer-Gertrude	168	2013-02-01	Line 2	6	1500				Kerry Weston	>250m	37		0	N		0
Homer-Gertrude	168	2013-02-01	Line 3	1	1500				Antje Leseberg	>250m	19		0	N		0
Homer-Gertrude	168	2013-02-01	Line 3	2	1500				Dan Palmer	>250m	0		0	N		0
Homer-Gertrude	168	2013-02-01	Line 3	3	1500	0	1		Antje Leseberg	>250m	0		0	N		1
Homer-Gertrude	168	2013-02-01	Line 3	3	1500	6	1		Antje Leseberg	>250m	0		0	N		1
Homer-Gertrude	168	2013-02-01	Line 3	4	1500	14	1		Dan Palmer	>250m	5		0	N		0
Homer-Gertrude	168	2013-02-01	Line 3	4	1500	20		1	Dan Palmer	>250m	5		0	N		0
Homer-Gertrude	168	2013-02-01	Line 3	5	1500				Kerry Weston	>250m	19		0	N		0
Homer-Gertrude	168	2013-02-01	Line 3	6	1500	4	1		Kerry Weston	>250m	21		0	N		0
Homer-Gertrude	168	2013-02-01	Line 4	1	1500	80		1	Antje Leseberg	>250m	21		0	N		0
Homer-Gertrude	168	2013-02-01	Line 4	2	1500				Dan Palmer	>250m	22		0	N		0
Homer-Gertrude	168	2013-02-01	Line 4	3	1500				Antje Leseberg	>250m	0		0	N		0
Homer-Gertrude	168	2013-02-01	Line 4	4	1500				Dan Palmer	>250m	13		0	N		0
Homer-Gertrude	168	2013-02-01	Line 4	5	1500				Kerry Weston	>250m	19		0	N		0
Homer-Gertrude	168	2013-02-01	Line 4	6	1500				Kerry Weston	>250m	20		0	N		0
Homer-Gertrude	168	2013-02-01	Line 5	1	1500				Antje Leseberg	>250m	18		0	N		0
Homer-Gertrude	168	2013-02-01	Line 5	2	1500				Dan Palmer	>250m	20		0	N		0
Homer-Gertrude	168	2013-02-01	Line 5	3	1500				Antje Leseberg	>250m	0		0	N		0
Homer-Gertrude	168	2013-02-01	Line 5	4	1500				Dan Palmer	>250m	17		0	N		0
Homer-Gertrude	168	2013-02-01	Line 5	5	1500				Kerry Weston	>250m	16		0	N		0
Homer-Gertrude	168	2013-02-01	Line 5	6	1500				Antje Leseberg	>250m	17		0	N		0
Homer-Gertrude	168	2013-02-01	Line 8	1	1500				Antje Leseberg	>250m	23		0	N		0
Homer-Gertrude	168	2013-02-01	Line 8	2	1500				Dan Palmer	>250m	21		0	N		0
Homer-Gertrude	168	2013-02-01	Line 8	3	1500				Antje Leseberg	>250m	0		0	N		0
Homer-Gertrude	168	2013-02-01	Line 8	4	1500				Dan Palmer	>250m	0		1	M		0
Homer-Gertrude	168	2013-02-01	Line 8	5	1500				Kerry Weston	>250m	22		0	N		0
Homer-Gertrude	168	2013-02-01	Line 8	6	1500				Antje Leseberg	>250m	12		0	N		0
Homer-Gertrude	168	2013-02-01	Line 9	1	250				Antje Leseberg	>250m	17		0	N		0
Homer-Gertrude	168	2013-02-01	Line 10	1	1500				Dan Palmer	>250m	23		0	N		0
Homer-Gertrude	168	2013-02-01	Line 10	2	1500				Dan Palmer	>250m	0		0	N		0
Homer-Gertrude	168	2013-02-01	Line 10	3	1500				Antje Leseberg	>250m	11		0	N		0
Homer-Gertrude	168	2013-02-01	Line 10	4	1500				Dan Palmer	>250m	20		0	N		0
Homer-Gertrude	168	2013-02-01	Line 10	5	1500				Kerry Weston	>250m	20		0	N		0
Homer-Gertrude	168	2013-02-01	Line 10	6	1500				Antje Leseberg	>250m	21		0	N		0
Homer-Gertrude	168	2013-02-01	Line 11	1	1500				Dan Palmer	>250m	21		0	N		0
Homer-Gertrude	168	2013-02-01	Line 11	2	1500				Dan Palmer	>250m	0		0	N		0
Homer-Gertrude	168	2013-02-01	Line 11	3	1500				Dan Palmer	>250m	0		0	N		0
Homer-Gertrude	168	2013-02-01	Line 11	4	1500				Dan Palmer	>250m	20		0	N		0
Homer-Gertrude	168	2013-02-01	Line 11	5	1500				Antje Leseberg	>250m	34		0	N		0
Homer-Gertrude	168	2013-02-01	Line 11	6	1500				Antje Leseberg	>250m	20		0	N		0
Homer-Gertrude	168	2013-02-01	Line 12	1	1500	10		1	Dan Palmer	>250m	26		0	N		0
Homer-Gertrude	168	2013-02-01	Line 12	2	1500	50		1	Antje Leseberg	>250m	28		0	N		0
Homer-Gertrude	168	2013-02-01	Line 12	3	1500	25		1	Dan Palmer	>250m	0		0	N		0
Homer-Gertrude	168	2013-02-01	Line 12	4	1500	20		1	Kerry Weston	>250m	35		0	N		0
Homer-Gertrude	168	2013-02-01	Line 12	4	1500	11	1		Kerry Weston	>250m	35		0	N		0
Homer-Gertrude	168	2013-02-01	Line 12	5	1500				Antje Leseberg	>250m	27		0	N		0
Homer-Gertrude	168	2013-02-01	Line 12	6	1500				Dan Palmer	>250m	20		0	N		0
Homer-Gertrude	168	2013-02-01	Line 13	1	1500	49		1	Dan Palmer	>250m	20		0	N		1
Homer-Gertrude	168	2013-02-01	Line 13	1	1500	50		1	Dan Palmer	>250m	20		0	N		1
Homer-Gertrude	168	2013-02-01	Line 13	2	1500				Antje Leseberg	>250m	15		0	N		2
Homer-Gertrude	168	2013-02-01	Line 13	3	1500	50		1	Dan Palmer	>250m	0		0	N		0
Homer-Gertrude	168	2013-02-01	Line 13	4	1500				Kerry Weston	>250m	20		0	N		0
Homer-Gertrude	168	2013-02-01	Line 13	5	1500				Antje Leseberg	>250m	22		0	N		0
Homer-Gertrude	168	2013-02-01	Line 13	6	1500				Dan Palmer	>250m	15		0	N		0
Homer-Gertrude	168	2013-02-01	Line 14	2	1250	2	1		Antje Leseberg	>250m	24		0	N		0
Homer-Gertrude	168	2013-02-01	Line 14	2	1250	5	1		Antje Leseberg	>250m	24		0	N		0
Homer-Gertrude	168	2013-02-01	Line 14	3	1250	1	1		Dan Palmer	>250m	0		0	N		0
Homer-Gertrude	168	2013-02-01	Line 14	4	1250				Kerry Weston	>250m	17		0	N		0
Homer-Gertrude	168	2013-02-01	Line 14	5	1250				Antje Leseberg	>250m	20		0	N		0
Homer-Gertrude	168	2013-02-01	Line 14	6	1250	38		1	Dan Palmer	>250m	22		0	N		0
Homer-Gertrude	168	2013-02-01	Line 15	2	1250				Antje Leseberg	>250m	27		0	N		0
Homer-Gertrude	168	2013-02-01	Line 15	3	1250				Dan Palmer	>250m	0		0	N		0
Homer-Gertrude	168	2013-02-01	Line 15	4	1250				Kerry Weston	>250m	25		0	N		0
Homer-Gertrude	168	2013-02-01	Line 15	5	1250	50		1	Antje Leseberg	>250m	30		0	N		0
Homer-Gertrude	168	2013-02-01	Line 15	6	1250				Dan Palmer	>250m	20		0	N		0
Homer-Gertrude	168	2013-02-01	Line 16	2	1250	60		1	Antje Leseberg	>250m	25		0	N		0
Homer-Gertrude	168	2013-02-01	Line 16	2	1250	10	1		Antje Leseberg	>250m	25		0	N		0
Homer-Gertrude	168	2013-02-01	Line 16	3	1250				Dan Palmer	>250m	0		0	N		0
Homer-Gertrude	168	2013-02-01	Line 16	4	1250				Kerry Weston	>250m	26		0	N		0
Homer-Gertrude	168	2013-02-01	Line 16	5	1250	5	1		Antje Leseberg	>250m	30		0	N		0
Homer-Gertrude	168	2013-02-01	Line 16	6	1250	50		1	Dan Palmer	>250m	24		0	N		0
Homer-Gertrude	168	2013-02-01	Line 17	2	1250				Antje Leseberg	80m	20		1	M		1
Homer-Gertrude	168	2013-02-01	Line 17	3	1250				Dan Palmer	>250m	0		0	N		1
Homer-Gertrude	168	2013-02-01	Line 17	4	1250	5	1		Kerry Weston	>250m	10		0	N		0
Homer-Gertrude	168	2013-02-01	Line 17	4	1250	0	1		Kerry Weston	>250m	10		0	N		0
Homer-Gertrude	168	2013-02-01	Line 17	4	1250	16	1		Kerry Weston	>250m	10		0	N		0
Homer-Gertrude	168	2013-02-01	Line 17	4	1250	25		1	Kerry Weston	>250m	10		0	N		0
Homer-Gertrude	168	2013-02-01	Line 17	5	1250	40		1	Antje Leseberg	>250m	20		0	N		1
Homer-Gertrude	168	2013-02-01	Line 17	6	1250	40		1	Dan Palmer	>250m	26		0	N		0
Homer-Gertrude	168	2013-05-01	Line 1	1	1000				Dan Palmer	>250m	9	4	0	N	0	0
Homer-Gertrude	168	2013-05-01	Line 1	2	1000				Maddie van de Wetering	>250m	0	4	0	N	0	0
Homer-Gertrude	168	2013-05-01	Line 1	3	1000				Jason van de Wetering	>250m	0	2	0	N	1	1
Homer-Gertrude	168	2013-05-01	Line 1	4	1000				Dan Palmer	>250m	0	3	0	N	0	0
Homer-Gertrude	168	2013-05-01	Line 2	1	1000				Dan Palmer	>250m	0	4	0	N	0	0
Homer-Gertrude	168	2013-05-01	Line 2	2	1000				Maddie van de Wetering	>250m	0	4	0	N	0	0
Homer-Gertrude	168	2013-05-01	Line 2	3	1000				Jason van de Wetering	>250m	0	2	0	N	2	0
Homer-Gertrude	168	2013-05-01	Line 2	4	1000				Dan Palmer	>250m	0	3	0	N	0	0
Homer-Gertrude	168	2013-05-01	Line 3	1	1000				Dan Palmer	>250m	6	4	0	N	0	0
Homer-Gertrude	168	2013-05-01	Line 3	2	1000				Maddie van de Wetering	>250m	0	2	0	N	0	1
Homer-Gertrude	168	2013-05-01	Line 3	3	1000				Dan Palmer	>250m	0	2	0	N	3	1
Homer-Gertrude	168	2013-05-01	Line 3	4	1000				Dan Palmer	>250m	0	3	0	N	0	0
Homer-Gertrude	168	2013-05-01	Line 4	1	1000				Dan Palmer	>250m	7	4	0	N	0	0
Homer-Gertrude	168	2013-05-01	Line 4	2	1000				Maddie van de Wetering	>250m	0	2	0	N	0	0
Homer-Gertrude	168	2013-05-01	Line 4	3	1000				Dan Palmer	>250m	0	2	0	N	2	0
Homer-Gertrude	168	2013-05-01	Line 4	4	1000				Maddie van de Wetering	>250m	0	3	0	N	0	0
Homer-Gertrude	168	2013-05-01	Line 5	1	1000				Maddie van de Wetering	>250m	7	4	0	N	0	0
Homer-Gertrude	168	2013-05-01	Line 5	2	1000				Jason van de Wetering	>250m	18	2	0	N	0	0
Homer-Gertrude	168	2013-05-01	Line 5	3	1000				Maddie van de Wetering	>250m	6	2	0	N	0	1
Homer-Gertrude	168	2013-05-01	Line 5	4	1000				Maddie van de Wetering	>250m	2	3	0	N	0	1
Homer-Gertrude	168	2013-05-01	Line 8	1	1000				Maddie van de Wetering	>250m	0	4	0	N	0	0
Homer-Gertrude	168	2013-05-01	Line 8	2	1000				Jason van de Wetering	>250m	10	2	0	N	0	0
Homer-Gertrude	168	2013-05-01	Line 8	3	1000				Maddie van de Wetering	>250m	19	2	0	N	0	0
Homer-Gertrude	168	2013-05-01	Line 8	4	1000				Maddie van de Wetering	>250m	0	3	0	N	0	0
Homer-Gertrude	168	2013-05-01	Line 10	2	750				Jason van de Wetering	>250m	0	4	0	N	0	0
Homer-Gertrude	168	2013-05-01	Line 10	3	750				Dan Palmer	>250m	0	3	0	N	0	0
Homer-Gertrude	168	2013-05-01	Line 10	4	750				Jason van de Wetering	>250m	0	3	0	N	0	0
Homer-Gertrude	168	2013-05-01	Line 11	1	1000	24		1	Maddie van de Wetering	>250m	0	4	0	N	0	1
Homer-Gertrude	168	2013-05-01	Line 11	1	1000	10		1	Maddie van de Wetering	>250m	0	4	0	N	0	1
Homer-Gertrude	168	2013-05-01	Line 11	1	1000	18		1	Maddie van de Wetering	>250m	0	4	0	N	0	1
Homer-Gertrude	168	2013-05-01	Line 11	2	1000				Jason van de Wetering	>250m	0	4	0	N	0	1
Homer-Gertrude	168	2013-05-01	Line 11	3	1000				Dan Palmer	>250m	0	3	0	N	0	0
Homer-Gertrude	168	2013-05-01	Line 11	4	1000				Jason van de Wetering	>250m	0	3	0	N	0	0
Homer-Gertrude	168	2013-05-01	Line 12	1	1000	49	1		Jason van de Wetering	>250m	0	4	0	N	0	1
Homer-Gertrude	168	2013-05-01	Line 12	2	1000				Jason van de Wetering	>250m	0	4	0	N	0	2
Homer-Gertrude	168	2013-05-01	Line 12	3	1000				Dan Palmer	>250m	0	3	0	N	0	0
Homer-Gertrude	168	2013-05-01	Line 12	4	1000				Jason van de Wetering	>250m	0	3	0	N	0	0
Homer-Gertrude	168	2013-05-01	Line 13	1	750				Jason van de Wetering	>250m	0	4	0	N	0	0
Homer-Gertrude	168	2013-05-01	Line 13	2	750				Dan Palmer	>250m	0	3	0	N	0	0
Homer-Gertrude	168	2013-05-01	Line 13	3	750				Jason van de Wetering	>250m	0	3	0	N	0	1
Homer-Gertrude	168	2013-05-01	Line 14	1	750				Jason van de Wetering	>250m	0	4	0	N	0	0
Homer-Gertrude	168	2013-05-01	Line 14	2	750				Dan Palmer	>250m	0	3	0	N	0	1
Homer-Gertrude	168	2013-05-01	Line 14	3	750				Jason van de Wetering	>250m	0	3	0	N	0	0
Homer-Gertrude	168	2013-05-01	Line 15	1	750				Jason van de Wetering	>250m	0	4	0	N	0	0
Homer-Gertrude	168	2013-05-01	Line 15	2	750	12	1		Dan Palmer	>250m	0	4	0	N	0	0
Homer-Gertrude	168	2013-05-01	Line 15	2	750	4	1		Dan Palmer	>250m	0	4	0	N	0	0
Homer-Gertrude	168	2013-05-01	Line 15	2	750	20		1	Dan Palmer	>250m	0	4	0	N	0	1
Homer-Gertrude	168	2013-05-01	Line 15	3	750				Jason van de Wetering	>250m	0	3	0	N	0	0
Homer-Gertrude	168	2013-05-01	Line 17	1	750				Jason van de Wetering	>250m	17	4	0	N	0	0
Homer-Gertrude	168	2013-05-01	Line 17	2	750				Dan Palmer	>250m	13	2	0	N	0	0
Homer-Gertrude	168	2013-05-01	Line 17	3	750				Maddie van de Wetering	>250m	0	3	0	N	0	0
Homer-Gertrude	168	2013-05-01	Line 16	1	750				Jason van de Wetering	>250m	7	4	0	N	0	0
Homer-Gertrude	168	2013-05-01	Line 16	2	750				Dan Palmer	>250m	10	4	0	N	0	0
Homer-Gertrude	168	2013-05-01	Line 16	3	750				Maddie van de Wetering	>250m	0	3	0	N	0	0
Homer-Gertrude	168	2013-12-01	Line 1	1	1000	7	1		Jo Carpenter	>250m	10	4	0	N	1	2
Homer-Gertrude	168	2013-12-01	Line 1	3	1000	5	1		Rebecca Jackson	>250m	20	4	0	N	0	1
Homer-Gertrude	168	2013-12-01	Line 1	2	1000	70		1	Jo Carpenter	>250m	16	5	0	N	1	1
Homer-Gertrude	168	2013-12-01	Line 1	4	1000				David Webb	>250m	0	4	0	N	1	1
Homer-Gertrude	168	2013-12-01	Line 2	1	1000				Jo Carpenter	>250m	0	4	0	N	1	2
Homer-Gertrude	168	2013-12-01	Line 2	2	1000				Rebecca Jackson	>250m	18	4	0	N	0	0
Homer-Gertrude	168	2013-12-01	Line 2	3	1000				Jo Carpenter	>250m	17	4	0	N	1	2
Homer-Gertrude	168	2013-12-01	Line 2	4	1000				David Webb	>250m	0	4	0	N	1	1
Homer-Gertrude	168	2013-12-01	Line 3	1	1000				Jo Carpenter	>250m	9	5	0	N	1	1
Homer-Gertrude	168	2013-12-01	Line 3	2	1000				Rebecca Jackson	>250m	19	4	0	N	0	0
Homer-Gertrude	168	2013-12-01	Line 3	3	1000				Jo Carpenter	>250m	17	4	0	N	1	1
Homer-Gertrude	168	2013-12-01	Line 3	4	1000	30		1	David Webb	>250m	4	4	0	N	2	1
Homer-Gertrude	168	2013-12-01	Line 4	1	1000				Jo Carpenter	>250m	13	3	0	N	1	0
Homer-Gertrude	168	2013-12-01	Line 4	2	1000				Rebecca Jackson	>250m	16	3	0	N	0	0
Homer-Gertrude	168	2013-12-01	Line 4	3	1000				Rebecca Jackson	>250m	19	4	0	N	0	0
Homer-Gertrude	168	2013-12-01	Line 4	4	1000	50		1	David Webb	>250m	2	4	0	N	2	0
Homer-Gertrude	168	2013-12-01	Line 5	1	1000	50		1	David Webb	>250m	2	5	0	N	2	1
Homer-Gertrude	168	2013-12-01	Line 5	2	1000				Jo Carpenter	>250m	19	4	0	N	1	0
Homer-Gertrude	168	2013-12-01	Line 5	3	1000				Rebecca Jackson	>250m	17	5	0	N	0	0
Homer-Gertrude	168	2013-12-01	Line 5	4	1000				Rebecca Jackson	>250m	0	4	0	N	1	0
Homer-Gertrude	168	2013-12-01	Line 8	1	1000				David Webb	>250m	0	3	0	N	1	0
Homer-Gertrude	168	2013-12-01	Line 8	2	1000				Jo Carpenter	>250m	20	4	0	N	0	0
Homer-Gertrude	168	2013-12-01	Line 8	3	1000				Rebecca Jackson	>250m	19	4	0	N	0	0
Homer-Gertrude	168	2013-12-01	Line 8	4	1000				Rebecca Jackson	>250m	5	4	0	N	1	0
Homer-Gertrude	168	2013-12-01	Line 10	1	1000				David Webb	>250m	3	4	0	N	1	1
Homer-Gertrude	168	2013-12-01	Line 10	2	1000				Jo Carpenter	>250m	21	4	0	N	1	1
Homer-Gertrude	168	2013-12-01	Line 10	3	1000				David Webb	>250m	20	4	0	N	1	0
Homer-Gertrude	168	2013-12-01	Line 10	4	1000				Rebecca Jackson	>250m	0	4	0	N	0	0
Homer-Gertrude	168	2013-12-01	Line 11	1	1000				David Webb	>250m	2	4	0	N	2	1
Homer-Gertrude	168	2013-12-01	Line 11	2	1000				Jo Carpenter	>250m	20	3	0	N	1	0
Homer-Gertrude	168	2013-12-01	Line 11	3	1000	30		1	David Webb	>250m	28	5	0	N	1	0
Homer-Gertrude	168	2013-12-01	Line 11	3	1000	30	1		David Webb	>250m	28	5	0	N	1	0
Homer-Gertrude	168	2013-12-01	Line 11	4	1000				Rebecca Jackson	>250m	0	4	0	N	0	0
Homer-Gertrude	168	2013-12-01	Line 12	1	1000				Rebecca Jackson	>250m	5	5	0	N	0	1
Homer-Gertrude	168	2013-12-01	Line 12	2	1000				David Webb	>250m	21	3	0	N	1	0
Homer-Gertrude	168	2013-12-01	Line 12	3	1000	100		1	Jo Carpenter	>250m	0	4	0	N	1	0
Homer-Gertrude	168	2013-12-01	Line 12	4	1000	15		1	Rebecca Jackson	>250m	1	5	0	N	0	0
Homer-Gertrude	168	2013-12-01	Line 12	4	1000	22	1		Rebecca Jackson	>250m	1	5	0	N	0	0
Homer-Gertrude	168	2013-12-01	Line 13	1	1000				Rebecca Jackson	>250m	0	5	0	N	0	0
Homer-Gertrude	168	2013-12-01	Line 13	2	1000				David Webb	>250m	20	4	0	N	1	1
Homer-Gertrude	168	2013-12-01	Line 13	3	1000	20		1	Jo Carpenter	>250m	0	4	0	N	1	1
Homer-Gertrude	168	2013-12-01	Line 13	3	1000	20	1		Jo Carpenter	>250m	0	4	0	N	1	1
Homer-Gertrude	168	2013-12-01	Line 13	3	1000	50		1	Jo Carpenter	>250m	0	4	0	N	1	1
Homer-Gertrude	168	2013-12-01	Line 13	4	1000				Rebecca Jackson	>250m	17	6	0	N	0	0
Homer-Gertrude	168	2013-12-01	Line 14	1	1000				Rebecca Jackson	>250m	2	5	0	N	0	0
Homer-Gertrude	168	2013-12-01	Line 14	2	1000				David Webb	>250m	20	4	0	N	0	0
Homer-Gertrude	168	2013-12-01	Line 14	3	1000				Jo Carpenter	>250m	0	4	0	N	1	0
Homer-Gertrude	168	2013-12-01	Line 14	4	1000	5	1		Rebecca Jackson	>250m	19	5	0	N	0	0
Homer-Gertrude	168	2013-12-01	Line 15	1	1000				Rebecca Jackson	>250m	2	4	0	N	0	0
Homer-Gertrude	168	2013-12-01	Line 15	2	1000	20	1		David Webb	>250m	20	4	0	N	0	0
Homer-Gertrude	168	2013-12-01	Line 15	2	1000	21	1		David Webb	>250m	20	4	0	N	0	0
Homer-Gertrude	168	2013-12-01	Line 15	2	1000	22	1		David Webb	>250m	20	4	0	N	0	0
Homer-Gertrude	168	2013-12-01	Line 15	3	1000	30		1	David Webb	>250m	0	4	0	N	2	0
Homer-Gertrude	168	2013-12-01	Line 15	4	1000	20	1		Rebecca Jackson	>250m	19	6	0	N	0	0
Homer-Gertrude	168	2013-12-01	Line 15	4	1000	20		1	Rebecca Jackson	>250m	19	6	0	N	0	0
Homer-Gertrude	168	2013-12-01	Line 15	4	1000	21	1		Rebecca Jackson	>250m	19	6	0	N	0	0
Homer-Gertrude	168	2013-12-01	Line 15	4	1000	25	1		Rebecca Jackson	>250m	19	6	0	N	0	0
Homer-Gertrude	168	2013-12-01	Line 15	4	1000	25	1		Rebecca Jackson	>250m	19	6	0	N	0	0
Homer-Gertrude	168	2013-12-01	Line 15	2	1000	22	1		David Webb	>250m	20	4	0	N	0	0
Homer-Gertrude	168	2013-12-01	Line 15	2	1000	22	1		David Webb	>250m	20	4	0	N	0	0
Homer-Gertrude	168	2013-12-01	Line 16	1	1000				Rebecca Jackson	>250m	0	4	0	N	0	0
Homer-Gertrude	168	2013-12-01	Line 16	2	1000				David Webb	>250m	21	4	0	N	1	1
Homer-Gertrude	168	2013-12-01	Line 16	3	1000				Jo Carpenter	>250m	2	4	0	N	1	1
Homer-Gertrude	168	2013-12-01	Line 16	4	1000				Rebecca Jackson	>250m	16	5	0	N	0	0
Homer-Gertrude	168	2013-12-01	Line 17	1	1000				Rebecca Jackson	>250m	0	4	0	N	0	0
Homer-Gertrude	168	2013-12-01	Line 17	2	1000	50		1	David Webb	>250m	20	4	0	N	0	1
Homer-Gertrude	168	2013-12-01	Line 17	3	1000				Jo Carpenter	>250m	0	4	0	N	2	1
Homer-Gertrude	168	2013-12-01	Line 17	4	1000				Rebecca Jackson	>250m	19	5	0	N	0	0
Homer-Gertrude	168	2014-02-01	Line 1	1	1000				Jo Carpenter	>250m	0		0	N	1	1
Homer-Gertrude	168	2014-02-01	Line 1	2	1000	23	1	1	Rebecca Jackson	>250m	0		0	N	0	1
Homer-Gertrude	168	2014-02-01	Line 1	2	1000	25		1	Rebecca Jackson	>250m	0		0	N	0	1
Homer-Gertrude	168	2014-02-01	Line 1	2	1000	10	1		Rebecca Jackson	>250m	0		0	N	0	1
Homer-Gertrude	168	2014-02-01	Line 1	3	1000	5	1	1	David Webb	>250m	20		0	N	2	2
Homer-Gertrude	168	2014-02-01	Line 1	3	1000	25		1	David Webb	>250m	20		0	N	2	2
Homer-Gertrude	168	2014-02-01	Line 1	4	1000				Jo Carpenter	>250m	0		0	N	0	0
Homer-Gertrude	168	2014-02-01	Line 2	1	1000				Jo Carpenter	>250m	0		0	N	1	1
Homer-Gertrude	168	2014-02-01	Line 2	2	1000				Rebecca Jackson	>250m	0		0	N	1	1
Homer-Gertrude	168	2014-02-01	Line 2	3	1000				David Webb	>250m	17		0	N	1	1
Homer-Gertrude	168	2014-02-01	Line 2	4	1000				Jo Carpenter	>250m	0		0	N	0	1
Homer-Gertrude	168	2014-02-01	Line 3	1	1000	50		1	Jo Carpenter	>250m	0		0	N	1	1
Homer-Gertrude	168	2014-02-01	Line 3	2	1000	8		1	Rebecca Jackson	>250m	0		0	N	0	1
Homer-Gertrude	168	2014-02-01	Line 3	3	1000				David Webb	>250m	20		0	N	1	0
Homer-Gertrude	168	2014-02-01	Line 3	4	1000				Jo Carpenter	>250m	2		0	N	1	0
Homer-Gertrude	168	2014-02-01	Line 4	2	750				Rebecca Jackson	>250m	0		0	N	0	0
Homer-Gertrude	168	2014-02-01	Line 4	3	750				David Webb	>250m	20		0	N	2	0
Homer-Gertrude	168	2014-02-01	Line 4	4	750				Jo Carpenter	>250m	0		0	N	0	0
Homer-Gertrude	168	2014-02-01	Line 5	1	1000				Jo Carpenter	>250m	0		0	N	2	0
Homer-Gertrude	168	2014-02-01	Line 5	2	1000				Rebecca Jackson	>250m	0		0	N	1	0
Homer-Gertrude	168	2014-02-01	Line 5	3	1000				David Webb	>250m	20		0	N	1	0
Homer-Gertrude	168	2014-02-01	Line 5	4	1000				Jo Carpenter	>250m	6		0	N	0	0
Homer-Gertrude	168	2014-02-01	Line 8	1	1000				Jo Carpenter	>250m	0		0	N	1	0
Homer-Gertrude	168	2014-02-01	Line 8	2	1000				Rebecca Jackson	>250m	16		0	N	1	0
Homer-Gertrude	168	2014-02-01	Line 8	3	1000				David Webb	>250m	20		0	N	0	0
Homer-Gertrude	168	2014-02-01	Line 8	4	1000				Jo Carpenter	>250m	4		0	N	1	1
Homer-Gertrude	168	2014-02-01	Line 10	1	1000	15		1	Rebecca Jackson	>250m	0		0	N	0	0
Homer-Gertrude	168	2014-02-01	Line 10	2	1000	3	1		Jo Carpenter	>250m	0		0	N	1	0
Homer-Gertrude	168	2014-02-01	Line 10	2	1000	15	1		Jo Carpenter	>250m	0		0	N	1	0
Homer-Gertrude	168	2014-02-01	Line 10	2	1000	50	1		Jo Carpenter	>250m	0		0	N	1	0
Homer-Gertrude	168	2014-02-01	Line 10	2	1000	50		1	Jo Carpenter	>250m	0		0	N	1	0
Homer-Gertrude	168	2014-02-01	Line 10	2	1000	0	1		Jo Carpenter	>250m	0		0	N	1	0
Homer-Gertrude	168	2014-02-01	Line 10	3	1000				Jo Carpenter	>250m	17		0	N	2	0
Homer-Gertrude	168	2014-02-01	Line 10	4	1000				David Webb	>250m	0		0	N	1	0
Homer-Gertrude	168	2014-02-01	Line 11	1	1000				Rebecca Jackson	>250m	0		0	N	0	0
Homer-Gertrude	168	2014-02-01	Line 11	2	1000	40		1	Jo Carpenter	>250m	0		0	N	0	1
Homer-Gertrude	168	2014-02-01	Line 11	2	1000	17	1		Jo Carpenter	>250m	0		0	N	0	1
Homer-Gertrude	168	2014-02-01	Line 11	2	1000	17		1	Jo Carpenter	>250m	0		0	N	0	1
Homer-Gertrude	168	2014-02-01	Line 11	3	1000				Jo Carpenter	>250m	18		0	N	0	1
Homer-Gertrude	168	2014-02-01	Line 11	4	1000				David Webb	>250m	0		0	N	1	1
Homer-Gertrude	168	2014-02-01	Line 12	1	1000	7	1		Rebecca Jackson	>250m	0		0	N	0	0
Homer-Gertrude	168	2014-02-01	Line 12	1	1000	7		1	Rebecca Jackson	>250m	0		0	N	0	0
Homer-Gertrude	168	2014-02-01	Line 12	1	1000	5	1		Rebecca Jackson	>250m	0		0	N	0	0
Homer-Gertrude	168	2014-02-01	Line 12	1	1000	5	1		Rebecca Jackson	>250m	0		0	N	0	0
Homer-Gertrude	168	2014-02-01	Line 12	2	1000				Jo Carpenter	>250m	0		0	N	0	1
Homer-Gertrude	168	2014-02-01	Line 12	3	1000				Jo Carpenter	>250m	18		0	N	1	0
Homer-Gertrude	168	2014-02-01	Line 12	4	1000				David Webb	>250m	11		0	N	1	1
Homer-Gertrude	168	2014-02-01	Line 13	1	1000				Rebecca Jackson	>250m	0		0	N	0	0
Homer-Gertrude	168	2014-02-01	Line 13	2	1000				Jo Carpenter	>250m	0		0	N	2	0
Homer-Gertrude	168	2014-02-01	Line 13	3	1000				Jo Carpenter	>250m	15		0	N	1	0
Homer-Gertrude	168	2014-02-01	Line 13	4	1000	40	1		David Webb	>250m	0		0	N	0	1
Homer-Gertrude	168	2014-02-01	Line 13	4	1000	40		1	David Webb	>250m	0		0	N	0	1
Homer-Gertrude	168	2014-02-01	Line 14	1	1000				Rebecca Jackson	>250m	0		0	N	0	0
Homer-Gertrude	168	2014-02-01	Line 14	2	1000				Jo Carpenter	>250m	5		0	N	3	0
Homer-Gertrude	168	2014-02-01	Line 14	3	1000				Jo Carpenter	>250m	16		0	N	1	1
Homer-Gertrude	168	2014-02-01	Line 14	4	1000	20		1	David Webb	>250m	0		0	N	1	0
Homer-Gertrude	168	2014-02-01	Line 14	4	1000	10	1		David Webb	>250m	0		0	N	1	0
Homer-Gertrude	168	2014-02-01	Line 14	4	1000	10		1	David Webb	>250m	0		0	N	1	0
Homer-Gertrude	168	2014-02-01	Line 15	1	1000	22		1	Rebecca Jackson	>250m	0		0	N	1	0
Homer-Gertrude	168	2014-02-01	Line 15	2	1000				Jo Carpenter	>250m	0		0	N	1	1
Homer-Gertrude	168	2014-02-01	Line 15	3	1000				Jo Carpenter	>250m	16		0	N	1	0
Homer-Gertrude	168	2014-02-01	Line 15	4	1000	10	1		David Webb	>250m	15		0	N	2	1
Homer-Gertrude	168	2014-02-01	Line 15	4	1000	10		1	David Webb	>250m	15		0	N	2	1
Homer-Gertrude	168	2014-02-01	Line 16	1	1250				Rebecca Jackson	>250m	1		0	N	0	1
Homer-Gertrude	168	2014-02-01	Line 16	2	1250	7	1		Jo Carpenter	>250m	20		0	N	3	1
Homer-Gertrude	168	2014-02-01	Line 16	2	1250	7		1	Jo Carpenter	>250m	20		0	N	3	1
Homer-Gertrude	168	2014-02-01	Line 16	2	1250	30		1	Jo Carpenter	>250m	20		0	N	3	1
Homer-Gertrude	168	2014-02-01	Line 16	3	1250	10			Jo Carpenter	>250m	17		0	N	1	0
Homer-Gertrude	168	2014-02-01	Line 16	3	1250	10			Jo Carpenter	>250m	17		0	N	1	0
Homer-Gertrude	168	2014-02-01	Line 16	4	1250				David Webb	>250m	0		0	N	1	0
Homer-Gertrude	168	2014-02-01	Line 16	5	1250	10	1		David Webb	>250m	15		0	N	2	1
Homer-Gertrude	168	2014-02-01	Line 16	5	1250	10		1	David Webb	>250m	15		0	N	2	1
Homer-Gertrude	168	2014-02-01	Line 17	1	1000				Rebecca Jackson	>250m	8		0	N	0	1
Homer-Gertrude	168	2014-02-01	Line 17	2	1000	30		1	Jo Carpenter	>250m	0		0	N	3	1
Homer-Gertrude	168	2014-02-01	Line 17	2	1000	25	1		Jo Carpenter	>250m	0		0	N	3	1
Homer-Gertrude	168	2014-02-01	Line 17	3	1000				Jo Carpenter	>250m	20		0	N	2	1
Homer-Gertrude	168	2014-02-01	Line 17	4	1000				David Webb	>250m	2		0	N	1	0
Homer-Gertrude	168	2014-03-01	Line 1	1	1000	4	1		Jo Carpenter	>250m	20		0	N	0	1
Homer-Gertrude	168	2014-03-01	Line 1	1	1000	25		1	Jo Carpenter	>250m	20		0	N	0	1
Homer-Gertrude	168	2014-03-01	Line 1	2	1000	20		1	Rebecca Jackson	>250m	18		0	N	0	0
Homer-Gertrude	168	2014-03-01	Line 1	2	1000	30		1	Rebecca Jackson	>250m	18		0	N	0	0
Homer-Gertrude	168	2014-03-01	Line 1	3	1000	30		1	Jo Carpenter	>250m	0		1	M	2	1
Homer-Gertrude	168	2014-03-01	Line 1	4	1000	9	1		Rebecca Jackson	>250m	20		0	N	0	0
Homer-Gertrude	168	2014-03-01	Line 2	1	1000				Jo Carpenter	>250m	15		0	N	0	1
Homer-Gertrude	168	2014-03-01	Line 2	2	1000	15		1	Rebecca Jackson	>250m	19		0	N	0	0
Homer-Gertrude	168	2014-03-01	Line 2	2	1000	22		1	Rebecca Jackson	>250m	19		0	N	0	0
Homer-Gertrude	168	2014-03-01	Line 2	3	1000				Jo Carpenter	>250m	5		0	N	1	1
Homer-Gertrude	168	2014-03-01	Line 2	4	1000				Rebecca Jackson	>250m	16		0	N	0	0
Homer-Gertrude	168	2014-03-01	Line 3	1	1000				Jo Carpenter	>250m	8		0	N	0	0
Homer-Gertrude	168	2014-03-01	Line 3	2	1000				Jo Carpenter	>250m	6		0	N	2	0
Homer-Gertrude	168	2014-03-01	Line 3	3	1000				Rebecca Jackson	>250m	16		0	N	0	0
Homer-Gertrude	168	2014-03-01	Line 3	4	1000				Rebecca Jackson	>250m	12		0	N	0	0
Homer-Gertrude	168	2014-03-01	Line 4	1	1000	50		1	Jo Carpenter	>250m	0		0	N	1	0
Homer-Gertrude	168	2014-03-01	Line 4	2	1000				Jo Carpenter	>250m	8		0	N	2	0
Homer-Gertrude	168	2014-03-01	Line 4	3	1000				Rebecca Jackson	>250m	18		0	N	0	0
Homer-Gertrude	168	2014-03-01	Line 4	4	1000				Rebecca Jackson	>250m	18		0	N	0	0
Homer-Gertrude	168	2014-03-01	Line 5	1	1000				Jo Carpenter	>250m	0		0	N	0	0
Homer-Gertrude	168	2014-03-01	Line 5	2	1000				Jo Carpenter	>250m	16		0	N	2	0
Homer-Gertrude	168	2014-03-01	Line 5	3	1000				Rebecca Jackson	>250m	19		0	N	0	0
Homer-Gertrude	168	2014-03-01	Line 5	4	1000				Rebecca Jackson	>250m	4		0	N	0	0
Homer-Gertrude	168	2014-03-01	Line 8	1	1000				Jo Carpenter	>250m	0		0	N	0	0
Homer-Gertrude	168	2014-03-01	Line 8	2	1000				Jo Carpenter	>250m	5		0	N	0	0
Homer-Gertrude	168	2014-03-01	Line 8	3	1000				Rebecca Jackson	>250m	8		0	N	0	0
Homer-Gertrude	168	2014-03-01	Line 8	4	1000				Rebecca Jackson	>250m	17		0	N	0	0
Homer-Gertrude	168	2014-03-01	Line 10	1	1000				Rebecca Jackson	>250m	15		0	N	0	0
Homer-Gertrude	168	2014-03-01	Line 10	2	1000				Jo Carpenter	>250m	15		0	N	1	1
Homer-Gertrude	168	2014-03-01	Line 10	3	1000	22		1	Rebecca Jackson	>250m	0		0	N	0	0
Homer-Gertrude	168	2014-03-01	Line 10	4	1000				Jo Carpenter	>250m	18		0	N	0	0
Homer-Gertrude	168	2014-03-01	Line 11	1	1000				Rebecca Jackson	>250m	18		0	N	0	1
Homer-Gertrude	168	2014-03-01	Line 11	2	1000				Jo Carpenter	>250m	0		0	N	0	1
Homer-Gertrude	168	2014-03-01	Line 11	3	1000				Rebecca Jackson	>250m	0		0	N	0	1
Homer-Gertrude	168	2014-03-01	Line 11	4	1000				Jo Carpenter	>250m	21		0	N	0	0
Homer-Gertrude	168	2014-03-01	Line 12	1	1000				Rebecca Jackson	>250m	17		0	N	0	0
Homer-Gertrude	168	2014-03-01	Line 12	2	1000				Jo Carpenter	>250m	8		0	N	0	1
Homer-Gertrude	168	2014-03-01	Line 12	3	1000	6	1		Rebecca Jackson	>250m	0		0	N	0	0
Homer-Gertrude	168	2014-03-01	Line 12	4	1000	0	1		Jo Carpenter	>250m	24		0	N	0	0
Homer-Gertrude	168	2014-03-01	Line 12	4	1000	5	1		Jo Carpenter	>250m	24		0	N	0	0
Homer-Gertrude	168	2014-03-01	Line 13	1	1000				Rebecca Jackson	>250m	17		0	N	0	0
Homer-Gertrude	168	2014-03-01	Line 13	2	1000				Jo Carpenter	>250m	5		0	N	1	0
Homer-Gertrude	168	2014-03-01	Line 13	3	1000				Rebecca Jackson	>250m	0		0	N	1	0
Homer-Gertrude	168	2014-03-01	Line 13	4	1000				Jo Carpenter	>250m	6		0	N	0	0
Homer-Gertrude	168	2014-03-01	Line 14	1	1000				Rebecca Jackson	>250m	17		0	N	0	0
Homer-Gertrude	168	2014-03-01	Line 14	2	1000	40		1	Jo Carpenter	>250m	25		0	N	1	0
Homer-Gertrude	168	2014-03-01	Line 14	3	1000	25		1	Rebecca Jackson	>250m	2		0	N	0	0
Homer-Gertrude	168	2014-03-01	Line 14	4	1000				Jo Carpenter	>250m	0		0	N	1	1
Homer-Gertrude	168	2014-03-01	Line 15	1	1000				Rebecca Jackson	>250m	19		0	N	0	0
Homer-Gertrude	168	2014-03-01	Line 15	2	1000	40		1	Jo Carpenter	>250m	16		0	N	1	0
Homer-Gertrude	168	2014-03-01	Line 15	3	1000	15		1	Rebecca Jackson	>250m	1		1	M	0	0
Homer-Gertrude	168	2014-03-01	Line 15	4	1000				Jo Carpenter	>250m	18		0	N	0	0
Homer-Gertrude	168	2014-03-01	Line 16	1	1000				Rebecca Jackson	>250m	18		0	N	0	0
Homer-Gertrude	168	2014-03-01	Line 16	2	1000				Jo Carpenter	>250m	4		0	N	1	0
Homer-Gertrude	168	2014-03-01	Line 16	3	1000				Rebecca Jackson	100m	1		1	M	0	0
Homer-Gertrude	168	2014-03-01	Line 16	4	1000				Jo Carpenter	>250m	17		0	N	1	0
Homer-Gertrude	168	2014-03-01	Line 17	1	1000				Rebecca Jackson	>250m	19		0	N	0	1
Homer-Gertrude	168	2014-03-01	Line 17	2	1000	18	1		Jo Carpenter	>250m	0		0	N	1	1
Homer-Gertrude	168	2014-03-01	Line 17	2	1000	18	1		Jo Carpenter	>250m	0		0	N	1	1
Homer-Gertrude	168	2014-03-01	Line 17	3	1000				Rebecca Jackson	>250m	2		0	N	0	0
Homer-Gertrude	168	2014-03-01	Line 17	4	1000	50		1	Jo Carpenter	>250m	17		0	N	1	1
Homer-Gertrude	168	2014-12-01	Line 2	1	1000				Jo Monks	>250m	15	5	0	N	1	2
Homer-Gertrude	168	2014-12-01	Line 2	2	1000	50	1		Colin O'Donnell	>250m	20	6	0	N	0	0
Homer-Gertrude	168	2014-12-01	Line 2	3	1000	15		1	Rebecca Jackson	>250m	20	5	0	N	1	1
Homer-Gertrude	168	2014-12-01	Line 2	4	1000	12	1		Colin O'Donnell	>250m	7	5	0	N	1	0
Homer-Gertrude	168	2014-12-01	Line 2	4	1000	25	1		Colin O'Donnell	>250m	7	5	0	N	1	0
Homer-Gertrude	168	2014-12-01	Line 3	1	1000	50		1	Colin O'Donnell	>250m	20	5	0	N	0	0
Homer-Gertrude	168	2014-12-01	Line 3	2	1000	25		1	Jo Monks	>250m	20	6	0	N	0	1
Homer-Gertrude	168	2014-12-01	Line 3	2	1000	15	1		Jo Monks	>250m	20	6	0	N	0	1
Homer-Gertrude	168	2014-12-01	Line 3	3	1000	50		1	Jo Carpenter	>250m	17	5	0	N	0	1
Homer-Gertrude	168	2014-12-01	Line 3	4	1000	40	1		Colin O'Donnell	>250m	20	6	0	N	1	0
Homer-Gertrude	168	2014-12-01	Line 3	4	1000	25	1		Colin O'Donnell	>250m	20	6	0	N	1	0
Homer-Gertrude	168	2014-12-01	Line 4	1	1000	20		1	Jo Monks	>250m	25	5	0	N	1	0
Homer-Gertrude	168	2014-12-01	Line 4	1	1000	30		1	Jo Monks	>250m	25	5	0	N	1	0
Homer-Gertrude	168	2014-12-01	Line 4	1	1000	25		1	Jo Monks	>250m	25	5	0	N	1	0
Homer-Gertrude	168	2014-12-01	Line 4	2	1000	50		1	Colin O'Donnell	>250m	20	5	0	N	0	0
Homer-Gertrude	168	2014-12-01	Line 4	3	1000				Jo Carpenter	>250m	14	5	0	N	0	0
Homer-Gertrude	168	2014-12-01	Line 4	4	1000				Colin O'Donnell	>250m	20	6	0	N	1	0
Homer-Gertrude	168	2014-12-01	Line 5	2	750				Jo Monks	>250m	14	6	0	N	0	1
Homer-Gertrude	168	2014-12-01	Line 5	3	750				Rebecca Jackson	>250m	20	5	0	N	1	0
Homer-Gertrude	168	2014-12-01	Line 5	4	750				Colin O'Donnell	>250m	20	6	0	N	1	0
Homer-Gertrude	168	2014-12-01	Line 8	1	1000				Colin O'Donnell	>250m	20	5	0	N	1	0
Homer-Gertrude	168	2014-12-01	Line 8	2	1000				Jo Monks	>250m	14	5	0	N	1	0
Homer-Gertrude	168	2014-12-01	Line 8	3	1000				Rebecca Jackson	>250m	19	5	0	N	1	0
Homer-Gertrude	168	2014-12-01	Line 8	4	1000				Colin O'Donnell	>250m	20	5	0	N	1	0
Homer-Gertrude	168	2014-12-01	Line 10	1	1000				Colin O'Donnell	>250m	20	5	0	N	0	0
Homer-Gertrude	168	2014-12-01	Line 10	2	1000				Colin O'Donnell	>250m	20	5	0	N	0	0
Homer-Gertrude	168	2014-12-01	Line 10	3	1000				Rebecca Jackson	>250m	9	5	0	N	0	0
Homer-Gertrude	168	2014-12-01	Line 10	4	1000				Colin O'Donnell	>250m	20	6	0	N	0	0
Homer-Gertrude	168	2014-12-01	Line 11	1	1000				Jo Monks	>250m	16	5	0	N	0	0
Homer-Gertrude	168	2014-12-01	Line 11	2	1000				Colin O'Donnell	>250m	20	5	0	N	0	0
Homer-Gertrude	168	2014-12-01	Line 11	3	1000				Rebecca Jackson	>250m	3	5	0	N	0	1
Homer-Gertrude	168	2014-12-01	Line 11	4	1000				Colin O'Donnell	>250m	20	6	0	N	0	0
Homer-Gertrude	168	2014-12-01	Line 12	1	1000				Jo Monks	>250m	20	5	0	N	0	2
Homer-Gertrude	168	2014-12-01	Line 12	2	1000				Jo Carpenter	>250m	0	5	0	N	0	0
Homer-Gertrude	168	2014-12-01	Line 12	3	1000				Jo Monks	>250m	20	6	0	N	0	0
Homer-Gertrude	168	2014-12-01	Line 12	4	1000				Colin O'Donnell	>250m	20	6	0	N	0	0
Homer-Gertrude	168	2014-12-01	Line 13	1	1000				Colin O'Donnell	>250m	20	5	0	N	0	0
Homer-Gertrude	168	2014-12-01	Line 13	2	1000				Jo Carpenter	>250m	2	5	0	N	0	0
Homer-Gertrude	168	2014-12-01	Line 13	3	1000				Jo Monks	>250m	15	5	0	N	1	2
Homer-Gertrude	168	2014-12-01	Line 13	4	1000				Colin O'Donnell	>250m	0	4	0	N	2	0
Homer-Gertrude	168	2014-12-01	Line 14	1	1000				Colin O'Donnell	>250m	20	5	0	N	0	0
Homer-Gertrude	168	2014-12-01	Line 14	2	1000				Jo Carpenter	>250m	0	5	0	N	0	0
Homer-Gertrude	168	2014-12-01	Line 14	3	1000				Jo Monks	>250m	15	6	0	N	0	1
Homer-Gertrude	168	2014-12-01	Line 14	4	1000				Colin O'Donnell	>250m	0	4	0	N	2	0
Homer-Gertrude	168	2014-12-01	Line 15	1	1000	30		1	Jo Monks	>250m	28	5	0	N	1	0
Homer-Gertrude	168	2014-12-01	Line 15	1	1000	10	1		Jo Monks	>250m	28	5	0	N	1	0
Homer-Gertrude	168	2014-12-01	Line 15	2	1000	0	1		Jo Monks	>250m	0	5	0	N	0	1
Homer-Gertrude	168	2014-12-01	Line 15	2	1000	18	1		Jo Monks	>250m	0	5	0	N	0	1
Homer-Gertrude	168	2014-12-01	Line 15	3	1000	17	1		Colin O'Donnell	>250m	0	5	0	N	0	0
Homer-Gertrude	168	2014-12-01	Line 15	3	1000	40	1		Colin O'Donnell	>250m	0	5	0	N	0	0
Homer-Gertrude	168	2014-12-01	Line 15	4	1000	25	1		Colin O'Donnell	>250m	0	4	0	N	1	0
Homer-Gertrude	168	2014-12-01	Line 15	4	1000	35	1		Colin O'Donnell	>250m	0	4	0	N	0	0
Homer-Gertrude	168	2014-12-01	Line 16	1	1000	20		1	Jo Monks	>250m	22	5	0	N	0	1
Homer-Gertrude	168	2014-12-01	Line 16	2	1000	25	1		Colin O'Donnell	>250m	10	5	0	N	0	0
Homer-Gertrude	168	2014-12-01	Line 16	3	1000	50	1		Colin O'Donnell	>250m	0	4	0	N	0	0
Homer-Gertrude	168	2014-12-01	Line 16	4	1000	25	1		Colin O'Donnell	>250m	0	5	0	N	1	0
Homer-Gertrude	168	2014-12-01	Line 16	4	1000	30	1		Colin O'Donnell	>250m	0	5	0	N	1	0
Homer-Gertrude	168	2014-12-01	Line 17	1	1000	50		1	Colin O'Donnell	>250m	20	5	0	N	0	0
Homer-Gertrude	168	2014-12-01	Line 17	2	1000	12	1		Colin O'Donnell	>250m	10	5	0	N	0	0
Homer-Gertrude	168	2014-12-01	Line 17	2	1000	50	1		Colin O'Donnell	>250m	10	5	0	N	0	0
Homer-Gertrude	168	2014-12-01	Line 17	3	1000	50	1		Colin O'Donnell	>250m	0	5	0	N	1	0
Homer-Gertrude	168	2014-12-01	Line 17	3	1000	15	1		Colin O'Donnell	>250m	0	5	0	N	1	0
Homer-Gertrude	168	2014-12-01	Line 17	3	1000	20	1		Colin O'Donnell	>250m	0	5	0	N	2	0
Homer-Gertrude	168	2014-12-01	Line 17	4	1000	6	1		Colin O'Donnell	>250m	0	4	0	N	1	0
Homer-Gertrude	168	2014-12-01	Line 17	4	1000	8	1		Colin O'Donnell	>250m	0	4	0	N	1	0
Homer-Gertrude	168	2014-12-01	Line 17	4	1000	7	1		Colin O'Donnell	>250m	0	4	0	N	1	0
Homer-Gertrude	168	2014-12-01	Line 17	4	1000	17	1		Colin O'Donnell	>250m	0	4	0	N	1	0
Homer-Gertrude	168	2014-12-01	Line 17	4	1000	35	1		Colin O'Donnell	>250m	0	4	0	N	1	0
Homer-Gertrude	168	2015-02-01	Line 1	1	1000	40		1	Rebecca Jackson	>250m	8	6	0	N	0	1
Homer-Gertrude	168	2015-02-01	Line 1	2	1000	25	1		Jo Carpenter	>250m	0	4	1	M	1	1
Homer-Gertrude	168	2015-02-01	Line 1	2	1000	60	1		Jo Carpenter	>250m	0	4	1	M	1	1
Homer-Gertrude	168	2015-02-01	Line 1	3	1000	70	1		Jo Carpenter	>250m	22	5	0	N	0	1
Homer-Gertrude	168	2015-02-01	Line 1	3	1000	13	1		Jo Carpenter	>250m	22	5	0	N	0	1
Homer-Gertrude	168	2015-02-01	Line 1	3	1000	17	1		Jo Carpenter	>250m	22	5	0	N	0	1
Homer-Gertrude	168	2015-02-01	Line 1	4	1000	6	1		Rebecca Jackson	>250m	20	5	0	N	0	1
Homer-Gertrude	168	2015-02-01	Line 1	4	1000	42		1	Rebecca Jackson	>250m	20	5	0	N	0	1
Homer-Gertrude	168	2015-02-01	Line 2	1	750				Rebecca Jackson	>250m	3	5	0	N	0	1
Homer-Gertrude	168	2015-02-01	Line 2	2	750				Jo Carpenter	>250m	0	4	0	N	1	1
Homer-Gertrude	168	2015-02-01	Line 2	4	750				Rebecca Jackson	>250m	18	4	0	N	0	1
Homer-Gertrude	168	2015-02-01	Line 3	1	750				Rebecca Jackson	>250m	3	5	0	N	0	0
Homer-Gertrude	168	2015-02-01	Line 3	2	750	100		1	Jo Carpenter	>250m	0	4	0	N	1	1
Homer-Gertrude	168	2015-02-01	Line 3	3	750	10		1	Jo Carpenter	>250m	25	4	0	N	1	0
Homer-Gertrude	168	2015-02-01	Line 3	3	750	15	1		Jo Carpenter	>250m	25	4	0	N	1	0
Homer-Gertrude	168	2015-02-01	Line 4	1	1000				Rebecca Jackson	>250m	0	5	0	N	0	0
Homer-Gertrude	168	2015-02-01	Line 4	2	1000				Jo Carpenter	>250m	0	4	2	R	1	0
Homer-Gertrude	168	2015-02-01	Line 4	3	1000				Jo Carpenter	>250m	17	5	0	N	0	0
Homer-Gertrude	168	2015-02-01	Line 4	4	1000				Rebecca Jackson	>250m	8	5	0	N	0	0
Homer-Gertrude	168	2015-02-01	Line 5	1	1000				Rebecca Jackson	>250m	0	5	0	N	0	0
Homer-Gertrude	168	2015-02-01	Line 5	2	1000	15	1		Jo Carpenter	>250m	0	4	2	R	1	0
Homer-Gertrude	168	2015-02-01	Line 5	2	1000	20	1		Jo Carpenter	>250m	0	4	2	R	1	0
Homer-Gertrude	168	2015-02-01	Line 5	3	1000				Jo Carpenter	>250m	18	5	0	N	1	0
Homer-Gertrude	168	2015-02-01	Line 5	4	1000				Rebecca Jackson	>250m	0	5	0	N	0	0
Homer-Gertrude	168	2015-02-01	Line 8	1	1000				Rebecca Jackson	>250m	0	5	0	N	0	0
Homer-Gertrude	168	2015-02-01	Line 8	2	1000				Jo Carpenter	>250m	0	4	0	N	2	0
Homer-Gertrude	168	2015-02-01	Line 8	3	1000	5	1		Jo Carpenter	>250m	19	5	0	N	1	1
Homer-Gertrude	168	2015-02-01	Line 8	3	1000	10	1		Jo Carpenter	>250m	19	5	0	N	1	1
Homer-Gertrude	168	2015-02-01	Line 8	4	1000	11	1		Rebecca Jackson	>250m	0	4	0	N	1	0
Homer-Gertrude	168	2015-02-01	Line 8	4	1000	7	1		Rebecca Jackson	>250m	0	4	0	N	1	0
Homer-Gertrude	168	2015-02-01	Line 10	1	1000				Jo Carpenter	>250m	17	6	0	N	1	2
Homer-Gertrude	168	2015-02-01	Line 10	2	1000	37		1	Rebecca Jackson	>250m	0	4	0	N	0	0
Homer-Gertrude	168	2015-02-01	Line 10	3	1000	25		1	Maddie van de Wetering	>250m	0	4	0	N	1	1
Homer-Gertrude	168	2015-02-01	Line 10	4	1000				Jason van de Wetering	>250m	15	5	0	N	0	1
Homer-Gertrude	168	2015-02-01	Line 11	1	1000				Jo Carpenter	>250m	20	5	0	N	1	1
Homer-Gertrude	168	2015-02-01	Line 11	2	1000				Rebecca Jackson	>250m	0	4	0	N	0	0
Homer-Gertrude	168	2015-02-01	Line 11	3	1000				Maddie van de Wetering	>250m	0	4	0	N	1	1
Homer-Gertrude	168	2015-02-01	Line 11	4	1000				Jason van de Wetering	>250m	16	5	0	N	0	2
Homer-Gertrude	168	2015-02-01	Line 12	1	1000				Jo Carpenter	>250m	18	5	0	N	1	1
Homer-Gertrude	168	2015-02-01	Line 12	2	1000				Rebecca Jackson	>250m	0	4	0	N	0	0
Homer-Gertrude	168	2015-02-01	Line 12	3	1000				Maddie van de Wetering	>250m	0	4	0	N	1	1
Homer-Gertrude	168	2015-02-01	Line 12	4	1000	75	1		Jason van de Wetering	>250m	29	5	0	N	1	1
Homer-Gertrude	168	2015-02-01	Line 12	4	1000	75	1		Jason van de Wetering	>250m	29	5	0	N	1	1
Homer-Gertrude	168	2015-02-01	Line 12	4	1000	75	1		Jason van de Wetering	>250m	29	5	0	N	1	1
Homer-Gertrude	168	2015-02-01	Line 12	4	1000	75	1		Jason van de Wetering	>250m	29	5	0	N	1	1
Homer-Gertrude	168	2015-02-01	Line 13	1	1000				Jo Carpenter	>250m	2	5	0	N	2	0
Homer-Gertrude	168	2015-02-01	Line 13	2	1000	54		1	Rebecca Jackson	>250m	0	4	2	R	0	0
Homer-Gertrude	168	2015-02-01	Line 13	3	1000				Maddie van de Wetering	>250m	0	5	0	N	1	1
Homer-Gertrude	168	2015-02-01	Line 13	4	1000	65	1		Jason van de Wetering	>250m	25	5	0	N	1	1
Homer-Gertrude	168	2015-02-01	Line 13	4	1000	65	1		Jason van de Wetering	>250m	25	5	0	N	1	1
Homer-Gertrude	168	2015-02-01	Line 14	1	1000				Jo Carpenter	>250m	16	6	0	N	1	1
Homer-Gertrude	168	2015-02-01	Line 14	2	1000	4	1		Rebecca Jackson	>250m	0	4	0	N	0	0
Homer-Gertrude	168	2015-02-01	Line 14	2	1000	6	1		Rebecca Jackson	>250m	0	4	0	N	0	0
Homer-Gertrude	168	2015-02-01	Line 14	3	1000	20		1	Maddie van de Wetering	>250m	0	5	0	N	1	1
Homer-Gertrude	168	2015-02-01	Line 14	3	1000	20		1	Maddie van de Wetering	>250m	0	5	0	N	1	1
Homer-Gertrude	168	2015-02-01	Line 14	4	1000				Jason van de Wetering	>250m	12	4	0	N	1	0
Homer-Gertrude	168	2015-02-01	Line 15	1	750	70		1	Jo Carpenter	>250m	18	6	0	N	1	1
Homer-Gertrude	168	2015-02-01	Line 15	2	750	16		1	Rebecca Jackson	>250m	0	4	2	R	0	0
Homer-Gertrude	168	2015-02-01	Line 15	4	750				Jason van de Wetering	>250m	10	4	0	N	1	0
Homer-Gertrude	168	2015-02-01	Line 16	1	750				Jo Carpenter	>250m	0	5	0	N	1	1
Homer-Gertrude	168	2015-02-01	Line 16	2	750	12		1	Rebecca Jackson	>250m	0	4	0	N	0	0
Homer-Gertrude	168	2015-02-01	Line 16	2	750	9	1		Rebecca Jackson	>250m	0	4	0	N	0	0
Homer-Gertrude	168	2015-02-01	Line 16	3	750				Maddie van de Wetering	>250m	19	4	0	N	2	1
Homer-Gertrude	168	2015-02-01	Line 17	1	1000				Jo Carpenter	>250m	0	5	0	N	0	1
Homer-Gertrude	168	2015-02-01	Line 17	2	1000	17		1	Rebecca Jackson	>250m	0	4	0	N	0	0
Homer-Gertrude	168	2015-02-01	Line 17	3	1000				Maddie van de Wetering	>250m	19	4	0	N	2	1
Homer-Gertrude	168	2015-02-01	Line 17	4	1000	50		1	Jason van de Wetering	>250m	0	5	0	N	1	0
Homer-Gertrude	168	2015-05-01	Line 1	1	1000	12	1		Jamie McAulay	200m	0	4	2	R	0	2
Homer-Gertrude	168	2015-05-01	Line 1	1	1000	12	1		Jamie McAulay	200m	0	4	2	R	0	2
Homer-Gertrude	168	2015-05-01	Line 1	2	1000	30		1	Jo Carpenter	>250m	6	3	0	N	0	1
Homer-Gertrude	168	2015-05-01	Line 1	2	1000	50		1	Jo Carpenter	>250m	6	3	0	N	0	1
Homer-Gertrude	168	2015-05-01	Line 1	3	1000	5	1		Jamie McAulay	>250m	0	4	2	R	0	2
Homer-Gertrude	168	2015-05-01	Line 1	4	1000	10	1		Jo Carpenter	200m	0	3	1	M	1	2
Homer-Gertrude	168	2015-05-01	Line 1	4	1000	1	1		Jo Carpenter	200m	0	3	1	M	1	2
Homer-Gertrude	168	2015-05-01	Line 2	1	1000				Jamie McAulay	100m	0	3	3	R	0	2
Homer-Gertrude	168	2015-05-01	Line 2	2	1000				Jo Carpenter	>250m	0	3	0	N	0	1
Homer-Gertrude	168	2015-05-01	Line 2	3	1000				Jamie McAulay	>250m	0	4	2	R	0	2
Homer-Gertrude	168	2015-05-01	Line 2	4	1000				Jo Carpenter	>250m	0	3	0	N	1	1
Homer-Gertrude	168	2015-05-01	Line 3	1	1000	37	1		Jamie McAulay	>250m	0	3	2	R	0	1
Homer-Gertrude	168	2015-05-01	Line 3	2	1000	35		1	Jo Carpenter	>250m	0	3	0	N	0	0
Homer-Gertrude	168	2015-05-01	Line 3	2	1000	3	1		Jo Carpenter	>250m	0	3	0	N	0	0
Homer-Gertrude	168	2015-05-01	Line 3	3	1000				Jamie McAulay	>250m	0	4	1	M	0	1
Homer-Gertrude	168	2015-05-01	Line 3	4	1000	20		1	Jo Carpenter	>250m	2	4	0	N	1	1
Homer-Gertrude	168	2015-05-01	Line 4	1	1000	3	1		Jo Carpenter	>250m	0	3	0	N	0	0
Homer-Gertrude	168	2015-05-01	Line 4	1	1000	4	1		Jo Carpenter	>250m	0	3	0	N	0	0
Homer-Gertrude	168	2015-05-01	Line 4	2	1000				Jo Carpenter	>250m	0	3	0	N	0	1
Homer-Gertrude	168	2015-05-01	Line 4	3	1000				Jamie McAulay	>250m	0	4	0	N	0	1
Homer-Gertrude	168	2015-05-01	Line 4	4	1000				Jo Carpenter	>250m	0	4	0	N	1	0
Homer-Gertrude	168	2015-05-01	Line 5	1	750				Jo Carpenter	>250m	0	3	0	N	0	0
Homer-Gertrude	168	2015-05-01	Line 5	3	750				Jamie McAulay	>250m	0	4	0	N	0	1
Homer-Gertrude	168	2015-05-01	Line 5	4	750	50		1	Jo Carpenter	>250m	0	4	0	N	1	0
Homer-Gertrude	168	2015-05-01	Line 8	1	1000				Jamie McAulay	200m	0	4	1	M	0	1
Homer-Gertrude	168	2015-05-01	Line 8	2	1000				Jo Carpenter	>250m	0	3	0	N	0	0
Homer-Gertrude	168	2015-05-01	Line 8	3	1000				Jamie McAulay	>250m	0	4	0	N	0	0
Homer-Gertrude	168	2015-05-01	Line 8	4	1000				Jo Carpenter	>250m	0	4	0	N	1	0
Homer-Gertrude	168	2015-05-01	Line 10	1	1000				Jo Carpenter	>250m	0	3	0	N	1	1
Homer-Gertrude	168	2015-05-01	Line 10	2	1000				Jamie McAulay	>250m	20	4	0	N	1	1
Homer-Gertrude	168	2015-05-01	Line 10	3	1000				Jo Carpenter	>250m	0	4	0	N	0	0
Homer-Gertrude	168	2015-05-01	Line 10	4	1000				Jamie McAulay	>250m	0	4	0	N	2	0
Homer-Gertrude	168	2015-05-01	Line 11	1	1000				Jo Carpenter	>250m	0	3	2	R	0	0
Homer-Gertrude	168	2015-05-01	Line 11	2	1000				Jamie McAulay	>250m	10	4	0	N	1	1
Homer-Gertrude	168	2015-05-01	Line 11	3	1000				Jo Carpenter	>250m	0	4	0	N	0	0
Homer-Gertrude	168	2015-05-01	Line 11	4	1000				Jamie McAulay	>250m	0	4	0	N	1	0
Homer-Gertrude	168	2015-05-01	Line 12	1	1000				Jo Carpenter	>250m	0	3	0	N	0	0
Homer-Gertrude	168	2015-05-01	Line 12	2	1000				Jamie McAulay	>250m	0	3	0	N	1	1
Homer-Gertrude	168	2015-05-01	Line 12	3	1000	30		1	Jo Carpenter	>250m	0	5	0	N	0	0
Homer-Gertrude	168	2015-05-01	Line 12	3	1000	3	1		Jo Carpenter	>250m	0	5	0	N	0	0
Homer-Gertrude	168	2015-05-01	Line 12	4	1000				Jamie McAulay	>250m	0	4	0	N	1	0
Homer-Gertrude	168	2015-05-01	Line 13	1	1000	60		1	Jamie McAulay	>250m	0	4	0	N	1	1
Homer-Gertrude	168	2015-05-01	Line 13	2	1000				Jamie McAulay	>250m	0	4	0	N	1	3
Homer-Gertrude	168	2015-05-01	Line 13	3	1000	60		1	Jo Carpenter	>250m	0	4	1	M	0	0
Homer-Gertrude	168	2015-05-01	Line 13	4	1000				Jamie McAulay	>250m	0	4	0	N	2	0
Homer-Gertrude	168	2015-05-01	Line 14	1	1000				Jo Carpenter	>250m	0	3	1	M	0	1
Homer-Gertrude	168	2015-05-01	Line 14	2	1000				Jamie McAulay	>250m	0	2	0	N	1	3
Homer-Gertrude	168	2015-05-01	Line 14	3	1000	40		1	Jo Carpenter	>250m	0	4	1	M	0	0
Homer-Gertrude	168	2015-05-01	Line 14	4	1000				Jamie McAulay	>250m	0	4	2	R	0	1
Homer-Gertrude	168	2015-05-01	Line 15	1	1000	18	1		Jamie McAulay	>250m	27	4	0	N	1	0
Homer-Gertrude	168	2015-05-01	Line 15	1	1000	60		1	Jamie McAulay	>250m	27	4	0	N	1	0
Homer-Gertrude	168	2015-05-01	Line 15	1	1000	2	1		Jamie McAulay	>250m	27	4	0	N	1	0
Homer-Gertrude	168	2015-05-01	Line 15	2	1000	20		1	Jo Carpenter	>250m	0	4	0	N	0	0
Homer-Gertrude	168	2015-05-01	Line 15	2	1000	30		1	Jo Carpenter	>250m	0	4	0	N	0	0
Homer-Gertrude	168	2015-05-01	Line 15	3	1000	25		1	Jo Carpenter	>250m	0	3	2	R	0	0
Homer-Gertrude	168	2015-05-01	Line 15	3	1000	25		1	Jo Carpenter	>250m	0	3	2	R	0	0
Homer-Gertrude	168	2015-05-01	Line 15	4	1000				Jamie McAulay	>250m	0	4	1	M	0	0
Homer-Gertrude	168	2015-05-01	Line 16	2	750				Jamie McAulay	>250m	0	4	0	N	1	1
Homer-Gertrude	168	2015-05-01	Line 16	3	750	17	1		Jo Carpenter	>250m	0	4	2	R	0	0
Homer-Gertrude	168	2015-05-01	Line 16	4	750				Jamie McAulay	>250m	0	4	1	M	1	0
Homer-Gertrude	168	2015-05-01	Line 17	2	750				Jamie McAulay	>250m	0	4	0	N	2	1
Homer-Gertrude	168	2015-05-01	Line 17	3	750				Jo Carpenter	>250m	0	4	1	M	0	0
Homer-Gertrude	168	2015-05-01	Line 17	4	750				Jamie McAulay	>250m	0	3	1	M	1	1
Homer-Gertrude	168	2015-12-01	Line 1	1	1000	1	1		Iris Broekeman	>250m	20	5	0	N	1	2
Homer-Gertrude	168	2015-12-01	Line 1	2	1000	10	1		Colin O'Donnell	>250m	21	4	0	N	0	0
Homer-Gertrude	168	2015-12-01	Line 1	2	1000	7	1		Colin O'Donnell	>250m	21	4	0	N	0	0
Homer-Gertrude	168	2015-12-01	Line 1	3	1000				Iris Broekeman	>250m	5	4	0	N	1	1
Homer-Gertrude	168	2015-12-01	Line 1	4	1000	7		1	Iris Broekeman	>250m	5	3	0	N	0	1
Homer-Gertrude	168	2015-12-01	Line 2	2	750	30		1	Colin O'Donnell	>250m	25	4	0	N	0	0
Homer-Gertrude	168	2015-12-01	Line 2	3	750	40		1	Iris Broekeman	>250m		3	0	N	1	0
Homer-Gertrude	168	2015-12-01	Line 2	3	750	0		1	Iris Broekeman	>250m		3	0	N	1	0
Homer-Gertrude	168	2015-12-01	Line 2	3	750	5	1		Iris Broekeman	>250m		3	0	N	1	0
Homer-Gertrude	168	2015-12-01	Line 2	4	750	50		1	Iris Broekeman	>250m	10	4	0	N	0	0
Homer-Gertrude	168	2015-12-01	Line 2	4	750	12	1		Iris Broekeman	>250m	10	4	0	N	0	0
Homer-Gertrude	168	2015-12-01	Line 3	1	1000	7	1		Iris Broekeman	>250m	10	3	0	N	1	1
Homer-Gertrude	168	2015-12-01	Line 3	1	1000	15	1		Iris Broekeman	>250m	10	3	0	N	1	1
Homer-Gertrude	168	2015-12-01	Line 3	1	1000	16	1		Iris Broekeman	>250m	10	3	0	N	1	1
Homer-Gertrude	168	2015-12-01	Line 3	1	1000	28		1	Iris Broekeman	>250m	10	3	0	N	1	1
Homer-Gertrude	168	2015-12-01	Line 3	2	1000	55		1	Colin O'Donnell	>250m	25	4	0	N	0	0
Homer-Gertrude	168	2015-12-01	Line 3	3	1000	12		1	Iris Broekeman	>250m	23	6	0	N	1	0
Homer-Gertrude	168	2015-12-01	Line 3	3	1000	15		1	Iris Broekeman	>250m	23	6	0	N	1	0
Homer-Gertrude	168	2015-12-01	Line 3	4	1000	15		1	Iris Broekeman	>250m	29	4	0	N	0	0
Homer-Gertrude	168	2015-12-01	Line 3	4	1000	25		1	Iris Broekeman	>250m	29	4	0	N	0	0
Homer-Gertrude	168	2015-12-01	Line 4	1	1000				Iris Broekeman	>250m	20	3	0	N	2	0
Homer-Gertrude	168	2015-12-01	Line 4	2	1000	10	1		Colin O'Donnell	>250m	25	4	0	N	0	0
Homer-Gertrude	168	2015-12-01	Line 4	2	1000	55	1		Colin O'Donnell	>250m	25	4	0	N	0	0
Homer-Gertrude	168	2015-12-01	Line 4	3	1000				Iris Broekeman	>250m	20	6	0	N	1	0
Homer-Gertrude	168	2015-12-01	Line 4	4	1000	35	1		Iris Broekeman	>250m	26	4	0	N	0	0
Homer-Gertrude	168	2015-12-01	Line 5	1	1000				Iris Broekeman	>250m	0	3	0	N	2	0
Homer-Gertrude	168	2015-12-01	Line 5	2	1000	55		1	Colin O'Donnell	>250m	25	4	0	N	0	0
Homer-Gertrude	168	2015-12-01	Line 5	3	1000	25	1		Iris Broekeman	>250m	17	6	0	N	1	0
Homer-Gertrude	168	2015-12-01	Line 5	4	1000				Iris Broekeman	>250m	21	4	0	N	0	0
Homer-Gertrude	168	2015-12-01	Line 8	1	1000				Iris Broekeman	>250m	0	3	0	N	0	0
Homer-Gertrude	168	2015-12-01	Line 8	2	1000				Colin O'Donnell	>250m	25	4	0	N	0	0
Homer-Gertrude	168	2015-12-01	Line 8	3	1000				Iris Broekeman	>250m	22	6	0	N	0	0
Homer-Gertrude	168	2015-12-01	Line 8	4	1000	25	1		Iris Broekeman	>250m	23	4	0	N	0	0
Homer-Gertrude	168	2015-12-01	Line 10	1	1000				Iris Broekeman	>250m	0	4	0	N	1	0
Homer-Gertrude	168	2015-12-01	Line 10	2	1000				Iris Broekeman	>250m	0	3	0	N	1	0
Homer-Gertrude	168	2015-12-01	Line 10	3	1000				Colin O'Donnell	>250m	21	5	0	N	1	0
Homer-Gertrude	168	2015-12-01	Line 10	4	1000				Em Oyston	>250m	0	3	0	N	1	0
Homer-Gertrude	168	2015-12-01	Line 11	1	500				Iris Broekeman	>250m	0	4	0	N	1	0
Homer-Gertrude	168	2015-12-01	Line 11	4	500				Em Oyston	>250m	0	3	0	N	1	0
Homer-Gertrude	168	2015-12-01	Line 12	1	750	0	1		Iris Broekeman	>250m	0	3	0	N	1	0
Homer-Gertrude	168	2015-12-01	Line 12	1	750	0	1		Iris Broekeman	>250m	0	3	0	N	1	0
Homer-Gertrude	168	2015-12-01	Line 12	2	750	3	1		Iris Broekeman	>250m	20	4	0	N	1	0
Homer-Gertrude	168	2015-12-01	Line 12	2	750	3		1	Iris Broekeman	>250m	20	4	0	N	1	0
Homer-Gertrude	168	2015-12-01	Line 12	3	750	55		1	Colin O'Donnell	>250m	28	5	0	N	1	0
Homer-Gertrude	168	2015-12-01	Line 13	1	750				Iris Broekeman	>250m	0	4	0	N	1	0
Homer-Gertrude	168	2015-12-01	Line 13	2	750				Iris Broekeman	>250m	19	4	0	N	1	0
Homer-Gertrude	168	2015-12-01	Line 13	3	750				Em Oyston	>250m	20	5	0	N	1	0
Homer-Gertrude	168	2015-12-01	Line 14	1	750				Iris Broekeman	>250m	0	4	0	N	1	0
Homer-Gertrude	168	2015-12-01	Line 14	2	750	70		1	Iris Broekeman	>250m	17	5	0	N	1	0
Homer-Gertrude	168	2015-12-01	Line 14	3	750	40		1	Colin O'Donnell	>250m	24	5	0	N	1	0
Homer-Gertrude	168	2015-12-01	Line 15	1	1000	55		1	Colin O'Donnell	>250m	5	4	0	N	1	0
Homer-Gertrude	168	2015-12-01	Line 15	1	1000	25	1		Colin O'Donnell	>250m	5	4	0	N	1	0
Homer-Gertrude	168	2015-12-01	Line 15	1	1000	35	1		Colin O'Donnell	>250m	5	4	0	N	1	0
Homer-Gertrude	168	2015-12-01	Line 15	2	1000	40		1	Iris Broekeman	>250m	27	5	0	N	1	0
Homer-Gertrude	168	2015-12-01	Line 15	3	1000	55	1		Em Oyston	>250m	20	5	0	N	1	0
Homer-Gertrude	168	2015-12-01	Line 15	4	1000	40	1		Em Oyston	>250m	5	3	0	N	1	0
Homer-Gertrude	168	2015-12-01	Line 16	1	750				Colin O'Donnell	>250m	0	4	0	N	1	0
Homer-Gertrude	168	2015-12-01	Line 16	2	750	50	1		Iris Broekeman	>250m	26	4	0	N	1	0
Homer-Gertrude	168	2015-12-01	Line 16	3	750				Em Oyston	>250m	10	5	0	N	1	0
Homer-Gertrude	168	2015-12-01	Line 17	1	500	55		1	Colin O'Donnell	>250m	0	4	0	N	1	0
Homer-Gertrude	168	2015-12-01	Line 17	3	500				Em Oyston	>250m	8	5	0	N	1	0
Homer-Gertrude	168	2015-12-01	Line 17	3	500	30		1	Colin O'Donnell	>250m	10	5	0	N	1	0
Homer-Gertrude	168	2015-12-01	Line 17	3	500	15		1	Colin O'Donnell	>250m	10	5	0	N	1	0
Homer-Gertrude	168	2016-02-01	Line 1	1	1000	30		1	Iris Broekeman	>250m	0	3	2	R	1	0
Homer-Gertrude	168	2016-02-01	Line 1	1	1000	2	1		Iris Broekeman	>250m	0	3	2	R	1	0
Homer-Gertrude	168	2016-02-01	Line 1	1	1000	2	1		Iris Broekeman	>250m	0	3	2	R	1	0
Homer-Gertrude	168	2016-02-01	Line 1	1	1000	5	1		Iris Broekeman	>250m	0	3	2	R	1	0
Homer-Gertrude	168	2016-02-01	Line 1	1	1000	5	1		Iris Broekeman	>250m	0	3	2	R	1	0
Homer-Gertrude	168	2016-02-01	Line 1	2	1000	6	1		Iris Broekeman	>250m	22	5	0	N	0	0
Homer-Gertrude	168	2016-02-01	Line 1	2	1000	4	1		Iris Broekeman	>250m	22	5	0	N	0	0
Homer-Gertrude	168	2016-02-01	Line 1	3	1000	40		1	Iris Broekeman	>250m	22	5	0	N	2	0
Homer-Gertrude	168	2016-02-01	Line 1	3	1000	40		1	Iris Broekeman	>250m	22	5	0	N	2	0
Homer-Gertrude	168	2016-02-01	Line 1	4	1000	35		1	Colin O'Donnell	>250m	5	3	0	N	2	0
Homer-Gertrude	168	2016-02-01	Line 1	4	1000	7	1		Colin O'Donnell	>250m	5	3	0	N	2	0
Homer-Gertrude	168	2016-02-01	Line 1	4	1000	3	1		Colin O'Donnell	>250m	5	3	0	N	2	0
Homer-Gertrude	168	2016-02-01	Line 1	4	1000	20		1	Colin O'Donnell	>250m	5	3	0	N	2	0
Homer-Gertrude	168	2016-02-01	Line 1	4	1000	55		1	Colin O'Donnell	>250m	5	3	0	N	2	0
Homer-Gertrude	168	2016-02-01	Line 2	1	1000	80		1	Iris Broekeman	>250m	0	3	2	R	1	0
Homer-Gertrude	168	2016-02-01	Line 2	1	1000	5	1		Iris Broekeman	>250m	0	3	2	R	1	0
Homer-Gertrude	168	2016-02-01	Line 2	1	1000	18	1		Iris Broekeman	>250m	0	3	2	R	1	0
Homer-Gertrude	168	2016-02-01	Line 2	1	1000	10		1	Iris Broekeman	>250m	0	3	2	R	1	0
Homer-Gertrude	168	2016-02-01	Line 2	2	1000	12	1		Iris Broekeman	>250m	20	5	0	N	0	0
Homer-Gertrude	168	2016-02-01	Line 2	2	1000	10	1		Iris Broekeman	>250m	20	5	0	N	0	0
Homer-Gertrude	168	2016-02-01	Line 2	2	1000	2	1		Iris Broekeman	>250m	20	5	0	N	0	0
Homer-Gertrude	168	2016-02-01	Line 2	2	1000	1	1		Iris Broekeman	>250m	20	5	0	N	0	0
Homer-Gertrude	168	2016-02-01	Line 2	2	1000	55		1	Iris Broekeman	>250m	20	5	0	N	0	0
Homer-Gertrude	168	2016-02-01	Line 2	2	1000	40		1	Iris Broekeman	>250m	20	5	0	N	0	0
Homer-Gertrude	168	2016-02-01	Line 2	2	1000	30		1	Iris Broekeman	>250m	20	5	0	N	0	0
Homer-Gertrude	168	2016-02-01	Line 2	3	1000	25		1	Iris Broekeman	>250m	20	6	0	N	1	0
Homer-Gertrude	168	2016-02-01	Line 2	3	1000	30		1	Iris Broekeman	>250m	20	6	0	N	1	0
Homer-Gertrude	168	2016-02-01	Line 2	3	1000	40		1	Iris Broekeman	>250m	20	6	0	N	1	0
Homer-Gertrude	168	2016-02-01	Line 2	3	1000	40		1	Iris Broekeman	>250m	20	6	0	N	1	0
Homer-Gertrude	168	2016-02-01	Line 2	4	1000	35		1	Colin O'Donnell	>250m	20	3	0	N	2	0
Homer-Gertrude	168	2016-02-01	Line 2	4	1000	10	1		Colin O'Donnell	>250m	20	3	0	N	2	0
Homer-Gertrude	168	2016-02-01	Line 2	4	1000	12	1		Colin O'Donnell	>250m	20	3	0	N	2	0
Homer-Gertrude	168	2016-02-01	Line 3	1	1000	60		1	Iris Broekeman	>250m	0	3	0	N	1	0
Homer-Gertrude	168	2016-02-01	Line 3	1	1000	50		1	Iris Broekeman	>250m	0	3	0	N	1	0
Homer-Gertrude	168	2016-02-01	Line 3	1	1000	20		1	Iris Broekeman	>250m	0	3	0	N	1	0
Homer-Gertrude	168	2016-02-01	Line 3	1	1000	25		1	Iris Broekeman	>250m	0	3	0	N	1	0
Homer-Gertrude	168	2016-02-01	Line 3	2	1000	38		1	Iris Broekeman	>250m	19	6	0	N	0	0
Homer-Gertrude	168	2016-02-01	Line 3	3	1000	47		1	Iris Broekeman	>250m	20	5	0	N	0	0
Homer-Gertrude	168	2016-02-01	Line 3	3	1000	80		1	Iris Broekeman	>250m	20	5	0	N	0	0
Homer-Gertrude	168	2016-02-01	Line 3	3	1000	40		1	Iris Broekeman	>250m	20	5	0	N	0	0
Homer-Gertrude	168	2016-02-01	Line 3	4	1000	45		1	Colin O'Donnell	>250m	25	5	0	N	2	0
Homer-Gertrude	168	2016-02-01	Line 3	4	1000	15		1	Colin O'Donnell	>250m	25	5	0	N	2	0
Homer-Gertrude	168	2016-02-01	Line 3	4	1000	15	1		Colin O'Donnell	>250m	25	5	0	N	2	0
Homer-Gertrude	168	2016-02-01	Line 3	4	1000	20	1		Colin O'Donnell	>250m	25	5	0	N	2	0
Homer-Gertrude	168	2016-02-01	Line 4	1	1000	80		1	Iris Broekeman	>250m	0	3	0	N	1	0
Homer-Gertrude	168	2016-02-01	Line 4	2	1000	60		1	Iris Broekeman	>250m	21		0	N	0	0
Homer-Gertrude	168	2016-02-01	Line 4	2	1000	60		1	Iris Broekeman	>250m	21		0	N	0	0
Homer-Gertrude	168	2016-02-01	Line 4	3	1000	90		1	Iris Broekeman	>250m	0	4	0	N	0	0
Homer-Gertrude	168	2016-02-01	Line 4	4	1000	25	1		Colin O'Donnell	>250m	25	5	0	N	1	0
Homer-Gertrude	168	2016-02-01	Line 4	4	1000	45	1		Colin O'Donnell	>250m	25	5	0	N	2	0
Homer-Gertrude	168	2016-02-01	Line 5	1	1000				Iris Broekeman	>250m	0	4	0	N	1	0
Homer-Gertrude	168	2016-02-01	Line 5	2	1000	100		1	Iris Broekeman	>250m	19		0	N	0	0
Homer-Gertrude	168	2016-02-01	Line 5	3	1000	10	1		Iris Broekeman	>250m	0	4	0	N	0	0
Homer-Gertrude	168	2016-02-01	Line 5	4	1000				Colin O'Donnell	>250m	20	5	0	N	1	0
Homer-Gertrude	168	2016-02-01	Line 8	1	1000				Iris Broekeman	>250m	0	4	0	N	1	0
Homer-Gertrude	168	2016-02-01	Line 8	2	1000				Iris Broekeman	>250m	20	5	0	N	0	0
Homer-Gertrude	168	2016-02-01	Line 8	3	1000				Iris Broekeman	>250m	0	4	0	N	0	0
Homer-Gertrude	168	2016-02-01	Line 8	4	1000				Colin O'Donnell	>250m	20	5	0	N	1	0
Homer-Gertrude	168	2016-02-01	Line 10	1	750	55	1		Colin O'Donnell	>250m	15	5	0	N	1	0
Homer-Gertrude	168	2016-02-01	Line 10	2	750	28	1		Iris Broekeman	>250m	20	3	0	N	0	0
Homer-Gertrude	168	2016-02-01	Line 10	2	750	9	1		Iris Broekeman	>250m	20	3	0	N	0	0
Homer-Gertrude	168	2016-02-01	Line 10	4	750	30		1	Kerry Weston	>250m	29	4	0	N	1	1
Homer-Gertrude	168	2016-02-01	Line 10	4	750	1	1		Kerry Weston	>250m	29	4	0	N	1	1
Homer-Gertrude	168	2016-02-01	Line 10	4	750	20	1		Kerry Weston	>250m	29	4	0	N	1	1
Homer-Gertrude	168	2016-02-01	Line 11	1	750				Colin O'Donnell	>250m	23	5	0	N	1	0
Homer-Gertrude	168	2016-02-01	Line 11	2	750				Iris Broekeman	>250m	20	3	0	N	0	0
Homer-Gertrude	168	2016-02-01	Line 11	4	750				Kerry Weston	>250m	28	3	0	N	0	2
Homer-Gertrude	168	2016-02-01	Line 12	1	750	55		1	Colin O'Donnell	>250m	20	5	0	N	0	0
Homer-Gertrude	168	2016-02-01	Line 12	1	750	7	1		Colin O'Donnell	>250m	20	5	0	N	0	0
Homer-Gertrude	168	2016-02-01	Line 12	1	750	5	1		Colin O'Donnell	>250m	20	5	0	N	0	0
Homer-Gertrude	168	2016-02-01	Line 12	1	750	55	1		Colin O'Donnell	>250m	20	5	0	N	0	0
Homer-Gertrude	168	2016-02-01	Line 12	1	750	55	1		Colin O'Donnell	>250m	20	5	0	N	0	0
Homer-Gertrude	168	2016-02-01	Line 12	1	750	55	1		Colin O'Donnell	>250m	20	5	0	N	0	0
Homer-Gertrude	168	2016-02-01	Line 12	1	750	55	1		Colin O'Donnell	>250m	20	5	0	N	0	0
Homer-Gertrude	168	2016-02-01	Line 12	1	750	55	1		Colin O'Donnell	>250m	20	5	0	N	0	0
Homer-Gertrude	168	2016-02-01	Line 12	3	750	25	1		Colin O'Donnell	>250m	25	5	0	N	1	0
Homer-Gertrude	168	2016-02-01	Line 12	3	750	35	1		Colin O'Donnell	>250m	25	5	0	N	1	0
Homer-Gertrude	168	2016-02-01	Line 12	3	750	45	1		Colin O'Donnell	>250m	25	5	0	N	1	0
Homer-Gertrude	168	2016-02-01	Line 12	3	750	4	1		Colin O'Donnell	>250m	25	5	0	N	1	0
Homer-Gertrude	168	2016-02-01	Line 12	3	750	15	1		Colin O'Donnell	>250m	25	5	0	N	1	0
Homer-Gertrude	168	2016-02-01	Line 12	4	750	1	1		Kerry Weston	>250m	30	4	0	N	0	1
Homer-Gertrude	168	2016-02-01	Line 12	4	750	1	1		Kerry Weston	>250m	30	4	0	N	0	1
Homer-Gertrude	168	2016-02-01	Line 13	1	750	17	1		Colin O'Donnell	>250m	5	3	0	N	0	0
Homer-Gertrude	168	2016-02-01	Line 13	1	750	30	1		Colin O'Donnell	>250m	5	3	0	N	0	0
Homer-Gertrude	168	2016-02-01	Line 13	1	750	25		1	Colin O'Donnell	>250m	5	3	0	N	0	0
Homer-Gertrude	168	2016-02-01	Line 13	2	750	30	1		Iris Broekeman	>250m	21	4	0	N	0	0
Homer-Gertrude	168	2016-02-01	Line 13	2	750	7		1	Iris Broekeman	>250m	21	4	0	N	0	0
Homer-Gertrude	168	2016-02-01	Line 13	4	750	20		1	Kerry Weston	>250m	23	3	0	N	0	1
Homer-Gertrude	168	2016-02-01	Line 14	1	1000	35		1	Colin O'Donnell	>250m	0	3	0	N	0	0
Homer-Gertrude	168	2016-02-01	Line 14	1	1000	35		1	Colin O'Donnell	>250m	0	3	0	N	0	0
Homer-Gertrude	168	2016-02-01	Line 14	2	1000	40	1		Iris Broekeman	>250m	20	3	0	N	0	0
Homer-Gertrude	168	2016-02-01	Line 14	2	1000	10		1	Iris Broekeman	>250m	20	3	0	N	0	0
Homer-Gertrude	168	2016-02-01	Line 14	2	1000	5	1		Iris Broekeman	>250m	20	3	0	N	0	0
Homer-Gertrude	168	2016-02-01	Line 14	2	1000	15		1	Iris Broekeman	>250m	20	3	0	N	0	0
Homer-Gertrude	168	2016-02-01	Line 14	3	1000	45	1		Colin O'Donnell	>250m	20	5	0	N	1	0
Homer-Gertrude	168	2016-02-01	Line 14	3	1000	45	1		Colin O'Donnell	>250m	20	5	0	N	1	0
Homer-Gertrude	168	2016-02-01	Line 14	4	1000	50		1	Iris Broekeman	>250m	0	3	0	N	2	0
Homer-Gertrude	168	2016-02-01	Line 14	4	1000	60		1	Iris Broekeman	>250m	0	3	0	N	2	0
Homer-Gertrude	168	2016-02-01	Line 14	4	1000	0	1		Iris Broekeman	>250m	0	3	0	N	2	0
Homer-Gertrude	168	2016-02-01	Line 14	4	1000	2	1		Iris Broekeman	>250m	0	3	0	N	2	0
Homer-Gertrude	168	2016-02-01	Line 14	4	1000	2	1		Iris Broekeman	>250m	0	3	0	N	2	0
Homer-Gertrude	168	2016-02-01	Line 15	1	1000	55		1	Colin O'Donnell	>250m	0	4	0	N	2	0
Homer-Gertrude	168	2016-02-01	Line 15	1	1000	45		1	Colin O'Donnell	>250m	0	3	1	M	2	0
Homer-Gertrude	168	2016-02-01	Line 15	2	1000	80		1	Iris Broekeman	>250m	24	4	0	N	0	0
Homer-Gertrude	168	2016-02-01	Line 15	2	1000	70		1	Iris Broekeman	>250m	24	4	0	N	0	0
Homer-Gertrude	168	2016-02-01	Line 15	3	1000	45		1	Iris Broekeman	>250m	0	3	0	N	2	0
Homer-Gertrude	168	2016-02-01	Line 15	3	1000	20		1	Iris Broekeman	>250m	0	3	0	N	2	0
Homer-Gertrude	168	2016-02-01	Line 15	3	1000	10	1		Iris Broekeman	>250m	0	3	0	N	2	0
Homer-Gertrude	168	2016-02-01	Line 15	3	1000	15		1	Iris Broekeman	>250m	0	3	0	N	2	0
Homer-Gertrude	168	2016-02-01	Line 15	3	1000	40		1	Iris Broekeman	>250m	0	3	0	N	2	0
Homer-Gertrude	168	2016-02-01	Line 15	4	1000	20	1		Jo Carpenter	>250m	15	3	0	N	0	0
Homer-Gertrude	168	2016-02-01	Line 15	4	1000	10	1		Jo Carpenter	>250m	15	3	0	N	0	0
Homer-Gertrude	168	2016-02-01	Line 16	1	1000	45		1	Colin O'Donnell	>250m	0	4	0	N	2	0
Homer-Gertrude	168	2016-02-01	Line 16	1	1000	55	1		Colin O'Donnell	>250m	0	4	0	N	2	0
Homer-Gertrude	168	2016-02-01	Line 16	1	1000	35		1	Colin O'Donnell	>250m	0	4	0	N	2	0
Homer-Gertrude	168	2016-02-01	Line 16	1	1000	35	1		Colin O'Donnell	>250m	0	4	0	N	2	0
Homer-Gertrude	168	2016-02-01	Line 16	1	1000	35	1		Colin O'Donnell	>250m	0	4	0	N	2	0
Homer-Gertrude	168	2016-02-01	Line 16	1	1000	35	1		Colin O'Donnell	>250m	0	4	0	N	2	0
Homer-Gertrude	168	2016-02-01	Line 16	1	1000	35	1		Colin O'Donnell	>250m	0	4	0	N	2	0
Homer-Gertrude	168	2016-02-01	Line 16	2	1000				Iris Broekeman	>250m	26	4	0	N	0	0
Homer-Gertrude	168	2016-02-01	Line 16	3	1000	85		1	Iris Broekeman	>250m	0	3	0	N	2	0
Homer-Gertrude	168	2016-02-01	Line 16	4	1000				Jo Carpenter	>250m	2	3	0	N	1	0
Homer-Gertrude	168	2016-02-01	Line 17	1	1000	25	1		Colin O'Donnell	>250m	0	4	0	N	0	0
Homer-Gertrude	168	2016-02-01	Line 17	1	1000	50	1		Colin O'Donnell	>250m	0	4	0	N	0	0
Homer-Gertrude	168	2016-02-01	Line 17	1	1000	10	1		Colin O'Donnell	>250m	0	4	0	N	0	0
Homer-Gertrude	168	2016-02-01	Line 17	1	1000	8	1		Colin O'Donnell	>250m	0	4	0	N	0	0
Homer-Gertrude	168	2016-02-01	Line 17	1	1000	11	1		Colin O'Donnell	>250m	0	4	0	N	0	0
Homer-Gertrude	168	2016-02-01	Line 17	1	1000	26	1		Colin O'Donnell	>250m	0	4	0	N	0	0
Homer-Gertrude	168	2016-02-01	Line 17	1	1000	45	1		Colin O'Donnell	>250m	0	4	0	N	0	0
Homer-Gertrude	168	2016-02-01	Line 17	2	1000	60		1	Iris Broekeman	>250m	24	4	0	N	0	0
Homer-Gertrude	168	2016-02-01	Line 17	2	1000	50		1	Iris Broekeman	>250m	24	4	0	N	0	0
Homer-Gertrude	168	2016-02-01	Line 17	2	1000	17	1		Iris Broekeman	>250m	24	4	0	N	0	0
Homer-Gertrude	168	2016-02-01	Line 17	2	1000	35		1	Iris Broekeman	>250m	24	4	0	N	0	0
Homer-Gertrude	168	2016-02-01	Line 17	3	1000	50		1	Iris Broekeman	>250m	0	3	0	N	2	0
Homer-Gertrude	168	2016-02-01	Line 17	3	1000	60		1	Iris Broekeman	>250m	0	3	0	N	2	0
Homer-Gertrude	168	2016-02-01	Line 17	4	1000	50		1	Jo Carpenter	>250m	25	5	0	N	0	0
Homer-Gertrude	168	2016-02-01	Line 17	4	1000	6	1		Jo Carpenter	>250m	25	5	0	N	0	0
Homer-Gertrude	168	2016-02-01	Line 17	4	1000	10	1		Jo Carpenter	>250m	25	5	0	N	0	0
Homer-Gertrude	168	2017-02-01	Line 1	1	1000	17	1		Iris Broekema	>250m	0	12	0	N	1	0
Homer-Gertrude	168	2017-02-01	Line 1	1	1000	14	1		Iris Broekema	>250m	0	12	0	N	1	0
Homer-Gertrude	168	2017-02-01	Line 1	1	1000	1	1		Iris Broekema	>250m	0	12	0	N	1	0
Homer-Gertrude	168	2017-02-01	Line 1	1	1000	50	1		Iris Broekema	>250m	0	12	0	N	1	0
Homer-Gertrude	168	2017-02-01	Line 2	1	1000	25		1	Iris Broekema	>250m	0	12	0	N	1	0
Homer-Gertrude	168	2017-02-01	Line 3	1	1000	50		1	Iris Broekema	>250m	0	15	0	N	1	0
Homer-Gertrude	168	2017-02-01	Line 3	1	1000	40		1	Iris Broekema	>250m	0	15	0	N	1	0
Homer-Gertrude	168	2017-02-01	Line 4	1	1000	30		1	Iris Broekema	>250m	0	18	0	N	0	0
Homer-Gertrude	168	2017-02-01	Line 4	1	1000	40		1	Iris Broekema	>250m	0	18	0	N	0	0
Homer-Gertrude	168	2017-02-01	Line 5	1	1000				Iris Broekema	>250m	0	20	0	N	0	0
Homer-Gertrude	168	2017-02-01	Line 8	1	1000				Iris Broekema	>250m	20	20	0	N	0	0
Homer-Gertrude	168	2017-02-01	Line 10	1	750				Iris Broekema	>250m	0	10	0	N	0	0
Homer-Gertrude	168	2017-02-01	Line 11	1	1000	57		1	Iris Broekema	>250m	0	10	0	N	0	0
Homer-Gertrude	168	2017-02-01	Line 12	1	1000	50		1	Iris Broekema	>250m	0	10	0	N	0	0
Homer-Gertrude	168	2017-02-01	Line 13	1	1000	30		1	Iris Broekema	>250m	6	20	0	N	1	0
Homer-Gertrude	168	2017-02-01	Line 14	1	1000	40		1	Iris Broekema	>250m	10	20	0	N	1	0
Homer-Gertrude	168	2017-02-01	Line 14	1	1000	0	1		Iris Broekema	>250m	10	20	0	N	1	0
Homer-Gertrude	168	2017-02-01	Line 14	1	1000	0	1		Iris Broekema	>250m	10	20	0	N	1	0
Homer-Gertrude	168	2017-02-01	Line 14	1	1000	30		1	Iris Broekema	>250m	10	20	0	N	1	0
Homer-Gertrude	168	2017-02-01	Line 15	1	1000				Iris Broekema	>250m	0	17	0	N	0	0
Homer-Gertrude	168	2017-02-01	Line 16	1	1000	18	1		Iris Broekema	>250m	0	17	0	N	0	0
Homer-Gertrude	168	2017-02-01	Line 16	1	1000	12	1		Iris Broekema	>250m	0	17	0	N	0	0
Homer-Gertrude	168	2017-02-01	Line 16	1	1000	12	1		Iris Broekema	>250m	0	17	0	N	0	0
Homer-Gertrude	168	2017-02-01	Line 16	1	1000	12	1		Iris Broekema	>250m	0	17	0	N	0	0
Homer-Gertrude	168	2017-02-01	Line 17	1	750				Iris Broekema	>250m	0	15	0	N	1	0
Homer-Gertrude	168	2017-02-01	Line 1	2	1000	23	1		Iris Broekema	>250m	0	12	0	N	0	0
Homer-Gertrude	168	2017-02-01	Line 1	2	1000	25	1		Iris Broekema	>250m	0	12	0	N	0	0
Homer-Gertrude	168	2017-02-01	Line 2	2	1000	6		1	Iris Broekema	>250m	0	12	0	N	0	0
Homer-Gertrude	168	2017-02-01	Line 2	2	1000	8	1		Iris Broekema	>250m	0	12	0	N	0	0
Homer-Gertrude	168	2017-02-01	Line 2	2	1000	10	1		Iris Broekema	>250m	0	12	0	N	0	0
Homer-Gertrude	168	2017-02-01	Line 3	2	1000	35	1		Iris Broekema	>250m	0	12	0	N	0	0
Homer-Gertrude	168	2017-02-01	Line 4	2	1000				Iris Broekema	>250m	5	12	0	N	0	0
Homer-Gertrude	168	2017-02-01	Line 5	2	1000				Iris Broekema	>250m	19	20	0	N	0	0
Homer-Gertrude	168	2017-02-01	Line 8	2	1000				Iris Broekema	>250m	20	25	0	N	0	0
Homer-Gertrude	168	2017-02-01	Line 11	2	1000				Iris Broekema	>250m	0	10	0	N	0	0
Homer-Gertrude	168	2017-02-01	Line 12	2	1000	60		1	Iris Broekema	>250m	16	13	0	N	0	0
Homer-Gertrude	168	2017-02-01	Line 13	2	1000				Iris Broekema	>250m	12	25	0	N	0	0
Homer-Gertrude	168	2017-02-01	Line 14	2	1000				Iris Broekema	>250m	20	25	0	N	0	0
Homer-Gertrude	168	2017-02-01	Line 15	2	1000	13	1		Iris Broekema	>250m	13	15	0	N	1	0
Homer-Gertrude	168	2017-02-01	Line 15	2	1000	40		1	Iris Broekema	>250m	13	15	0	N	1	0
Homer-Gertrude	168	2017-02-01	Line 16	2	1000	70		1	Iris Broekema	>250m	12	15	0	N	1	0
Homer-Gertrude	168	2017-02-01	Line 17	2	750				Iris Broekema	>250m	19	20	0	N	1	0
Homer-Gertrude	168	2017-02-01	Line 1	3	1000	0	1		Iris Broekema	>250m	0	15	0	N	0	0
Homer-Gertrude	168	2017-02-01	Line 1	3	1000	4	1		Iris Broekema	>250m	0	15	0	N	0	0
Homer-Gertrude	168	2017-02-01	Line 1	3	1000	18	1		Iris Broekema	>250m	0	15	0	N	0	0
Homer-Gertrude	168	2017-02-01	Line 2	3	1000	25		1	Iris Broekema	>250m	0	15	0	N	0	0
Homer-Gertrude	168	2017-02-01	Line 3	3	1000	16	1		Iris Broekema	>250m	0	15	0	N	1	0
Homer-Gertrude	168	2017-02-01	Line 3	3	1000	25	1		Iris Broekema	>250m	0	15	0	N	1	0
Homer-Gertrude	168	2017-02-01	Line 4	3	1000	30		1	Iris Broekema	>250m	0	18	0	N	0	0
Homer-Gertrude	168	2017-02-01	Line 4	3	1000	40		1	Iris Broekema	>250m	0	18	0	N	0	0
Homer-Gertrude	168	2017-02-01	Line 5	3	1000	35		1	Iris Broekema	>250m	0	18	0	N	0	0
Homer-Gertrude	168	2017-02-01	Line 8	3	1000				Iris Broekema	>250m	12	20	0	N	0	0
Homer-Gertrude	168	2017-02-01	Line 10	3	750				Iris Broekema	>250m	1	15	0	N	1	0
Homer-Gertrude	168	2017-02-01	Line 11	3	1000	65		1	Iris Broekema	>250m	0	10	0	N	2	0
Homer-Gertrude	168	2017-02-01	Line 12	3	1000	12	1		Iris Broekema	>250m	2	10	0	N	1	0
Homer-Gertrude	168	2017-02-01	Line 12	3	1000	9	1		Iris Broekema	>250m	2	10	0	N	1	0
Homer-Gertrude	168	2017-02-01	Line 13	3	1000	19	1		Iris Broekema	>250m	3	10	0	N	2	0
Homer-Gertrude	168	2017-02-01	Line 13	3	1000	55		1	Iris Broekema	>250m	3	10	0	N	2	0
Homer-Gertrude	168	2017-02-01	Line 14	3	1000	10		1	Iris Broekema	>250m	0	10	0	N	2	0
Homer-Gertrude	168	2017-02-01	Line 14	3	1000	50		1	Iris Broekema	>250m	0	10	0	N	2	0
Homer-Gertrude	168	2017-02-01	Line 14	3	1000	0	1		Iris Broekema	>250m	0	10	0	N	2	0
Homer-Gertrude	168	2017-02-01	Line 14	3	1000	10		1	Iris Broekema	>250m	0	10	0	N	2	0
Homer-Gertrude	168	2017-02-01	Line 15	3	1000	17	1		Iris Broekema	>250m	0	10	0	N	1	0
Homer-Gertrude	168	2017-02-01	Line 15	3	1000	19	1		Iris Broekema	>250m	0	10	0	N	1	0
Homer-Gertrude	168	2017-02-01	Line 16	3	1000	60		1	Iris Broekema	>250m	0	10	0	N	0	0
Homer-Gertrude	168	2017-02-01	Line 16	3	1000	70		1	Iris Broekema	>250m	0	10	0	N	0	0
Homer-Gertrude	168	2017-02-01	Line 16	3	1000	40		1	Iris Broekema	>250m	0	10	0	N	0	0
Homer-Gertrude	168	2017-02-01	Line 1	4	1000				Iris Broekema	>250m	0	10	0	N	1	0
Homer-Gertrude	168	2017-02-01	Line 2	4	1000	45		1	Iris Broekema	>250m	0	10	0	N	1	0
Homer-Gertrude	168	2017-02-01	Line 3	4	1000				Iris Broekema	100m	0	10	1	M	1	0
Homer-Gertrude	168	2017-02-01	Line 4	4	1000	55		1	Iris Broekema	100m	0	10	1	M	0	0
Homer-Gertrude	168	2017-02-01	Line 4	4	1000	60	1		Iris Broekema	100m	0	10	1	M	0	0
Homer-Gertrude	168	2017-02-01	Line 4	4	1000	50		1	Iris Broekema	100m	0	10	1	M	0	0
Homer-Gertrude	168	2017-02-01	Line 5	4	1000	21	1		Iris Broekema	100m	0	10	1	M	0	0
Homer-Gertrude	168	2017-02-01	Line 5	4	1000	26	1		Iris Broekema	100m	0	10	1	M	0	0
Homer-Gertrude	168	2017-02-01	Line 8	4	1000				Iris Broekema	100m	0	10	1	M	0	0
Homer-Gertrude	168	2017-02-01	Line 10	4	750				Iris Broekema	>250m	20	13	2	N	0	0
Homer-Gertrude	168	2017-02-01	Line 11	4	1000				Iris Broekema	>250m	0	10	1	N	0	0
Homer-Gertrude	168	2017-02-01	Line 12	4	1000				Iris Broekema	>250m	0	10	0	N	0	0
Homer-Gertrude	168	2017-02-01	Line 13	4	1000				Iris Broekema	>250m	18	17	3	N	0	0
Homer-Gertrude	168	2017-02-01	Line 14	4	1000	40		1	Iris Broekema	>250m	5	15	4	N	0	0
Homer-Gertrude	168	2017-02-01	Line 14	4	1000	10	1		Iris Broekema	>250m	5	15	4	N	0	0
Homer-Gertrude	168	2017-02-01	Line 14	4	1000	0	1		Iris Broekema	>250m	5	15	4	N	0	0
Homer-Gertrude	168	2017-02-01	Line 14	4	1000	30		1	Iris Broekema	>250m	5	15	4	N	0	0
Homer-Gertrude	168	2017-02-01	Line 15	4	1000				Iris Broekema	>250m	23	20	5	N	0	0
Homer-Gertrude	168	2017-02-01	Line 16	4	1000	80		1	Iris Broekema	>250m	20	25	7	N	1	0
Homer-Gertrude	168	2017-02-01	Line 17	4	750	13	1		Iris Broekema	>250m	23	20	6	N	1	0
Homer-Gertrude	168	2018-02-01	Line 1	1	1000	2	1		Iris Broekema	>250m	0	15	0	N	1	1
Homer-Gertrude	168	2018-02-01	Line 1	1	1000	9	1		Iris Broekema	>250m	0	15	0	N	1	1
Homer-Gertrude	168	2018-02-01	Line 1	1	1000	2	1		Iris Broekema	>250m	0	15	0	N	1	1
Homer-Gertrude	168	2018-02-01	Line 1	1	1000	4	1		Iris Broekema	>250m	0	15	0	N	1	1
Homer-Gertrude	168	2018-02-01	Line 1	1	1000	8	1		Iris Broekema	>250m	0	15	0	N	1	1
Homer-Gertrude	168	2018-02-01	Line 1	1	1000	8	1		Iris Broekema	>250m	0	15	0	N	1	1
Homer-Gertrude	168	2018-02-01	Line 2	1	1000	24		1	Iris Broekema	>250m	0	15	0	N	1	0
Homer-Gertrude	168	2018-02-01	Line 2	1	1000	22		1	Iris Broekema	>250m	0	15	0	N	1	0
Homer-Gertrude	168	2018-02-01	Line 3	1	1000	0	1		Iris Broekema	>250m	0	15	0	N	1	0
Homer-Gertrude	168	2018-02-01	Line 3	1	1000	1	1		Iris Broekema	>250m	0	15	0	N	1	0
Homer-Gertrude	168	2018-02-01	Line 4	1	1000				Iris Broekema	>250m	0	15	0	N	0	0
Homer-Gertrude	168	2018-02-01	Line 5	1	1000	10	1		Iris Broekema	>250m	0	15	0	N	0	0
Homer-Gertrude	168	2018-02-01	Line 5	1	1000	11	1		Iris Broekema	>250m	0	15	0	N	0	0
Homer-Gertrude	168	2018-02-01	Line 8	1	1000				Iris Broekema	>250m	0	15	0	N	0	0
Homer-Gertrude	168	2018-02-01	Line 10	1	1000	40		1	Iris Broekema	>250m	0	15	0	N	0	0
Homer-Gertrude	168	2018-02-01	Line 11	1	1000				Iris Broekema	>250m	0	15	0	N	0	0
Homer-Gertrude	168	2018-02-01	Line 12	1	1000	40		1	Iris Broekema	>250m	0	15	0	N	0	0
Homer-Gertrude	168	2018-02-01	Line 12	1	1000	30	1		Iris Broekema	>250m	0	15	0	N	0	0
Homer-Gertrude	168	2018-02-01	Line 12	1	1000	73	1		Iris Broekema	>250m	0	15	0	N	0	0
Homer-Gertrude	168	2018-02-01	Line 12	1	1000	12	1		Iris Broekema	>250m	0	15	0	N	0	0
Homer-Gertrude	168	2018-02-01	Line 12	1	1000	13	1		Iris Broekema	>250m	0	15	0	N	0	0
Homer-Gertrude	168	2018-02-01	Line 13	1	1000				Iris Broekema	>250m	0	10	0	N	0	0
Homer-Gertrude	168	2018-02-01	Line 14	1	1000				Iris Broekema	>250m	3	15	0	N	0	0
Homer-Gertrude	168	2018-02-01	Line 15	1	1000	70		1	Iris Broekema	>250m	10	15	0	N	0	0
Homer-Gertrude	168	2018-02-01	Line 15	1	1000	7	1		Iris Broekema	>250m	10	15	0	N	0	0
Homer-Gertrude	168	2018-02-01	Line 16	1	1000	60		1	Iris Broekema	>250m	5	15	0	N	0	0
Homer-Gertrude	168	2018-02-01	Line 17	1	1000	65		1	Iris Broekema	>250m	0	15	0	N	0	0
Homer-Gertrude	168	2018-02-01	Line 1	2	1000	9	1		Phil Evans	>250m	0	15	0	N	0	0
Homer-Gertrude	168	2018-02-01	Line 1	2	1000	7	1		Phil Evans	>250m	0	15	0	N	0	0
Homer-Gertrude	168	2018-02-01	Line 1	2	1000	2	1		Phil Evans	>250m	0	15	0	N	0	0
Homer-Gertrude	168	2018-02-01	Line 1	2	1000	4	1		Phil Evans	>250m	0	15	0	N	0	0
Homer-Gertrude	168	2018-02-01	Line 1	2	1000	4	1		Phil Evans	>250m	0	15	0	N	0	0
Homer-Gertrude	168	2018-02-01	Line 1	2	1000	21	1		Phil Evans	>250m	0	15	0	N	0	0
Homer-Gertrude	168	2018-02-01	Line 1	2	1000	21	1		Phil Evans	>250m	0	15	0	N	0	0
Homer-Gertrude	168	2018-02-01	Line 1	2	1000	21	1		Phil Evans	>250m	0	15	0	N	0	0
Homer-Gertrude	168	2018-02-01	Line 1	2	1000	21	1		Phil Evans	>250m	0	15	0	N	0	0
Homer-Gertrude	168	2018-02-01	Line 2	2	1000	25	1		Phil Evans	>250m	0	15	0	N	0	0
Homer-Gertrude	168	2018-02-01	Line 3	2	1000				Phil Evans	>250m	0	15	0	N	1	0
Homer-Gertrude	168	2018-02-01	Line 4	2	1000				Phil Evans	>250m	0	15	0	N	1	0
Homer-Gertrude	168	2018-02-01	Line 5	2	1000				Phil Evans	>250m	0	15	0	N	0	0
Homer-Gertrude	168	2018-02-01	Line 8	2	1000				Phil Evans	>250m	0	15	0	N	0	0
Homer-Gertrude	168	2018-02-01	Line 10	2	1000				Phil Evans	>250m	0	15	0	N	0	0
Homer-Gertrude	168	2018-02-01	Line 11	2	1000				Phil Evans	>250m	0	15	0	N	0	0
Homer-Gertrude	168	2018-02-01	Line 12	2	1000				Phil Evans	>250m	0	15	0	N	0	0
Homer-Gertrude	168	2018-02-01	Line 13	2	1000				Phil Evans	>250m	0	15	0	N	0	0
Homer-Gertrude	168	2018-02-01	Line 14	2	1000				Iris Broekema	>250m	12	15	0	N	1	0
Homer-Gertrude	168	2018-02-01	Line 15	2	1000	35		1	Iris Broekema	>250m	0	15	0	N	1	0
Homer-Gertrude	168	2018-02-01	Line 15	2	1000	80		1	Iris Broekema	>250m	0	15	0	N	1	0
Homer-Gertrude	168	2018-02-01	Line 15	2	1000	3	1		Iris Broekema	>250m	0	15	0	N	1	0
Homer-Gertrude	168	2018-02-01	Line 15	2	1000	35	1		Iris Broekema	>250m	0	15	0	N	1	0
Homer-Gertrude	168	2018-02-01	Line 16	2	1000	50		1	Iris Broekema	>250m	0	15	0	N	1	0
Homer-Gertrude	168	2018-02-01	Line 16	2	1000	45		1	Iris Broekema	>250m	0	15	0	N	1	0
Homer-Gertrude	168	2018-02-01	Line 17	2	1000	25		1	Iris Broekema	>250m	0	15	0	N	0	0
Homer-Gertrude	168	2018-02-01	Line 17	2	1000	50		1	Iris Broekema	>250m	0	15	0	N	0	0
Homer-Gertrude	168	2018-02-01	Line 1	3	1000	0	1		Phil Evans	>250m	0	15	0	N	0	0
Homer-Gertrude	168	2018-02-01	Line 1	3	1000	0	1		Phil Evans	>250m	0	15	0	N	0	0
Homer-Gertrude	168	2018-02-01	Line 2	3	1000				Phil Evans	>250m	0	15	0	N	0	0
Homer-Gertrude	168	2018-02-01	Line 3	3	1000				Phil Evans	>250m	0	15	0	N	0	0
Homer-Gertrude	168	2018-02-01	Line 4	3	1000				Phil Evans	>250m	0	15	0	N	0	0
Homer-Gertrude	168	2018-02-01	Line 5	3	1000				Phil Evans	>250m	0	15	0	N	0	0
Homer-Gertrude	168	2018-02-01	Line 8	3	1000				Phil Evans	>250m	0	15	0	N	0	0
Homer-Gertrude	168	2018-02-01	Line 10	3	1000				Phil Evans	>250m	0	15	0	N	0	0
Homer-Gertrude	168	2018-02-01	Line 11	3	1000				Phil Evans	>250m	0	15	0	N	0	0
Homer-Gertrude	168	2018-02-01	Line 12	3	1000	3	1		Phil Evans	>250m	0	15	0	N	0	0
Homer-Gertrude	168	2018-02-01	Line 12	3	1000	3	1		Phil Evans	>250m	0	15	0	N	0	0
Homer-Gertrude	168	2018-02-01	Line 12	3	1000	3	1		Phil Evans	>250m	0	15	0	N	0	0
Homer-Gertrude	168	2018-02-01	Line 13	3	1000				Phil Evans	>250m	10	15	0	N	0	0
Homer-Gertrude	168	2018-02-01	Line 14	3	1000				Phil Evans	>250m	7	15	0	N	0	0
Homer-Gertrude	168	2018-02-01	Line 15	3	1000	4	1		Phil Evans	>250m	0	15	0	N	1	0
Homer-Gertrude	168	2018-02-01	Line 15	3	1000	4	1		Phil Evans	>250m	0	15	0	N	1	0
Homer-Gertrude	168	2018-02-01	Line 15	3	1000	12	1		Phil Evans	>250m	0	15	0	N	1	0
Homer-Gertrude	168	2018-02-01	Line 16	3	1000	5		1	Phil Evans	>250m	4	15	0	N	1	0
Homer-Gertrude	168	2018-02-01	Line 17	3	1000				Phil Evans	>250m	2	15	0	N	1	0
Homer-Gertrude	168	2018-02-01	Line 1	4	1000	22		1	Iris Broekema	>250m	5	15	0	N	1	1
Homer-Gertrude	168	2018-02-01	Line 1	4	1000	27		1	Iris Broekema	>250m	5	15	0	N	1	1
Homer-Gertrude	168	2018-02-01	Line 1	4	1000	18	1		Iris Broekema	>250m	5	15	0	N	1	1
Homer-Gertrude	168	2018-02-01	Line 2	4	1000	50		1	Iris Broekema	>250m	5	15	0	N	1	1
Homer-Gertrude	168	2018-02-01	Line 2	4	1000	0	1		Iris Broekema	>250m	5	15	0	N	1	1
Homer-Gertrude	168	2018-02-01	Line 2	4	1000	1	1		Iris Broekema	>250m	5	15	0	N	1	1
Homer-Gertrude	168	2018-02-01	Line 3	4	1000	33		1	Iris Broekema	>250m	4	15	0	N	1	0
Homer-Gertrude	168	2018-02-01	Line 4	4	1000				Iris Broekema	>250m	7	15	0	N	1	0
Homer-Gertrude	168	2018-02-01	Line 5	4	1000				Iris Broekema	>250m	10	15	0	N	2	0
Homer-Gertrude	168	2018-02-01	Line 8	4	1000				Iris Broekema	>250m	10	15	0	N	1	0
Homer-Gertrude	168	2018-02-01	Line 10	4	1000				Iris Broekema	>250m	2	15	0	N	1	0
Homer-Gertrude	168	2018-02-01	Line 11	4	1000				Iris Broekema	>250m	15	15	0	N	1	0
Homer-Gertrude	168	2018-02-01	Line 12	4	1000	25		1	Iris Broekema	>250m	17	15	0	N	1	0
Homer-Gertrude	168	2018-02-01	Line 12	4	1000	23	1		Iris Broekema	>250m	17	15	0	N	1	0
Homer-Gertrude	168	2018-02-01	Line 13	4	1000				Iris Broekema	>250m	2	15	0	N	1	0
Homer-Gertrude	168	2018-02-01	Line 14	4	1000				Phil Evans	>250m	0	15	0	N	1	0
Homer-Gertrude	168	2018-02-01	Line 15	4	1000				Phil Evans	>250m	13	15	0	N	2	1
Homer-Gertrude	168	2018-02-01	Line 16	4	1000	25	1		Phil Evans	>250m	5	15	0	N	1	1
Homer-Gertrude	168	2018-02-01	Line 17	4	1000	9	1		Phil Evans	>250m	0	15	0	N	1	0
Homer-Gertrude	168	2018-02-01	Line 17	4	1000	8	1		Phil Evans	>250m	0	15	0	N	1	0
Haast	368	2012-12-01	Line 102	1	1000				Colin O'Donnell	100	0	4	1	M	0	0
Haast	368	2012-12-01	Line 102	2	1000	5		1	Antje Leseberg	>250	25	4	0	N	0	0
Haast	368	2012-12-01	Line 102	3	1000	33	1		Eric Edwards		0	4	0	N	0	0
Haast	368	2012-12-01	Line 102	4	1000				Jo Monks	150	0	4	0	N	0	0
Haast	368	2012-12-01	Line 12	1	1000				Eric Edwards			4	1	M	0	0
Haast	368	2012-12-01	Line 12	2	1000				Jo Monks	>250	13	4	0	N	0	0
Haast	368	2012-12-01	Line 12	3	1000	0	1		Colin O'Donnell	>250	9	4	0	N	1	0
Haast	368	2012-12-01	Line 12	3	1000	1	1		Colin O'Donnell	>250	9	4	0	N	1	0
Haast	368	2012-12-01	Line 12	4	1000	25	1		Eric Edwards	>250	40	4	0	N	0	0
Haast	368	2012-12-01	Line 123	1	1000				Colin O'Donnell	>250	24	4	0	N	0	0
Haast	368	2012-12-01	Line 123	2	1000				Antje Leseberg	>250	20	4	0	N	1	0
Haast	368	2012-12-01	Line 123	3	1000				Eric Edwards	>250	5	3	0	N	0	0
Haast	368	2012-12-01	Line 123	4	1000	15		1	Jo Monks	>250	14	4	0	N	0	1
Haast	368	2012-12-01	Line 125	1	1000	30		1	Colin O'Donnell	>250	0	4	1	M	0	0
Haast	368	2012-12-01	Line 125	1	1000	25		1	Colin O'Donnell	>250	0	4	1	M	0	0
Haast	368	2012-12-01	Line 125	2	1000				Antje Leseberg	>250	15	4	0	N	0	0
Haast	368	2012-12-01	Line 125	3	1000				Eric Edwards	50	0	4	0	N	0	0
Haast	368	2012-12-01	Line 125	4	1000	35		1	Jo Monks	>250	4	4	0	N	0	1
Haast	368	2012-12-01	Line 125	4	1000	30		1	Jo Monks	>250	4	4	0	N	0	1
Haast	368	2012-12-01	Line 126	1	1000				Antje Leseberg	100	0	4	1	M	1	2
Haast	368	2012-12-01	Line 126	2	1000				Jo Monks	27.5	4	4	0	N	0	2
Haast	368	2012-12-01	Line 126	3	1000				Eric Edwards		20	3	0	N	0	1
Haast	368	2012-12-01	Line 126	4	1000				Colin O'Donnell	>250	15	4	0	N	0	0
Haast	368	2012-12-01	Line 130	1	1000	15	1		Antje Leseberg	100	0	4	1	M	0	0
Haast	368	2012-12-01	Line 130	1	1000	15		1	Antje Leseberg	100	0	4	1	M	0	0
Haast	368	2012-12-01	Line 130	3	1000				Jo Monks	>250	12	4	0	N	0	0
Haast	368	2012-12-01	Line 130	2	1000				Eric Edwards		0	4	1	M	0	0
Haast	368	2012-12-01	Line 130	4	1000	30		1	Colin O'Donnell	>250	19	4	0	N	0	0
Haast	368	2012-12-01	Line 132	1	1000				Colin O'Donnell	>250	0	4	1	M	0	0
Haast	368	2012-12-01	Line 132	3	1000	20		1	Antje Leseberg	>250	26	4	0	N	0	0
Haast	368	2012-12-01	Line 132	2	1000				Eric Edwards		0	4	0	N	0	0
Haast	368	2012-12-01	Line 132	4	1000				Jo Monks	>250	0	4	0	N	0	1
Haast	368	2012-12-01	Line 133	1	1000	37	1		Colin O'Donnell	80	0	4	1	M	0	0
Haast	368	2012-12-01	Line 133	1	1000	50		1	Colin O'Donnell	80	0	4	1	M	0	0
Haast	368	2012-12-01	Line 133	1	1000	24	1		Colin O'Donnell	80	0	4	1	M	0	0
Haast	368	2012-12-01	Line 133	1	1000	30		1	Colin O'Donnell	80	0	4	1	M	0	0
Haast	368	2012-12-01	Line 133	1	1000	10	1		Colin O'Donnell	80	0	4	1	M	0	0
Haast	368	2012-12-01	Line 133	1	1000	3		1	Colin O'Donnell	80	0	4	1	M	0	0
Haast	368	2012-12-01	Line 133	2	1000				Antje Leseberg	80	0	3	1	M	0	0
Haast	368	2012-12-01	Line 133	3	1000				Eric Edwards	50	0	3	0	N	0	0
Haast	368	2012-12-01	Line 133	4	1000	15		1	Jo Monks	>250	0	3	0	N	0	1
Haast	368	2012-12-01	Line 133	4	1000	25		1	Jo Monks	>250	0	3	0	N	0	1
Haast	368	2012-12-01	Line 134	1	1000	40		1	Colin O'Donnell	>250	0	4	1	M	0	0
Haast	368	2012-12-01	Line 134	1	1000	30		1	Colin O'Donnell	>250	0	4	1	M	0	0
Haast	368	2012-12-01	Line 134	2	1000				Antje Leseberg	>250	8	4	0	N	0	0
Haast	368	2012-12-01	Line 134	3	1000	50	1		Eric Edwards		0	4	0	N	0	0
Haast	368	2012-12-01	Line 134	4	1000	15		1	Jo Monks	127.5	0	4	0	N	0	1
Haast	368	2012-12-01	Line 134	4	1000	12	1		Jo Monks	127.5	0	4	0	N	0	1
Haast	368	2012-12-01	Line 15	1	1000				Jo Monks	15	0	4	1	M	0	0
Haast	368	2012-12-01	Line 15	2	1000	8	1		Jo Monks	>250	5	4	0	N	0	0
Haast	368	2012-12-01	Line 15	3	1000	30		1	Colin O'Donnell	>250	3	4	0	N	2	0
Haast	368	2012-12-01	Line 15	3	1000	10		1	Colin O'Donnell	>250	3	4	0	N	2	0
Haast	368	2012-12-01	Line 15	4	1000				Eric Edwards	>250	10	5	0	N	0	0
Haast	368	2012-12-01	Line 152	1	1000				Colin O'Donnell	100	5	3	0	N	0	0
Haast	368	2012-12-01	Line 152	2	1000				Antje Leseberg	>250	22	4	0	N	1	1
Haast	368	2012-12-01	Line 152	3	1000				Jo Monks	>250	0	3	0	N	0	2
Haast	368	2012-12-01	Line 152	4	1000				Colin O'Donnell	>250	15	4	0	N	0	0
Haast	368	2012-12-01	Line 162	1	1000				Antje Leseberg	80	0	4	1	M	0	0
Haast	368	2012-12-01	Line 162	2	1000				Jo Monks	5	0	4	1	M	0	0
Haast	368	2012-12-01	Line 162	3	1000				Eric Edwards		0	4	0	N	0	0
Haast	368	2012-12-01	Line 162	4	1000				Colin O'Donnell	100	0	3	1	M	0	0
Haast	368	2012-12-01	Line 163	1	750	2	1		Antje Leseberg	100	0	4	1	M	0	0
Haast	368	2012-12-01	Line 163	1	750	20		1	Antje Leseberg	100	0	4	1	M	0	0
Haast	368	2012-12-01	Line 163	3	750	5	1		Jo Monks	102.5	14	4	0	N	0	1
Haast	368	2012-12-01	Line 163	3	750	3	1		Jo Monks	102.5	14	4	0	N	0	1
Haast	368	2012-12-01	Line 163	3	750	5	1		Eric Edwards		0	4	1	M	0	0
Haast	368	2012-12-01	Line 163	4	750	9	1		Colin O'Donnell	>250	30	4	0	N	0	0
Haast	368	2012-12-01	Line 165	1	1000				Antje Leseberg	100	0	4	1	M	0	0
Haast	368	2012-12-01	Line 165	2	1000				Eric Edwards	80	0	3	0	N	0	0
Haast	368	2012-12-01	Line 165	3	1000				Jo Monks	20	0	4	1	M	0	0
Haast	368	2012-12-01	Line 165	4	1000	30		1	Colin O'Donnell	>250	5	4	0	N	0	0
Haast	368	2012-12-01	Line 165	4	1000	6	1		Colin O'Donnell	>250	5	4	0	N	0	0
Haast	368	2012-12-01	Line 192	1	1000				Antje Leseberg	80	0	4	1	M	0	0
Haast	368	2012-12-01	Line 192	2	1000				Eric Edwards		0	4	0	N	0	0
Haast	368	2012-12-01	Line 192	3	1000				Jo Monks	50	7	4	0	N	0	0
Haast	368	2012-12-01	Line 192	4	1000				Colin O'Donnell	>250	7	4	0	N	0	0
Haast	368	2012-12-01	Line 193	1	1000				Antje Leseberg	80	0	4	1	M	0	0
Haast	368	2012-12-01	Line 193	2	1000				Eric Edwards		0	4	0	N	0	0
Haast	368	2012-12-01	Line 193	3	1000				Jo Monks	70	0	4	0	N	0	0
Haast	368	2012-12-01	Line 193	4	1000	25	1		Colin O'Donnell	>250	32	5	0	N	0	0
Haast	368	2012-12-01	Line 196	1	1000				Antje Leseberg	80	0	4	1	M	0	0
Haast	368	2012-12-01	Line 196	2	1000				Eric Edwards		22	4	0	N	0	0
Haast	368	2012-12-01	Line 196	3	1000				Jo Monks	150	0	4	0	N	0	0
Haast	368	2012-12-01	Line 196	4	1000				Colin O'Donnell	>250	16	5	0	N	0	0
Haast	368	2012-12-01	Line 3	1	1000	50		1	Jo Monks	10	3	4	1	M	0	0
Haast	368	2012-12-01	Line 3	2	1000	13	1		Colin O'Donnell	200	0	4	0	N	2	0
Haast	368	2012-12-01	Line 3	3	1000	6	1		Antje Leseberg	30	0	4	1	M	1	0
Haast	368	2012-12-01	Line 3	4	1000				Eric Edwards	150	10	4	0	N	0	0
Haast	368	2012-12-01	Line 32	1	1000				Eric Edwards	30		4	1	M	0	0
Haast	368	2012-12-01	Line 32	2	1000	80		1	Colin O'Donnell	>250	0	4	0	N	0	0
Haast	368	2012-12-01	Line 32	2	1000	15		1	Colin O'Donnell	>250	0	4	0	N	0	0
Haast	368	2012-12-01	Line 32	3	1000				Antje Leseberg	>250	0	3	1	M	1	0
Haast	368	2012-12-01	Line 32	4	1000				Antje Leseberg	>250	25	4	0	N	1	0
Haast	368	2012-12-01	Line 34	1	1000				Eric Edwards			4	1	M	1	0
Haast	368	2012-12-01	Line 34	2	1000				Colin O'Donnell	>250	0	4	0	N	0	0
Haast	368	2012-12-01	Line 34	3	1000	59	1		Antje Leseberg	>250	0	3	0	N	1	0
Haast	368	2012-12-01	Line 34	4	1000	37	1		Antje Leseberg	>250	20	4	0	N	0	0
Haast	368	2012-12-01	Line 42	1	1000				Eric Edwards		0	3	0	N	0	1
Haast	368	2012-12-01	Line 42	2	1000				Jo Monks	>250	23	4	0	N	0	0
Haast	368	2012-12-01	Line 42	3	1000				Colin O'Donnell	>250	11	4	0	N	0	0
Haast	368	2012-12-01	Line 42	4	1000				Antje Leseberg	>250	25	5	0	N	1	0
Haast	368	2012-12-01	Line 62	1	1000				Eric Edwards	30	0	4	1	M	0	0
Haast	368	2012-12-01	Line 62	2	1000				Jo Monks	28	3	4	1	M	0	0
Haast	368	2012-12-01	Line 62	3	1000	4	1		Colin O'Donnell	>250	0	4	1	M	1	0
Haast	368	2012-12-01	Line 62	3	1000	20	1		Colin O'Donnell	>250	0	4	1	M	1	0
Haast	368	2012-12-01	Line 62	4	1000	30	1		Antje Leseberg	50	15	4	0	N	0	0
Haast	368	2012-12-01	Line 65	1	750	28	1		Eric Edwards		0	4	0	N	0	0
Haast	368	2012-12-01	Line 65	1	750	18	1		Eric Edwards		0	4	0	N	0	0
Haast	368	2012-12-01	Line 65	2	750				Jo Monks	5	0	4	1	M	0	0
Haast	368	2012-12-01	Line 65	4	750				Antje Leseberg	35	10	4	0	N	1	0
Haast	368	2012-12-01	Line 80	1	1000				Eric Edwards		2	4	0	N	0	0
Haast	368	2012-12-01	Line 80	2	1000	33	1		Jo Monks	20	12	4	0	N	0	0
Haast	368	2012-12-01	Line 80	3	1000	15		1	Colin O'Donnell	>250		4
Haast	368	2012-12-01	Line 80	3	1000	25		1	Colin O'Donnell	>250		4
Haast	368	2012-12-01	Line 80	4	1000	10	1		Antje Leseberg	70	0	3	0	N	0	0
Haast	368	2012-12-01	Line 84	1	1000				Jo Monks	50	0	4	1	M	0	0
Haast	368	2012-12-01	Line 84	2	1000				Colin O'Donnell	>250	0	3	0	N	1	0
Haast	368	2012-12-01	Line 84	3	1000				Antje Leseberg	>250	11	4	0	N	1	0
Haast	368	2012-12-01	Line 84	4	1000				Eric Edwards	>250	5	4	0	N	0	0
Haast	368	2012-12-01	Line 91	1	1000				Jo Monks	50	2	4	1	M	0	0
Haast	368	2012-12-01	Line 91	2	1000				Colin O'Donnell	>250	0	4	0	N	0	0
Haast	368	2012-12-01	Line 91	3	1000				Antje Leseberg	>250	18	4	0	N	1	0
Haast	368	2012-12-01	Line 91	4	1000				Eric Edwards	>250	0	3	0	N	0	0
Haast	368	2012-12-01	Line 92	1	1000	9	1		Jo Monks	>250			0	N	0	0
Haast	368	2012-12-01	Line 92	2	1000	30		1	Colin O'Donnell	>250	13	4	0	N	0	0
Haast	368	2012-12-01	Line 92	2	1000	25		1	Colin O'Donnell	>250	13	4	0	N	0	0
Haast	368	2012-12-01	Line 92	3	1000				Antje Leseberg	>250	25	4	0	N	0	0
Haast	368	2012-12-01	Line 92	4	1000				Eric Edwards	>250	20	4	0	N	0	0
Haast	368	2012-12-01	Line 93	1	1000	31		1	Jo Monks	>250			0	N	0	0
Haast	368	2012-12-01	Line 93	1	1000	90		1	Jo Monks	>250			0	N	0	0
Haast	368	2012-12-01	Line 93	2	1000				Colin O'Donnell	>250	0	3	0	N	0	0
Haast	368	2012-12-01	Line 93	3	1000	40		1	Antje Leseberg	>250	15	4	0	N	0	0
Haast	368	2012-12-01	Line 93	4	1000				Eric Edwards	>250	0	4	0	N	0	1
Haast	368	2013-02-01	Line 102	1	1500				Kerry Weston	70	0			M		0
Haast	368	2013-02-01	Line 102	2	1500				Claire Kilner	40	0			M		0
Haast	368	2013-02-01	Line 102	3	1500	7	1		Dan Palmer	>250	20			N		0
Haast	368	2013-02-01	Line 102	3	1500	4	1		Dan Palmer	>250	20			N		0
Haast	368	2013-02-01	Line 102	4	1500	0	1		Antje Leseberg	>250	24			N		0
Haast	368	2013-02-01	Line 102	5	1500				Kerry Weston	20	0			M		0
Haast	368	2013-02-01	Line 102	6	1500				Claire Kilner	>250	0			N		0
Haast	368	2013-02-01	Line 12	1	1500				Antje Leseberg	50	0			M		0
Haast	368	2013-02-01	Line 12	2	1500	40		1	Kerry Weston	>250	0			M		0
Haast	368	2013-02-01	Line 12	3	1500	15		1	Claire Kilner	50	0			M		0
Haast	368	2013-02-01	Line 12	3	1500	50	1		Claire Kilner	50	0			M		0
Haast	368	2013-02-01	Line 12	3	1500	100		1	Claire Kilner	50	0			M		0
Haast	368	2013-02-01	Line 12	4	1500				Dan Palmer	>250	0			N		0
Haast	368	2013-02-01	Line 12	5	1500				Antje Leseberg	80	0			M		0
Haast	368	2013-02-01	Line 12	6	1500	21	1		Kerry Weston	>250	38			N		0
Haast	368	2013-02-01	Line 12	6	1500	11	1		Kerry Weston	>250	38			N		0
Haast	368	2013-02-01	Line 12	6	1500	9	1		Kerry Weston	>250	38			N		0
Haast	368	2013-02-01	Line 123	1	1500				Kerry Weston	20	0			M		0
Haast	368	2013-02-01	Line 123	2	1500				Claire Kilner	25	0			M		0
Haast	368	2013-02-01	Line 123	3	1500				Dan Palmer	200	0			M		0
Haast	368	2013-02-01	Line 123	4	1500				Antje Leseberg	>250	19			N		0
Haast	368	2013-02-01	Line 123	5	1500				Kerry Weston	30	0			M		1
Haast	368	2013-02-01	Line 123	6	1500				Claire Kilner	>250	0			N		1
Haast	368	2013-02-01	Line 125	1	1500				Kerry Weston	20	0			M		1
Haast	368	2013-02-01	Line 125	3	1500	45		1	Dan Palmer	50	0			M		0
Haast	368	2013-02-01	Line 125	4	1500	25	1		Antje Leseberg	>250	27			N		0
Haast	368	2013-02-01	Line 125	4	1500	35		1	Antje Leseberg	>250	27			N		0
Haast	368	2013-02-01	Line 125	2	1500				Claire Kilner	200	0			M		0
Haast	368	2013-02-01	Line 125	5	1500	100		1	Kerry Weston	>250	0			N		0
[truncated: 1,506 more rows]
